# Supplementary material for: MYC induces CDK4/6 inhibitors resistance by promoting pRB1 degradation
Source: Nat Commun. 2024 Feb 29;15:1871. doi: 10.1038/s41467-024-45796-w (PMC10904810; doi:10.1038/s41467-024-45796-w)
Supplement: Supplementary file 3 — Supplementary Data 1 [file 41467_2024_45796_MOESM3_ESM.xlsx]

## Sheet: Legends
Supplementary Data 1
Sequences of RT-qPCR primers
Sequences of ChIP-qPCR primers

## Sheet:  Sequences of RT-qPCR primers_x0009__x0009_
Sequences of RT-qPCR primers
Species	Gene	Forward (5’-3’)	Reverse (5’-3’)
Human	18s	GAGGTTCGAAGACGATCAGA	TCGCTCCACCAACTAAGAAC
Human	RB1	TTTCTGCTTTTGCATTCGTG	GGAAGCAACCCTCCTAAACC
Human	KLHL42	CACTACCAGAGACCGGAACA	GTTGTAGGACTGCACGGTGA
Human	E2F1	AAGAGCAAACAAGGCCCGAT	ACAACAGCGGTTCTTGCTCC
Human	PCNA	CCTGCTGGGATATTAGCTCCA	CAGCGGTAGGTGTCGAAGC
Human	MCM6	GAGGAACTGATTCGTCCTGAGA	CAAGGCCCGACACAGGTAAG

## Sheet: Sequences of ChIP-qPCR primers
Sequences of ChIP-qPCR primers
Species, ChIP target	Gene	Forward (5’-3’)	Reverse (5’-3’)
Human, KLHL42	KLHL42	AGAAAACGAATTTCTTCTCCCTGG	CGCTCTGCTCGATGAGCTTC
