# Supplementary material for: MYC induces CDK4/6 inhibitors resistance by promoting pRB1 degradation
Source: Nat Commun. 2024 Feb 29;15:1871. doi: 10.1038/s41467-024-45796-w (PMC10904810; doi:10.1038/s41467-024-45796-w)
Supplement: Supplementary file 4 — Supplementary Data 2 [file 41467_2024_45796_MOESM4_ESM.xlsx]

## Sheet: Legends
Supplementary Data 2. The mass spectrometry results related to Fig. 3
The results for IgG, RB1 and MYC OE was listed in each sheet.
The gene ID was mapped in IDmapping.
The anlyzed results were listed in "Analyzed results"

## Sheet: IgG
Checked	Protein FDR Confidence: Combined	Master	Accession	Description	Exp. q-value: Combined	Sum PEP Score	Coverage [%]	# Peptides	# PSMs	# Unique Peptides	# AAs	MW [kDa]	calc. pI	Score Mascot: Mascot	# Peptides (by Search Engine): Mascot	Biological Process	Cellular Component	Molecular Function	Pfam IDs	Entrez Gene ID	Ensembl Gene ID	Chromosome	Gene Symbol	KEGG Pathways	Reactome Pathways	WikiPathways	# Protein Pathway Groups	# Razor Peptides	Abundance: F3: Sample	Found in Sample: [S3] F3: Sample	# Protein Groups	Modifications
FALSE	High	Master Protein	P52732	Kinesin-like protein KIF11 OS=Homo sapiens OX=9606 GN=KIF11 PE=1 SV=2	0	330.455	62	77	142	77	1056	119.1	5.64	3929	77	cell division;cell organization and biogenesis;cellular component movement;regulation of biological process;transport	cytoplasm;cytoskeleton;cytosol;membrane	catalytic activity;motor activity;nucleotide binding;protein binding	Pf00225, Pf13931	3832	ENSG00000138160.5	10	KIF11		COPI-dependent Golgi-to-ER retrograde traffic; Kinesins; MHC class II antigen presentation		11	0	2.43356e+09	High	1	Acetyl [N-Term]
	Checked	Confidence	Annotated Sequence	Modifications	Qvality PEP	Qvality q-value	# Protein Groups	# Proteins	# PSMs	Master Protein Accessions	Positions in Master Proteins	Modifications in Master Proteins	# Missed Cleavages	Theo. MH+ [Da]	Abundance: F3: Sample	Quan Info	Found in Sample: [S3] F3: Sample	Confidence (by Search Engine): Mascot	Percolator q-Value (by Search Engine): Mascot	Percolator PEP (by Search Engine): Mascot	Ions Score (by Search Engine): Mascot	Top Apex RT [min]
	FALSE	High	[K].AMLEVHK.[T]		0.037447	0.00543987	1	1	1	P52732	P52732 [558-564]		0	827.444		No Quan Values	High	High	0.004833	0.0312	40
	FALSE	High	[K].ASAHSIVECDPVR.[K]	1xPropionamide [C9]	5.46246e-06	0.000381298	1	1	1	P52732	P52732 [35-47]		0	1454.71	4587672		High	High	0.0005831	3.693e-06	65	25.67
	FALSE	High	[K].ASAHSIVECDPVRK.[E]	1xPropionamide [C9]	3.93829e-07	0.000381298	1	1	1	P52732	P52732 [35-48]		1	1582.8	6671524		High	High	0.0005831	2.511e-07	51	58.32
	FALSE	High	[M].ASQPNSSAK.[K]	1xAcetyl [N-Term]	0.0107844	0.00145166	1	1	1	P52732	P52732 [2-10]	P52732 1xAcetyl [N-Term]	0	931.448	29041992		High	High	0.001385	0.008699	41	13.35
	FALSE	High	[K].AVDQHNAEAQDIFGK.[N]		6.50761e-08	0.000381298	1	1	2	P52732	P52732 [522-536]		0	1642.78	39006678		High	High	0.0005831	3.968e-08	79	57.59
	FALSE	High	[K].CENIQKPLSSVQENIQQK.[S]	1xPropionamide [C1]	5.80281e-08	0.000381298	1	1	1	P52732	P52732 [740-757]		1	2157.1		No Quan Values	High	High	0.0005831	3.541e-08	70
	FALSE	High	[R].CESLNTR.[T]	1xPropionamide [C1]	0.0152795	0.00145166	1	1	1	P52732	P52732 [819-825]		0	893.415	80508736		High	High	0.001385	0.01242	35	15.7
	FALSE	High	[R].CRPFNLAER.[K]	1xPropionamide [C1]	0.00175283	0.000632908	1	1	2	P52732	P52732 [25-33]		1	1176.59	3.31962e+06		High	High	0.0007015	0.001356	27	26.14
	FALSE	High	[K].DVSGLHSK.[L]		0.0206343	0.00253202	1	1	1	P52732	P52732 [509-516]		0	842.437	21618136		High	High	0.002315	0.01693	30	13.78
	FALSE	High	[R].EAGNINQSLLTLGR.[V]		7.99449e-07	0.000381298	1	1	1	P52732	P52732 [284-297]		0	1485.8	51519376		High	High	0.0005831	5.194e-07	89	57.08
	FALSE	High	[K].EEYITSALESTEEK.[L]		2.42419e-05	0.000381298	1	1	1	P52732	P52732 [478-491]		0	1628.75	2.81378e+06		High	High	0.0005831	1.697e-05	55	57.55
	FALSE	High	[K].EEYITSALESTEEKLHDAASK.[L]		1.97975e-07	0.000381298	1	1	2	P52732	P52732 [478-498]		1	2351.12	8323534		High	High	0.0005831	1.243e-07	67	58.34
	FALSE	High	[R].EHLLDQLK.[R]		0.00355527	0.000632908	1	1	2	P52732	P52732 [945-952]		0	995.552	11954164		High	High	0.0007015	0.002811	41	28.49
	FALSE	High	[R].EHLLDQLKR.[K]		0.000214003	0.000381298	1	1	2	P52732	P52732 [945-953]		1	1151.65	2955482		High	High	0.0005831	0.0001578	48	26.15
	FALSE	High	[R].EKNGVYISEENFR.[V]		0.018423	0.00224479	1	1	1	P52732	P52732 [394-406]		1	1584.77		No Quan Values	High	High	0.00207	0.01511	41
	FALSE	High	[K].ETTIDGEELVK.[I]		0.00060034	0.000381298	1	1	4	P52732	P52732 [247-257]		0	1233.62	3.54561e+08		High	High	0.0005831	0.0004551	32	30.87
	FALSE	High	[K].EYTEEIER.[L]		0.00791844	0.0013272	1	1	1	P52732	P52732 [377-384]		0	1068.48	87219056		High	High	0.001292	0.006353	53	22.79
	FALSE	High	[K].FCADSDGFSQELR.[N]	1xPropionamide [C2]	8.35368e-06	0.000381298	1	1	2	P52732	P52732 [772-784]		0	1545.66	9638006		High	High	0.0005831	5.707e-06	84	57.57
	FALSE	High	[R].FCALEEK.[C]	1xPropionamide [C2]	0.0111522	0.00145166	1	1	3	P52732	P52732 [733-739]		0	910.434	30641776		High	High	0.001385	0.009042	32	24.77
	FALSE	High	[K].GLEEITVHNK.[D]		0.00204656	0.000632908	1	1	1	P52732	P52732 [198-207]		0	1139.61	1.98984e+06		High	High	0.0007015	0.001592	44	24.35
	FALSE	High	[K].GLEEITVHNKDEVYQILEK.[G]		9.4955e-06	0.000381298	1	1	1	P52732	P52732 [198-216]		1	2257.17	18128776		High	High	0.0005831	6.506e-06	52	58.42
	FALSE	High	[R].GINTLER.[S]		0.037694	0.00543987	1	1	1	P52732	P52732 [1026-1032]		0	802.442	78204744		High	High	0.004833	0.03137	54	21.77
	FALSE	High	[K].HSDKLNGNLEK.[I]		7.2271e-05	0.000381298	1	1	2	P52732	P52732 [800-810]		1	1254.64		No Quan Values	High	High	0.0005831	5.198e-05	75
	FALSE	High	[R].KASAHSIVECDPVR.[K]	1xPropionamide [C10]	1.53761e-06	0.000381298	1	1	1	P52732	P52732 [34-47]		1	1582.8	2.41928e+06		High	High	0.0005831	1.012e-06	63	23.18
	FALSE	High	[R].KASAHSIVECDPVRK.[E]	1xPropionamide [C10]	4.12864e-07	0.000381298	1	1	1	P52732	P52732 [34-48]		2	1710.9	5243341		High	High	0.0005831	2.639e-07	62	20.6
	FALSE	High	[K].KAVDQHNAEAQDIFGK.[N]		1.20201e-07	0.000381298	1	1	2	P52732	P52732 [521-536]		1	1770.88	1.59466e+07		High	High	0.0005831	7.457e-08	61	25.06
	FALSE	High	[K].LDIPTGTTPQR.[K]		0.000219853	0.000381298	1	1	5	P52732	P52732 [919-929]		0	1198.64	47367196		High	High	0.0005831	0.0001625	71	54.2
	FALSE	High	[K].LDIPTGTTPQRK.[S]		0.000228929	0.000381298	1	1	1	P52732	P52732 [919-930]		1	1326.74	3.39109e+06		High	High	0.0005831	0.0001689	23	26.22
	FALSE	High	[K].IGAVEEELNR.[V]		0.000105427	0.000381298	1	1	2	P52732	P52732 [426-435]		0	1129.58	1.1834e+08		High	High	0.0005831	7.647e-05	71	27.77
	FALSE	High	[K].LLNTVEETTK.[D]		0.000431457	0.000381298	1	1	2	P52732	P52732 [499-508]		0	1147.62	7.30751e+07		High	High	0.0005831	0.0003235	76	25.39
	FALSE	High	[K].LLNTVEETTKDVSGLHSK.[L]		5.84207e-08	0.000381298	1	1	1	P52732	P52732 [499-516]		1	1971.04	51130368		High	High	0.0005831	3.562e-08	83	58.36
	FALSE	High	[R].ILQDSLGGR.[T]		0.00192618	0.000632908	1	1	5	P52732	P52732 [319-327]		0	958.532	1.15454e+08		High	High	0.0007015	0.001495	49	25.58
	FALSE	High	[K].LMNLWTER.[F]		0.00478114	0.000632908	1	1	2	P52732	P52732 [725-732]		0	1062.54	737563		High	High	0.0007015	0.003804	24	59.65
	FALSE	High	[K].LMNLWTER.[F]	1xOxidation [M2]	0.00339157	0.000632908	1	1	2	P52732	P52732 [725-732]		0	1078.53	2.26376e+06		High	High	0.0007015	0.002666	43	33.48
	FALSE	High	[K].LNCFLEQDLK.[L]	1xPropionamide [C3]	0.000215451	0.000381298	1	1	1	P52732	P52732 [909-918]		0	1293.65	2588298		High	High	0.0005831	0.0001589	70	57.16
	FALSE	High	[K].LNCFLEQDLKLDIPTGTTPQR.[K]	1xPropionamide [C3]	1.22687e-05	0.000381298	1	1	1	P52732	P52732 [909-929]		1	2473.28	5.243e+06		High	High	0.0005831	8.475e-06	44	57.74
	FALSE	High	[K].LNGNLEK.[I]		0.0352939	0.00476463	1	1	1	P52732	P52732 [804-810]		0	787.431	12241873		High	High	0.004244	0.02933	40	16.85
	FALSE	High	[K].LNLVDLAGSENIGR.[S]		5.02031e-07	0.000381298	1	1	1	P52732	P52732 [261-274]		0	1470.79	39764128		High	High	0.0005831	3.217e-07	92	57.21
	FALSE	High	[K].LQLVKEEYITSALESTEEK.[L]		0.000307992	0.000381298	1	1	1	P52732	P52732 [473-491]		1	2210.14	4.06428e+06		High	High	0.0005831	0.0002292	59	57.96
	FALSE	High	[K].LQLVKEEYITSALESTEEKLHDAASK.[L]		7.39531e-10	0.000381298	1	1	1	P52732	P52732 [473-498]		2	2932.51	12492197		High	High	0.0005831	4.064e-10	69	58.78
	FALSE	High	[R].LQMFDDPR.[N]		0.0151776	0.00145166	1	1	1	P52732	P52732 [182-189]		0	1021.48	55397676		High	High	0.001385	0.01239	43	31.77
	FALSE	High	[R].LQMFDDPR.[N]	1xOxidation [M3]	0.00569545	0.000632908	1	1	1	P52732	P52732 [182-189]		0	1037.47	12849306		High	High	0.0007015	0.004543	25	24.43
	FALSE	High	[K].ISQETEQR.[C]		0.0174649	0.00224479	1	1	1	P52732	P52732 [811-818]		0	990.485	84545776		High	High	0.00207	0.01426	60	13.41
	FALSE	High	[K].LTDNGTEFSVK.[V]		0.00032506	0.000381298	1	1	1	P52732	P52732 [147-157]		0	1210.6	1.24612e+06		High	High	0.0005831	0.0002426	68	27.85
	FALSE	High	[K].LTVQEEQIVELIEK.[I]		2.00711e-05	0.000381298	1	1	4	P52732	P52732 [412-425]		0	1670.92	15989973		High	High	0.0005831	1.399e-05	64	57.81
	FALSE	High	[K].LVEESVK.[H]		0.019048	0.00224479	1	1	3	P52732	P52732 [793-799]		0	803.451	8.918e+07		High	High	0.00207	0.01563	28	18.75
	FALSE	High	[K].MTFHSQK.[F]		0.0234154	0.00358294	1	1	1	P52732	P52732 [765-771]		0	878.419	20203238		High	High	0.003223	0.01934	26	15.36
	FALSE	High	[K].MTFHSQK.[F]	1xOxidation [M1]	0.00471721	0.000632908	1	1	1	P52732	P52732 [765-771]		0	894.414	2603144		High	High	0.0007015	0.003742	15	11.17
	FALSE	High	[K].NELDQCK.[S]	1xPropionamide [C6]	0.0309316	0.00464626	1	1	1	P52732	P52732 [445-451]		0	920.414	3.09767e+06		High	High	0.004144	0.02572	38	15.71
	FALSE	High	[K].NELDQCKSDLQNK.[T]	1xPropionamide [C6]	0.0223504	0.00333474	1	1	1	P52732	P52732 [445-457]		1	1605.75		No Quan Values	High	High	0.00301	0.01838	18
	FALSE	High	[R].NFNQEGTK.[L]		0.00450007	0.000632908	1	1	2	P52732	P52732 [785-792]		0	937.437	436431		High	High	0.0007015	0.003559	43	31.96
	FALSE	High	[K].NGVYISEENFR.[V]		0.000510662	0.000381298	1	1	1	P52732	P52732 [396-406]		0	1327.63	6671814		High	High	0.0005831	0.000385	61	56.95
	FALSE	High	[K].NILNKPEVNQK.[L]		0.00193919	0.000632908	1	1	2	P52732	P52732 [358-368]		1	1296.73	111920781		High	High	0.0007015	0.001506	51	22.26
	FALSE	High	[K].NLNSLFNNMEELIK.[D]		6.12592e-06	0.000381298	1	1	1	P52732	P52732 [537-550]		0	1678.85	8693058		High	High	0.0005831	4.169e-06	80	57.82
	FALSE	High	[K].NIQVVVR.[C]		0.0317598	0.00464626	1	1	1	P52732	P52732 [18-24]		0	827.51	53576548		High	High	0.004144	0.0264	44	27.37
	FALSE	High	[K].PLSSVQENIQQK.[S]		1.55343e-05	0.000381298	1	1	1	P52732	P52732 [746-757]		0	1370.73		No Quan Values	High	High	0.0005831	1.075e-05	67
	FALSE	High	[K].QCGNLTEDLK.[T]	1xPropionamide [C2]; 1xGln->pyro-Glu [N-Term]	0.000949409	0.000381298	1	1	3	P52732	P52732 [703-712]		0	1174.54	6102096		High	High	0.0005831	0.0007255	51	36.85
	FALSE	High	[K].QCGNLTEDLK.[T]	1xPropionamide [C2]	0.00148114	0.000632908	1	1	4	P52732	P52732 [703-712]		0	1191.57	6.37018e+07		High	High	0.0007015	0.001144	54	26.77
	FALSE	High	[K].QTHSQELCK.[L]	1xPropionamide [C8]; 1xGln->pyro-Glu [N-Term]	6.2729e-05	0.000381298	1	1	1	P52732	P52732 [716-724]		0	1127.51	18946804		High	High	0.0005831	4.495e-05	43	17.41
	FALSE	High	[K].QTHSQELCK.[L]	1xPropionamide [C8]	0.00625798	0.000632908	1	1	1	P52732	P52732 [716-724]		0	1144.54		No Quan Values	High	High	0.0007015	0.004981	42
	FALSE	High	[R].SGAVDKR.[A]		0.0262134	0.00399293	1	1	1	P52732	P52732 [275-281]		1	732.4	2.73837e+06		High	High	0.003583	0.02168	59	57.69
	FALSE	High	[R].SHSVFSVTIHMK.[E]		0.0557638	0.00589578	1	1	1	P52732	P52732 [235-246]		0	1372.7		No Quan Values	High	High	0.005202	0.04723	21
	FALSE	High	[K].SKDIVNK.[M]		0.0470944	0.00563459	1	1	1	P52732	P52732 [758-764]		1	803.462	4.81893e+06		High	High	0.004986	0.03954	34	57.81
	FALSE	High	[R].SKVEETTEHLVTK.[S]		6.66383e-07	0.000381298	1	1	2	P52732	P52732 [1033-1045]		1	1500.79	60123820		High	High	0.0005831	4.286e-07	75	21.86
	FALSE	High	[R].SPNEEYTWEEDPLAGIIPR.[T]		6.33444e-08	0.000381298	1	1	2	P52732	P52732 [120-138]		0	2216.05	3.7934e+06		High	High	0.0005831	3.869e-08	90	57.67
	FALSE	High	[K].SYLYPSTLVR.[T]		0.0381926	0.00543987	1	1	1	P52732	P52732 [931-940]		0	1198.65		No Quan Values	High	High	0.004833	0.03185	25
	FALSE	High	[K].TDLLSSLEMILSPTVVSILK.[I]	1xOxidation [M9]	0.0145803	0.00145166	1	1	1	P52732	P52732 [630-649]		0	2175.22		No Quan Values	High	High	0.001385	0.01184	32
	FALSE	High	[K].TFTMEGER.[S]		0.0226498	0.00358294	1	1	1	P52732	P52732 [112-119]		0	970.43	67295928		High	High	0.003223	0.01869	45	24.5
	FALSE	High	[K].TFTMEGER.[S]	1xOxidation [M4]	0.0203612	0.00253202	1	1	1	P52732	P52732 [112-119]		0	986.425	18098208		High	High	0.002315	0.01672	52	17.76
	FALSE	High	[R].TLHQIFEK.[L]		0.000276496	0.000381298	1	1	2	P52732	P52732 [139-146]		0	1015.56	19060156		High	High	0.0005831	0.0002052	49	25.38
	FALSE	High	[R].TPHVPYR.[E]		0.0672136	0.00815486	1	1	1	P52732	P52732 [306-312]		0	869.463	17934868		High	High	0.007175	0.05691	19	20.33
	FALSE	High	[K].TQELETTQK.[H]		0.00184988	0.000632908	1	1	4	P52732	P52732 [458-466]		0	1077.54	111565792		High	High	0.0007015	0.001435	53	16.1
	FALSE	High	[R].TSIIATISPASLNLEETLSTLEYAHR.[A]		1.07183e-07	0.000381298	1	1	1	P52732	P52732 [330-355]		0	2830.48	44663416		High	High	0.0005831	6.626e-08	91	58.1
	FALSE	High	[K].TSLTVADKIEDQK.[K]		1.92753e-05	0.000381298	1	1	2	P52732	P52732 [660-672]		1	1447.76	1.74929e+07		High	High	0.0005831	1.345e-05	84	27.48
	FALSE	High	[K].TSLTVADKIEDQKK.[E]		9.30534e-06	0.000381298	1	1	5	P52732	P52732 [660-673]		2	1575.86	8.5964e+07		High	High	0.0005831	6.368e-06	46	24.55
	FALSE	High	[R].TTAATLMNAYSSR.[S]		2.92793e-05	0.000381298	1	1	1	P52732	P52732 [222-234]		0	1386.67	25588832		High	High	0.0005831	2.061e-05	68	56.91
	FALSE	High	[R].TTAATLMNAYSSR.[S]	1xOxidation [M7]	1.45214e-05	0.000381298	1	1	8	P52732	P52732 [222-234]		0	1402.66	8.66988e+06		High	High	0.0005831	1.006e-05	76	26.65
	FALSE	High	[K].TVLQELINVLK.[T]		0.00131198	0.000632908	1	1	1	P52732	P52732 [619-629]		0	1269.78		No Quan Values	High	High	0.0007015	0.001007	44
	FALSE	High	[R].TVYFSEQWVSSLNER.[E]		3.19617e-05	0.000381298	1	1	1	P52732	P52732 [826-840]		0	1844.88		No Quan Values	High	High	0.0005831	2.251e-05	76
	FALSE	High	[K].TYTFDMVFGASTK.[Q]		0.000289859	0.000381298	1	1	1	P52732	P52732 [65-77]		0	1467.68	2.30048e+06		High	High	0.0005831	0.0002154	50	57.23
	FALSE	High	[K].VEETTEHLVTK.[S]		6.44439e-05	0.000381298	1	1	1	P52732	P52732 [1035-1045]		0	1285.66	2744568		High	High	0.0005831	4.641e-05	92	20.72
	FALSE	High	[R].VITALVER.[T]		0.00569545	0.000632908	1	1	2	P52732	P52732 [298-305]		0	900.551	10594371		High	High	0.0007015	0.004522	50	57.23
	FALSE	High	[R].VTELFMDNK.[N]		0.000924157	0.000381298	1	1	1	P52732	P52732 [436-444]		0	1096.53	3745992		High	High	0.0005831	0.0007046	53	32.92
	FALSE	High	[R].VTELFMDNK.[N]	1xOxidation [M6]	0.00229485	0.000632908	1	1	1	P52732	P52732 [436-444]		0	1112.53	3.67437e+06		High	High	0.0007015	0.001794	55	28.6
	FALSE	High	[R].VTELFMDNKNELDQCK.[S]	1xPropionamide [C15]	1.68435e-05	0.000381298	1	1	1	P52732	P52732 [436-451]		1	1997.93	7519092		High	High	0.0005831	1.169e-05	47	57.85
	FALSE	High	[R].VTELFMDNKNELDQCK.[S]	1xPropionamide [C15]; 1xOxidation [M6]	0.00565725	0.000632908	1	1	1	P52732	P52732 [436-451]		1	2013.93	5.54507e+06		High	High	0.0007015	0.0045	22	57.81
FALSE	High	Master Protein	P98175	RNA-binding protein 10 OS=Homo sapiens OX=9606 GN=RBM10 PE=1 SV=3	0	173.181	46	39	66	35	930	103.5	5.97	1510	39	metabolic process;regulation of biological process	nucleus	metal ion binding;protein binding;RNA binding	Pf00076, Pf00641, Pf01585, Pf12656, Pf14259	8241	ENSG00000182872.15	X	RBM10				0	5	2.98182e+08	High	1
	Checked	Confidence	Annotated Sequence	Modifications	Qvality PEP	Qvality q-value	# Protein Groups	# Proteins	# PSMs	Master Protein Accessions	Positions in Master Proteins	Modifications in Master Proteins	# Missed Cleavages	Theo. MH+ [Da]	Abundance: F3: Sample	Quan Info	Found in Sample: [S3] F3: Sample	Confidence (by Search Engine): Mascot	Percolator q-Value (by Search Engine): Mascot	Percolator PEP (by Search Engine): Mascot	Ions Score (by Search Engine): Mascot	Top Apex RT [min]
	FALSE	High	[R].AHLSENELEALEKNDMEQMK.[Y]		0.00443989	0.000632908	1	1	1	P98175	P98175 [794-813]		1	2359.09		No Quan Values	High	High	0.0007015	0.003525	3
	FALSE	High	[R].AQPGAAPGIYQQSAEASSSQGTAANSQSYTIMSPAVLK.[S]		2.62786e-07	0.000381298	1	1	1	P98175	P98175 [499-536]		0	3767.82	19163412		High	High	0.0005831	1.654e-07	92	56.27
	FALSE	High	[R].AQPGAAPGIYQQSAEASSSQGTAANSQSYTIMSPAVLK.[S]	1xOxidation [M32]	7.20025e-08	0.000381298	1	1	3	P98175	P98175 [499-536]		0	3783.81	3.48915e+06		High	High	0.0005831	4.427e-08	74	54.22
	FALSE	High	[K].ASNIVMLR.[M]		0.00664852	0.0010237	1	1	1	P98175	P98175 [127-134]		0	903.508	2.06189e+06		High	High	0.001038	0.00532	58	31.17
	FALSE	High	[K].ASNIVMLR.[M]	1xOxidation [M6]	0.00660395	0.0010237	1	1	1	P98175	P98175 [127-134]		0	919.503	1.71415e+06		High	High	0.001038	0.005295	38	27.53
	FALSE	High	[K].CGVQNFK.[R]	1xPropionamide [C1]	0.0217634	0.00306391	1	1	1	P98175	P98175 [222-228]		0	866.419	8461465		High	High	0.002778	0.01788	35	20.77
	FALSE	High	[R].DGDYRDQDYR.[T]		0.014483	0.00145166	1	1	1	P98175	P98175 [99-108]		1	1302.53	5.87653e+06		High	High	0.001385	0.0118	26	17.58
	FALSE	High	[R].DGLGSDNIGSR.[M]		0.000105427	0.000381298	1	1	4	P98175	P98175 [854-864]		0	1090.51	3.98816e+07		High	High	0.0005831	7.649e-05	32	23.18
	FALSE	High	[R].DHDYRDMDYR.[S]		0.040252	0.00550066	1	1	1	P98175	P98175 [33-42]		1	1385.55	479985		High	High	0.004882	0.03373	2	21.28
	FALSE	High	[K].DKQTQLNR.[G]		0.0693979	0.00832407	1	1	1	P98175	P98175 [336-343]		1	1002.53	1.2411e+06		High	High	0.007318	0.05894	33	12.42
	FALSE	High	[R].DMASNEGSR.[I]		0.00625798	0.000632908	1	1	1	P98175	P98175 [388-396]		0	966.395	16422936		High	High	0.0007015	0.005005	48	12.87
	FALSE	High	[R].EKYGIPEPPEPK.[R]		0.00339157	0.000632908	2	2	1	P52756; P98175	P52756 [710-721]; P98175 [823-834]		1	1383.72	3.91069e+06	Shared	High	High	0.0007015	0.002664	20	57.69
	FALSE	High	[R].ESATADAGYAILEK.[K]		0.00343756	0.000632908	1	1	1	P98175	P98175 [686-699]		0	1438.71	6179381		High	High	0.0007015	0.002699	5	56.8
	FALSE	High	[K].ETGAPSKEGK.[E]		0.0260401	0.00399293	1	1	2	P98175	P98175 [628-637]		1	1003.51	542668		High	High	0.003583	0.02151	21	4.67
	FALSE	High	[K].GDPTGAGPEASLEPGADSVSMQAFSR.[A]		1.16188e-09	0.000381298	1	1	1	P98175	P98175 [473-498]		0	2534.15		No Quan Values	High	High	0.0005831	6.484e-10	113
	FALSE	High	[K].GDPTGAGPEASLEPGADSVSMQAFSR.[A]	1xOxidation [M21]	0.0191755	0.00224479	1	1	1	P98175	P98175 [473-498]		0	2550.14	1.00921e+06		High	High	0.00207	0.01568	20	55.46
	FALSE	High	[R].GFAFVEFSHLQDATR.[W]		3.99176e-07	0.000381298	1	1	1	P98175	P98175 [172-186]		0	1724.84		No Quan Values	High	High	0.0005831	2.54e-07	95
	FALSE	High	[K].GPGITGTK.[G]		0.0103588	0.00145166	1	1	3	P98175	P98175 [465-472]		0	730.409	2.20885e+07		High	High	0.001385	0.008344	41	15.71
	FALSE	High	[R].GQLQSHGVQAR.[E]		0.0154852	0.00145166	1	1	1	P98175	P98175 [147-157]		0	1180.62	9083549		High	High	0.001385	0.01265	22	15.76
	FALSE	High	[R].GSSYGVTSTESYK.[E]		2.90826e-05	0.000381298	1	1	1	P98175	P98175 [903-915]		0	1365.62	10467517		High	High	0.0005831	2.046e-05	62	23.61
	FALSE	High	[R].HQQLSGLHK.[Q]		0.000542604	0.000381298	1	1	1	P98175	P98175 [777-785]		0	1047.57		No Quan Values	High	High	0.0005831	0.000409	46
	FALSE	High	[R].HSPTGPPGFPR.[D]		0.031343	0.00464626	1	1	1	P98175	P98175 [88-98]		0	1149.58	2.55644e+06		High	High	0.004144	0.02612	3	24.86
	FALSE	High	[K].KQGIVTPIEAQTR.[V]		7.39889e-06	0.000381298	1	1	1	P98175	P98175 [881-893]		1	1440.82	1.88802e+06		High	High	0.0005831	5.059e-06	61	26.39
	FALSE	High	[R].KYGGISTASVDFEQPTR.[D]		0.029338	0.00446434	1	1	1	P98175	P98175 [837-853]		1	1855.92	2.1082e+06		High	High	0.003984	0.0244	10	57.61
	FALSE	High	[R].LDQQTLPLGGR.[E]		8.21491e-05	0.000381298	1	1	6	P98175	P98175 [253-263]		0	1197.66	2.59456e+07		High	High	0.0005831	5.919e-05	76	56.52
	FALSE	High	[R].MLPQAATEDDIR.[G]	1xOxidation [M1]	4.04691e-05	0.000381298	1	1	1	P98175	P98175 [135-146]		0	1375.65	4.51118e+06		High	High	0.0005831	2.865e-05	81	27.75
	FALSE	High	[R].MLPQAATEDDIRGQLQSHGVQAR.[E]		1.96006e-06	0.000381298	1	1	1	P98175	P98175 [135-157]		1	2521.26		No Quan Values	High	High	0.0005831	1.294e-06	37
	FALSE	High	[R].MLPQAATEDDIRGQLQSHGVQAR.[E]	1xOxidation [M1]	3.13142e-07	0.000381298	1	1	1	P98175	P98175 [135-157]		1	2537.25		No Quan Values	High	High	0.0005831	1.991e-07	59
	FALSE	High	[R].MLQAMGWK.[E]		0.00518335	0.000632908	1	1	1	P98175	P98175 [865-872]		0	964.474	911633		High	High	0.0007015	0.004129	34	34.56
	FALSE	High	[R].MLQAMGWK.[E]	1xOxidation [M]	0.00539694	0.000632908	1	1	2	P98175	P98175 [865-872]		0	980.469	1.02224e+06		High	High	0.0007015	0.004286	34	28.33
	FALSE	High	[K].NDMEQMK.[Y]		0.0297287	0.00464626	1	1	1	P98175	P98175 [807-813]		0	895.365	928051		High	High	0.003984	0.02462	38	16.93
	FALSE	High	[R].NLNPHSTMDSILGALAPYAVLSSSNVR.[V]		7.75274e-10	0.000381298	1	1	1	P98175	P98175 [306-332]		0	2827.44		No Quan Values	High	High	0.0005831	4.275e-10	75
	FALSE	High	[K].NSFQPISSLR.[D]		0.045881	0.00563459	1	1	1	P98175	P98175 [671-680]		0	1148.61	6.43111e+06		High	High	0.004986	0.03843	18	57.12
	FALSE	High	[K].QGIVTPIEAQTR.[V]	1xGln->pyro-Glu [N-Term]	0.000345395	0.000381298	1	1	2	P98175	P98175 [882-893]		0	1295.7	7293358		High	High	0.0005831	0.0002581	47	42.7
	FALSE	High	[K].QGIVTPIEAQTR.[V]		0.000503823	0.000381298	1	1	2	P98175	P98175 [882-893]		0	1312.72		No Quan Values	High	High	0.0005831	0.0003794	43
	FALSE	High	[R].QHTSMDLPK.[L]	1xGln->pyro-Glu [N-Term]	0.000691632	0.000381298	1	1	1	P98175	P98175 [707-715]		0	1039.49	8552696		High	High	0.0005831	0.0005232	35	26.48
	FALSE	High	[R].QHTSMDLPK.[L]	1xGln->pyro-Glu [N-Term]; 1xOxidation [M5]	0.00176467	0.000632908	1	1	1	P98175	P98175 [707-715]		0	1055.48	2.96637e+06		High	High	0.0007015	0.001365	40	20.18
	FALSE	High	[R].QHTSMDLPK.[L]		0.00881713	0.00145166	1	1	1	P98175	P98175 [707-715]		0	1056.51	8903089		High	High	0.001385	0.007091	40	21.4
	FALSE	High	[K].QNLEIHR.[RK]	1xGln->pyro-Glu [N-Term]	0.0189213	0.00224479	2	3	1	P98175; E9PGM9	P98175 [786-792]; E9PGM9 [850-856]		0	892.464	10893034	Shared	High	High	0.00207	0.01554	41	25.46
	FALSE	High	[K].QNLEIHR.[RK]		0.0449907	0.00563459	2	3	1	P98175; E9PGM9	P98175 [786-792]; E9PGM9 [850-856]		0	909.49	9497717	Shared	High	High	0.004986	0.03768	58	18.84
	FALSE	High	[K].SEAEQKLPLGTR.[L]		0.00170623	0.000632908	1	1	1	P98175	P98175 [241-252]		1	1328.72	4216131		High	High	0.0007015	0.001323	35	24.64
	FALSE	High	[K].TAQQIAK.[D]		0.033703	0.00476463	2	2	1	P52756; P98175	P52756 [536-542]; P98175 [647-653]		0	759.436	15577840	Shared	High	High	0.004244	0.02798	58	12.81
	FALSE	High	[R].TEQGEEEEEEEDEEEEEK.[A]		2.57524e-07	0.000381298	1	1	1	P98175	P98175 [109-126]		0	2225.82	5906197		High	High	0.0005831	1.621e-07	107	20.23
	FALSE	High	[R].TYVPALEQSADGHK.[E]		4.18568e-05	0.000381298	1	1	1	P98175	P98175 [614-627]		0	1515.74	8848634		High	High	0.0005831	2.975e-05	40	27.85
	FALSE	High	[R].TYVPALEQSADGHKETGAPSK.[E]		5.94211e-07	0.000381298	1	1	1	P98175	P98175 [614-634]		1	2186.07		No Quan Values	High	High	0.0005831	3.832e-07	32
	FALSE	High	[K].VSMHYSDPKPK.[I]		0.00133877	0.000632908	1	1	1	P98175	P98175 [202-212]		1	1288.64	5750398		High	High	0.0007015	0.001033	16	18.72
	FALSE	High	[K].VSMHYSDPKPK.[I]	1xOxidation [M3]	0.00382862	0.000632908	1	1	1	P98175	P98175 [202-212]		1	1304.63	1243798		High	High	0.0007015	0.003015	24	14.81
	FALSE	High	[K].YGGISTASVDFEQPTR.[D]		4.07333e-07	0.000381298	1	1	1	P98175	P98175 [838-853]		0	1727.82	6.40217e+06		High	High	0.0005831	2.601e-07	115	56.57
	FALSE	High	[K].YGIPEPPEPK.[R]		0.00128573	0.000632908	2	2	2	P52756; P98175	P52756 [712-721]; P98175 [825-834]		0	1126.58	3754836	Shared	High	High	0.0007015	0.0009861	52	55.33
FALSE	High	Master Protein	P04264	Keratin, type II cytoskeletal 1 OS=Homo sapiens OX=9606 GN=KRT1 PE=1 SV=6	0	163.075	48	34	85	29	644	66	8.12	3030	34	cell death;defense response;metabolic process;regulation of biological process;response to stimulus;transport	cytoskeleton;cytosol;extracellular;membrane;nucleus	catalytic activity;motor activity;protein binding;receptor activity;structural molecule activity	Pf00038, Pf01576, Pf05103, Pf05957, Pf12128, Pf13166, Pf13514	3848	ENSG00000167768.4	12	KRT1		Formation of the cornified envelope; Neutrophil degranulation	Corticotropin-releasing hormone signaling pathway	7	1	7.98938e+08	High	1
	Checked	Confidence	Annotated Sequence	Modifications	Qvality PEP	Qvality q-value	# Protein Groups	# Proteins	# PSMs	Master Protein Accessions	Positions in Master Proteins	Modifications in Master Proteins	# Missed Cleavages	Theo. MH+ [Da]	Abundance: F3: Sample	Quan Info	Found in Sample: [S3] F3: Sample	Confidence (by Search Engine): Mascot	Percolator q-Value (by Search Engine): Mascot	Percolator PEP (by Search Engine): Mascot	Ions Score (by Search Engine): Mascot	Top Apex RT [min]
	FALSE	High	[K].AEAESLYQSK.[Y]		0.000312173	0.000381298	1	1	1	P04264	P04264 [367-376]		0	1125.54	11409844		High	High	0.0005831	0.0002325	65	21.85
	FALSE	High	[K].AQYEDIAQK.[S]		0.000802189	0.000381298	1	1	1	P04264	P04264 [356-364]		0	1065.52	71571448		High	High	0.0005831	0.0006105	63	21.6
	FALSE	High	[K].DVDGAYMTK.[V]		0.0606484	0.00602637	1	1	1	P04264	P04264 [290-298]		0	999.445	28215542		High	High	0.005321	0.0514	27	23
	FALSE	High	[K].DVDGAYMTK.[V]	1xOxidation [M7]	0.016667	0.00204242	1	1	2	P04264	P04264 [290-298]		0	1015.44	1.20865e+07		High	High	0.001635	0.01363	36	18.12
	FALSE	High	[R].DYQELMNTK.[L]		0.0028468	0.000632908	1	1	3	P04264	P04264 [464-472]		0	1141.52	4.17559e+07		High	High	0.0007015	0.002232	52	29.76
	FALSE	High	[R].DYQELMNTK.[L]	1xOxidation [M6]	0.0102207	0.00145166	1	1	1	P04264	P04264 [464-472]		0	1157.51	6287844		High	High	0.001385	0.008238	40	22.09
	FALSE	High	[R].FLEQQNQVLQTK.[W]		1.85713e-06	0.000381298	2	3	5	P35908; P04264	P35908 [198-209]; P04264 [200-211]		0	1475.79	37622825	Shared	High	High	0.0005831	1.226e-06	85	55.29
	FALSE	High	[R].FSSCGGGGGSFGAGGGFGSR.[S]	1xPropionamide [C4]	2.13911e-08	0.000381298	1	1	4	P04264	P04264 [46-65]		0	1779.75	10112892		High	High	0.0005831	1.27e-08	137	54.52
	FALSE	High	[R].GENALKDAK.[N]		0.000377033	0.000381298	1	1	1	P04264	P04264 [433-441]		1	945.5	23615114		High	High	0.0005831	0.0002822	58	13.56
	FALSE	High	[R].GGGGGGYGSGGSSYGSGGGSYGSGGGGGGGR.[G]		5.8372e-13	0.000381298	1	1	1	P04264	P04264 [519-549]		0	2383.95	22746250		High	High	0.00058309	2.72393e-13	134	21.05
	FALSE	High	[R].GSGGGSSGGSIGGR.[G]		4.04691e-05	0.000381298	1	1	1	P04264	P04264 [603-616]		0	1092.5	86222232		High	High	0.0005831	2.867e-05	65	13.19
	FALSE	High	[K].KDVDGAYMTK.[V]		9.92194e-05	0.000381298	1	1	1	P04264	P04264 [289-298]		1	1127.54	2197100		High	High	0.0005831	7.184e-05	70	18.47
	FALSE	High	[K].KDVDGAYMTK.[V]	1xOxidation [M8]	0.00487868	0.000632908	1	1	1	P04264	P04264 [289-298]		1	1143.54	704808		High	High	0.0007015	0.003866	44	14.97
	FALSE	High	[K].IEISELNR.[V]		0.00266138	0.000632908	2	2	1	P35908; P04264	P35908 [394-401]; P04264 [396-403]		0	973.531	60705888	Shared	High	High	0.0007015	0.002083	67	30.46
	FALSE	High	[K].LNDLEDALQQAK.[E]		9.62442e-06	0.000381298	1	1	1	P04264	P04264 [444-455]		0	1357.7	17240278		High	High	0.0005831	6.591e-06	90	56.97
	FALSE	High	[K].LNDLEDALQQAKEDLAR.[L]		4.77331e-06	0.000381298	1	1	1	P04264	P04264 [444-460]		1	1941.99	2.21405e+06		High	High	0.0005831	3.221e-06	47	58.05
	FALSE	High	[R].LRSEIDNVK.[K]		0.00346079	0.000632908	1	1	1	P04264	P04264 [408-416]		1	1073.59	3.67528e+06		High	High	0.0007015	0.002732	41	19.97
	FALSE	High	[R].LRSEIDNVKK.[Q]		0.000327259	0.000381298	1	1	2	P04264	P04264 [408-417]		2	1201.69	1.17017e+07		High	High	0.0005831	0.0002432	43	17.43
	FALSE	High	[K].NKLNDLEDALQQAK.[E]		1.95323e-07	0.000381298	1	1	1	P04264	P04264 [442-455]		1	1599.83	9303839		High	High	0.0005831	1.226e-07	78	57.89
	FALSE	High	[K].NKLNDLEDALQQAKEDLAR.[L]		2.59266e-07	0.000381298	1	1	1	P04264	P04264 [442-460]		2	2184.13	8333396		High	High	0.0005831	1.632e-07	71	58.51
	FALSE	High	[K].NMQDMVEDYR.[N]	1xOxidation [M]	0.00143208	0.000632908	1	1	9	P04264	P04264 [258-267]		0	1316.52	1.27122e+07		High	High	0.0007015	0.001106	53	26.5
	FALSE	High	[K].NMQDMVEDYR.[N]	2xOxidation [M2; M5]	0.0195629	0.00224479	1	1	1	P04264	P04264 [258-267]		0	1332.52	4150925		High	High	0.00207	0.01603	14	21.22
	FALSE	High	[K].QISNLQQSISDAEQR.[G]	1xGln->pyro-Glu [N-Term]	1.15839e-06	0.000381298	1	1	5	P04264	P04264 [418-432]		0	1699.82	7.06249e+06		High	High	0.0005831	7.556e-07	88	47.46
	FALSE	High	[K].QISNLQQSISDAEQR.[G]		5.33441e-07	0.000381298	1	1	5	P04264	P04264 [418-432]		0	1716.85	4.22858e+06		High	High	0.0005831	3.432e-07	91	55
	FALSE	High	[R].SEIDNVKK.[Q]		0.00887656	0.00145166	1	1	1	P04264	P04264 [410-417]		1	932.505	10318067		High	High	0.001385	0.007126	34	15.21
	FALSE	High	[R].SGGGFSSGSAGIINYQR.[R]		3.09021e-05	0.000381298	1	1	4	P04264	P04264 [13-29]		0	1657.79	992495		High	High	0.0005831	2.183e-05	76	55.02
	FALSE	High	[K].SKAEAESLYQSK.[Y]		0.0001497	0.000381298	1	1	1	P04264	P04264 [365-376]		1	1340.67	35040380		High	High	0.0005831	0.0001095	69	19.81
	FALSE	High	[R].SLDLDSIIAEVK.[A]		0.000246554	0.000381298	1	1	2	P04264	P04264 [344-355]		0	1302.72	13047438		High	High	0.0005831	0.0001828	50	57.85
	FALSE	High	[K].SLNNQFASFIDK.[V]		0.00023838	0.000381298	1	1	1	P04264	P04264 [186-197]		0	1383.69	26435570		High	High	0.0005831	0.000177	53	57.17
	FALSE	High	[K].SISISVAR.[G]		0.0350623	0.00476463	1	1	2	P04264	P04264 [75-82]		0	832.489	18483264		High	High	0.004244	0.02927	37	28.82
	FALSE	High	[R].SLVNLGGSK.[S]		0.00370186	0.000632908	1	1	1	P04264	P04264 [66-74]		0	874.499	55809304		High	High	0.0007015	0.002924	67	28.31
	FALSE	High	[R].THNLEPYFESFINNLR.[R]		3.56028e-05	0.000381298	1	1	1	P04264	P04264 [224-239]		0	1993.98		No Quan Values	High	High	0.0005831	2.515e-05	55
	FALSE	High	[R].TLLEGEESR.[M]		0.00310728	0.000632908	1	1	2	P04264	P04264 [484-492]		0	1033.52	126546784		High	High	0.0007015	0.002446	52	23.71
	FALSE	High	[R].TNAENEFVTIK.[K]		8.21491e-05	0.000381298	1	1	8	P04264	P04264 [278-288]		0	1265.64	3.48465e+07		High	High	0.0005831	5.939e-05	72	32.06
	FALSE	High	[R].TNAENEFVTIKK.[D]		9.1807e-06	0.000381298	1	1	2	P04264	P04264 [278-289]		1	1393.73	4.53428e+07		High	High	0.0005831	6.294e-06	85	26.87
	FALSE	High	[R].VDQLKSDQSR.[L]		0.00229485	0.000632908	1	1	1	P04264	P04264 [242-251]		1	1175.6		No Quan Values	High	High	0.0007015	0.001786	19
	FALSE	High	[KR].YEDEINK.[HR]		0.0245302	0.00380956	5	17	1	P35908; P04264; P04259; P02538; P13647	P35908 [268-274]; P04264 [270-276]; P04259 [253-259]; P02538 [253-259]; P13647 [258-264]		0	910.415	1.0849e+06	Shared	High	High	0.003421	0.02021	28	18.01
	FALSE	High	[KR].YEDEINKR.[T]		0.00226414	0.000632908	5	16	1	P35908; P04264; P04259; P02538; P13647	P35908 [268-275]; P04264 [270-277]; P04259 [253-260]; P02538 [253-260]; P13647 [258-265]		1	1066.52	4340657	Shared	High	High	0.0007015	0.00176	46	16.29
	FALSE	High	[K].YEELQITAGR.[H]		0.000119031	0.000381298	2	2	6	P04264; P04259	P04264 [377-386]; P04259 [360-369]		0	1179.6	3.4527e+07	Shared	High	High	0.0005831	8.688e-05	58	30.87
FALSE	High	Master Protein	E7EX17	Eukaryotic translation initiation factor 4B OS=Homo sapiens OX=9606 GN=EIF4B PE=1 SV=1	0	146.234	50	38	56	38	616	69.7	5.67	1607	38	cell organization and biogenesis;metabolic process;regulation of biological process	cytosol	catalytic activity;protein binding;RNA binding	Pf00076, Pf14259	1975	ENSG00000063046.17	12	EIF4B			Translation Factors; Focal Adhesion-PI3K-Akt-mTOR-signaling pathway; Interferon type I signaling pathways	3	0	5.94916e+08	High	1
	Checked	Confidence	Annotated Sequence	Modifications	Qvality PEP	Qvality q-value	# Protein Groups	# Proteins	# PSMs	Master Protein Accessions	Positions in Master Proteins	Modifications in Master Proteins	# Missed Cleavages	Theo. MH+ [Da]	Abundance: F3: Sample	Quan Info	Found in Sample: [S3] F3: Sample	Confidence (by Search Engine): Mascot	Percolator q-Value (by Search Engine): Mascot	Percolator PEP (by Search Engine): Mascot	Ions Score (by Search Engine): Mascot	Top Apex RT [min]
	FALSE	High	[R].AASIFGGAK.[P]		0.00409529	0.000632908	1	3	1	E7EX17	E7EX17 [357-365]		0	821.452	7468881		High	High	0.0007015	0.00324	66	27.1
	FALSE	High	[R].AASIFGGAKPVDTAAR.[E]		7.39889e-06	0.000381298	1	3	2	E7EX17	E7EX17 [357-372]		1	1531.82	4.26716e+07		High	High	0.0005831	5.055e-06	47	57.92
	FALSE	High	[R].ARPATDSFDDYPPR.[R]		3.19617e-05	0.000381298	1	5	1	E7EX17	E7EX17 [201-214]		1	1607.74	10991262		High	High	0.0005831	2.262e-05	51	57.72
	FALSE	High	[R].DDRGPPQRPK.[L]		0.0175819	0.00224479	1	3	1	E7EX17	E7EX17 [324-333]		2	1165.61	4162318		High	High	0.00207	0.01442	23	13.82
	FALSE	High	[K].DENKVDGMNAPK.[G]		0.00412295	0.000632908	1	2	1	E7EX17	E7EX17 [531-542]		1	1317.61	15495261		High	High	0.0007015	0.003254	56	19.3
	FALSE	High	[K].DENKVDGMNAPK.[G]	1xOxidation [M8]	0.00135693	0.000632908	1	2	1	E7EX17	E7EX17 [531-542]		1	1333.61	2.24363e+06		High	High	0.0007015	0.001046	54	14.75
	FALSE	High	[R].DSDKTDTDWR.[A]		0.0040678	0.000632908	1	5	1	E7EX17	E7EX17 [191-200]		1	1238.53	17925388		High	High	0.0007015	0.00321	54	18.81
	FALSE	High	[R].DYDRGYDSR.[I]		0.0839456	0.00998247	1	3	1	E7EX17	E7EX17 [265-273]		1	1146.48	2890527		High	High	0.008741	0.07164	34	16.63
	FALSE	High	[R].EPSNPER.[L]		0.0650937	0.00731974	1	8	2	E7EX17	E7EX17 [129-135]		0	828.385	11692676		High	High	0.006449	0.05537	32	12.57
	FALSE	High	[R].GDDSFGDK.[Y]		0.0311367	0.00464626	1	2	1	E7EX17	E7EX17 [216-223]		0	840.337	969832		High	High	0.004144	0.02593	42	15.12
	FALSE	High	[R].GDDSFGDKYR.[D]		0.0546908	0.00570723	1	2	1	E7EX17	E7EX17 [216-225]		1	1159.5	1.40669e+06		High	High	0.005052	0.04606	44	20.7
	FALSE	High	[R].GGGDRYEDRYDR.[R]		0.0839456	0.00998247	1	4	1	E7EX17	E7EX17 [293-304]		2	1458.64	1.03508e+06		High	High	0.008741	0.07183	9	16.29
	FALSE	High	[R].GLNISAVR.[L]		0.00949315	0.00145166	1	8	1	E7EX17	E7EX17 [118-125]		0	829.489	42108812		High	High	0.001385	0.007642	34	29.48
	FALSE	High	[R].KDENKVDGMNAPK.[G]		0.00532479	0.000632908	1	2	1	E7EX17	E7EX17 [530-542]		2	1445.71		No Quan Values	High	High	0.0007015	0.004227	20
	FALSE	High	[K].KPEENPASK.[F]		0.0003745	0.000381298	1	2	3	E7EX17	E7EX17 [583-591]		1	999.511	25285094		High	High	0.0005831	0.0002805	62	9.6
	FALSE	High	[R].IRVDVADQAQDK.[DEG]		3.44225e-05	0.000381298	1	7	1	E7EX17	E7EX17 [166-177]		1	1357.71	548008		High	High	0.0005831	2.431e-05	86	23.53
	FALSE	High	[R].PATDSFDDYPPR.[R]		0.0739658	0.00929625	1	5	1	E7EX17	E7EX17 [203-214]		0	1380.61		No Quan Values	High	High	0.008158	0.06301	10
	FALSE	High	[K].PVDTAAR.[E]		0.0583457	0.00602637	1	3	1	E7EX17	E7EX17 [366-372]		0	729.389	8751631		High	High	0.005321	0.04921	42	12.41
	FALSE	High	[R].QLDEPKLER.[R]	1xGln->pyro-Glu [N-Term]	0.00382862	0.000632908	1	3	5	E7EX17	E7EX17 [390-398]		1	1110.58	1.95573e+07		High	High	0.0007015	0.003029	58	29.92
	FALSE	High	[R].QLDEPKLER.[R]		0.00647204	0.0010237	1	3	2	E7EX17	E7EX17 [390-398]		1	1127.61	2.02207e+07		High	High	0.0007015	0.005167	46	23.61
	FALSE	High	[R].RGDDSFGDK.[Y]		0.000411569	0.000381298	1	2	1	E7EX17	E7EX17 [215-223]		1	996.438	9756655		High	High	0.0005831	0.0003079	47	13.81
	FALSE	High	[R].RGDDSFGDKYR.[D]		0.0001497	0.000381298	1	2	2	E7EX17	E7EX17 [215-225]		2	1315.6	2.80363e+06		High	High	0.0005831	0.0001099	52	18.61
	FALSE	High	[K].RSSNPPAR.[S]		0.0421417	0.00550066	1	2	1	E7EX17	E7EX17 [492-499]		1	884.47	906556		High	High	0.004882	0.0352	43	2.83
	FALSE	High	[R].SEETQERER.[S]		0.0145803	0.00145166	1	2	1	E7EX17	E7EX17 [409-417]		1	1163.53	11488610		High	High	0.001385	0.01188	23	9.07
	FALSE	High	[K].SPPYTAFLGNLPYDVTEESIKEFFR.[G]		3.85849e-09	0.000381298	1	8	1	E7EX17	E7EX17 [93-117]		1	2920.44	31345242		High	High	0.0005831	2.207e-09	76	58.32
	FALSE	High	[R].SQSSDTEQQSPTSGGGK.[V]		1.18206e-06	0.000381298	1	2	1	E7EX17	E7EX17 [500-516]		0	1680.73	34507492		High	High	0.0005831	7.744e-07	105	13.56
	FALSE	High	[R].SRTGSESSQTGTSTTSSR.[SN]		6.88731e-13	0.000381298	1	2	1	E7EX17	E7EX17 [418-435]		1	1816.83	1.97251e+06		High	High	0.0005831	3.225e-13	122	12.61
	FALSE	High	[R].STPKEDDSSASTSQSTR.[A]		8.55214e-07	0.000381298	1	3	1	E7EX17	E7EX17 [340-356]		1	1783.79	29626182		High	High	0.0005831	5.536e-07	90	13.56
	FALSE	High	[R].TGSESSQTGTSTTSSR.[SN]		1.00896e-05	0.000381298	1	2	1	E7EX17	E7EX17 [420-435]		0	1573.69	87432120		High	High	0.0005831	6.935e-06	86	12.82
	FALSE	High	[K].TISLTDFLAEDGGTGGGSTYVSK.[P]		8.75532e-08	0.000381298	1	7	1	E7EX17	E7EX17 [14-36]		0	2276.09		No Quan Values	High	High	0.0005831	5.378e-08	87
	FALSE	High	[K].VAPAQPSEEGPGR.[K]		0.000123946	0.000381298	1	2	4	E7EX17	E7EX17 [517-529]		0	1294.64	1.01301e+08		High	High	0.0005831	9.01e-05	48	19.18
	FALSE	High	[K].VAPAQPSEEGPGRK.[D]		4.03283e-06	0.000381298	1	2	1	E7EX17	E7EX17 [517-530]		1	1422.73	11003284		High	High	0.0005831	2.722e-06	43	16.63
	FALSE	High	[K].VAPAQPSEEGPGRKDENK.[V]		0.000646548	0.000381298	1	2	1	E7EX17	E7EX17 [517-534]		2	1908.94		No Quan Values	High	High	0.0005831	0.00049	23
	FALSE	High	[K].VDGMNAPK.[G]		0.0295327	0.00446434	1	2	1	E7EX17	E7EX17 [535-542]		0	831.403	3.52635e+06		High	High	0.003984	0.02444	53	18.52
	FALSE	High	[K].VDGMNAPK.[G]	1xOxidation [M4]	0.0180578	0.00224479	1	2	1	E7EX17	E7EX17 [535-542]		0	847.398	1.07314e+06		High	High	0.00207	0.01476	47	12.99
	FALSE	High	[R].VDVADQAQDK.[DEG]		0.000955829	0.000381298	1	7	1	E7EX17	E7EX17 [168-177]		0	1088.52	1.12297e+06		High	High	0.0005831	0.0007309	61	18.07
	FALSE	High	[R].VDVADQAQDKDR.[D]		4.22774e-06	0.000381298	1	5	1	E7EX17	E7EX17 [168-179]		1	1359.65	715429		High	High	0.0005831	2.858e-06	93	17.35
	FALSE	High	[R].VDVADQAQDKDRDDR.[S]		0.00193919	0.000632908	1	5	1	E7EX17	E7EX17 [168-182]		2	1745.8	283262		High	High	0.0007015	0.001509	25	16.63
	FALSE	High	[K].VMPAPPPK.[E]		0.0235716	0.00358294	1	2	1	E7EX17	E7EX17 [478-485]		0	836.47	10286982		High	High	0.003223	0.01949	38	21.67
	FALSE	High	[K].VMPAPPPK.[E]	1xOxidation [M2]	0.0278247	0.00446434	1	2	1	E7EX17	E7EX17 [478-485]		0	852.465	8565149		High	High	0.003583	0.02303	41	17.49
	FALSE	High	[K].VMPAPPPKENAWVK.[R]	1xOxidation [M2]	0.00813418	0.0013272	1	2	1	E7EX17	E7EX17 [478-491]		1	1579.83	3.6753e+06		High	High	0.001292	0.006555	10	57.72
	FALSE	High	[K].YAALSVDGEDENEGEDYAE.[-]		0.00528907	0.000632908	1	2	2	E7EX17	E7EX17 [598-616]		0	2075.82	8.09983e+06		High	High	0.0007015	0.004201	61	37.73
FALSE	High	Master Protein	P13645	Keratin, type I cytoskeletal 10 OS=Homo sapiens OX=9606 GN=KRT10 PE=1 SV=6	0	137.106	58	31	67	28	584	58.8	5.21	2022	31	cell death;cell differentiation;metabolic process	cytoplasm;cytoskeleton;cytosol;membrane;nucleus	structural molecule activity	Pf00038, Pf04111	3858	ENSG00000186395.7	17	KRT10	Staphylococcus aureus infection	Formation of the cornified envelope		4	4	4.79738e+08	High	1
	Checked	Confidence	Annotated Sequence	Modifications	Qvality PEP	Qvality q-value	# Protein Groups	# Proteins	# PSMs	Master Protein Accessions	Positions in Master Proteins	Modifications in Master Proteins	# Missed Cleavages	Theo. MH+ [Da]	Abundance: F3: Sample	Quan Info	Found in Sample: [S3] F3: Sample	Confidence (by Search Engine): Mascot	Percolator q-Value (by Search Engine): Mascot	Percolator PEP (by Search Engine): Mascot	Ions Score (by Search Engine): Mascot	Top Apex RT [min]
	FALSE	High	[K].ADLEMQIESLTEELAYLKK.[N]		0.000225863	0.000381298	1	1	1	P13645	P13645 [267-285]		1	2224.14	3.87193e+06		High	High	0.0005831	0.0001664	47	58.26
	FALSE	High	[K].ADLEMQIESLTEELAYLKK.[N]	1xOxidation [M5]	0.00824424	0.0013272	1	1	2	P13645	P13645 [267-285]		1	2240.14	9209274		High	High	0.001292	0.006613	27	58.26
	FALSE	High	[R].ALEESNYELEGK.[I]		5.22881e-05	0.000381298	1	1	1	P13645	P13645 [166-177]		0	1381.65	70150136		High	High	0.0005831	3.739e-05	87	27.55
	FALSE	High	[KR].DAEAWFNEK.[S]		0.00471721	0.000632908	1	4	1	P13645	P13645 [335-343]		0	1109.49	20162342		High	High	0.0007015	0.003753	43	34.52
	FALSE	High	[K].GSLGGGFSSGGFSGGSFSR.[G]		7.44895e-06	0.000381298	1	1	1	P13645	P13645 [41-59]		0	1707.77		No Quan Values	High	High	0.0005831	5.085e-06	70
	FALSE	High	[R].GSSGGGCFGGSSGGYGGLGGFGGGSFR.[G]	1xPropionamide [C7]	2.02678e-08	0.000381298	1	1	1	P13645	P13645 [60-86]		0	2357		No Quan Values	High	High	0.0005831	1.203e-08	127
	FALSE	High	[K].KNHEEEMKDLR.[N]		0.00532479	0.000632908	1	1	1	P13645	P13645 [285-295]		2	1428.69	251000		High	High	0.0007015	0.004239	46	16.51
	FALSE	High	[KR].LAADDFR.[AITLV]		0.0248581	0.00380956	4	24	2	P02533; P13645; Q04695; P08779	P02533 [195-201]; P13645 [229-235]; Q04695 [164-170]; P08779 [197-203]		0	807.4	2.61094e+06	Shared	High	High	0.003421	0.02048	53	57.15
	FALSE	High	[R].LASYLDK.[V]		0.0421417	0.00550066	5	11	1	P02533; P13645; Q04695; P35527; P08779	P02533 [126-132]; P13645 [157-163]; Q04695 [95-101]; P35527 [164-170]; P08779 [128-134]		0	809.44	35259620	Shared	High	High	0.004882	0.03523	35	24.42
	FALSE	High	[R].LENEIQTYR.[S]		0.000274638	0.000381298	1	1	4	P13645	P13645 [442-450]		0	1165.58	2.21392e+07		High	High	0.0005831	0.0002043	76	25.66
	FALSE	High	[K].IKEWYEK.[H]		0.0667846	0.00815486	1	1	1	P13645	P13645 [178-184]		1	995.52	1.62782e+06		High	High	0.007175	0.05683	39	23.14
	FALSE	High	[R].LKYENEVALR.[Q]		0.00170623	0.000632908	1	1	2	P13645	P13645 [236-245]		1	1234.68	7155455		High	High	0.0007015	0.001318	66	27.09
	FALSE	High	[K].IRLENEIQTYR.[S]		1.96006e-06	0.000381298	1	1	1	P13645	P13645 [440-450]		1	1434.77		No Quan Values	High	High	0.0005831	1.294e-06	71
	FALSE	High	[K].NHEEEMK.[ANDE]		0.07029	0.00851363	1	11	1	P13645	P13645 [286-292]		0	916.383	1.80791e+06		High	High	0.007484	0.05993	37	2.62
	FALSE	High	[K].NHEEEMKDLR.[N]		0.000493736	0.000381298	1	1	2	P13645	P13645 [286-295]		1	1300.6	9574972		High	High	0.0005831	0.0003725	57	17.94
	FALSE	High	[K].NHEEEMKDLR.[N]	1xOxidation [M6]	0.00321369	0.000632908	1	1	1	P13645	P13645 [286-295]		1	1316.59	4.69119e+06		High	High	0.0007015	0.002528	51	13.38
	FALSE	High	[R].NVQALEIELQSQLALK.[Q]		5.84349e-06	0.000381298	1	1	1	P13645	P13645 [371-386]		0	1797.01		No Quan Values	High	High	0.0005831	3.961e-06	71
	FALSE	High	[R].NVSTGDVNVEMNAAPGVDLTQLLNNMR.[S]		0.000364535	0.000381298	1	1	1	P13645	P13645 [296-322]		0	2872.39		No Quan Values	High	High	0.0005831	0.0002727	30
	FALSE	High	[K].QSLEASLAETEGR.[Y]	1xGln->pyro-Glu [N-Term]	4.01972e-05	0.000381298	1	1	8	P13645	P13645 [387-399]		0	1373.65	10481634		High	High	0.0005831	2.844e-05	66	41.86
	FALSE	High	[K].QSLEASLAETEGR.[Y]		4.28514e-06	0.000381298	1	1	1	P13645	P13645 [387-399]		0	1390.68	10859949		High	High	0.0005831	2.88e-06	101	56.81
	FALSE	High	[R].QSVEADINGLR.[KR]	1xGln->pyro-Glu [N-Term]	0.0195629	0.00224479	1	5	1	P13645	P13645 [246-256]		0	1184.59	1.75673e+06		High	High	0.00207	0.0161	19	41.46
	FALSE	High	[R].QSVEADINGLR.[KR]		0.000312173	0.000381298	1	5	1	P13645	P13645 [246-256]		0	1201.62	2.41728e+06		High	High	0.0005831	0.0002325	56	56.49
	FALSE	High	[R].QSVEADINGLRR.[V]	1xGln->pyro-Glu [N-Term]	0.00393314	0.000632908	1	4	1	P13645	P13645 [246-257]		1	1340.69	7124456		High	High	0.0007015	0.003099	24	56.91
	FALSE	High	[R].QSVEADINGLRR.[V]		0.00247133	0.000632908	1	4	1	P13645	P13645 [246-257]		1	1357.72	7.19917e+06		High	High	0.0007015	0.001935	45	57.71
	FALSE	High	[K].SEITELR.[R]		0.0183005	0.00224479	1	1	1	P13645	P13645 [363-369]		0	847.452	13182733		High	High	0.00207	0.01504	51	24.94
	FALSE	High	[K].SEITELRR.[N]		0.00617435	0.000632908	1	1	2	P13645	P13645 [363-370]		1	1003.55	32175269		High	High	0.0007015	0.004938	53	21.61
	FALSE	High	[R].SGGGGGGGGCGGGGGVSSLR.[I]	1xPropionamide [C10]	3.17317e-09	0.000381298	1	1	1	P13645	P13645 [16-35]		0	1563.69	5453885		High	High	0.0005831	1.813e-09	153	20.89
	FALSE	High	[R].SLLEGEGSSGGGGR.[G]		4.55324e-06	0.000381298	1	1	5	P13645	P13645 [451-464]		0	1262.6	5.06405e+07		High	High	0.0005831	3.083e-06	70	23.28
	FALSE	High	[R].SQYEQLAEQNR.[K]		7.276e-05	0.000381298	1	1	2	P13645	P13645 [323-333]		0	1365.64	13751138		High	High	0.0005831	5.24e-05	67	23.78
	FALSE	High	[R].SQYEQLAEQNRK.[D]		0.000169018	0.000381298	1	1	1	P13645	P13645 [323-334]		1	1493.73	17304690		High	High	0.0005831	0.0001242	57	21.07
	FALSE	High	[K].SSSSGSVGESSSK.[G]		0.000887531	0.000381298	1	2	5	P13645	P13645 [568-580]		0	1185.52	2.48094e+06		High	High	0.0005831	0.0006771	41	6.71
	FALSE	High	[K].TIDDLKNQILNLTTDNANILLQIDNAR.[L]		1.12729e-08	0.000381298	1	1	2	P13645	P13645 [202-228]		1	3052.63	6.88801e+06		High	High	0.0005831	6.612e-09	116	58.14
	FALSE	High	[R].VLDELTLTK.[A]		0.00497819	0.000632908	1	1	2	P13645	P13645 [258-266]		0	1031.6	2.3689e+07		High	High	0.0007015	0.003947	67	57.19
	FALSE	High	[K].VTMQNLNDR.[L]		0.00213096	0.000632908	3	7	5	P02533; P13645; P08779	P02533 [117-125]; P13645 [148-156]; P08779 [119-127]		0	1090.53	4.90747e+07	Shared	High	High	0.0007015	0.001655	60	23.51
	FALSE	High	[K].VTMQNLNDR.[L]	1xOxidation [M3]	0.0194329	0.00224479	3	7	1	P02533; P13645; P08779	P02533 [117-125]; P13645 [148-156]; P08779 [119-127]		0	1106.53	25099820	Shared	High	High	0.00207	0.01592	61	16.62
	FALSE	High	[R].YCVQLSQIQAQISALEEQLQQIR.[A]	1xPropionamide [C2]	2.88871e-05	0.000381298	1	1	1	P13645	P13645 [400-422]		0	2760.43		No Quan Values	High	High	0.0005831	2.03e-05	52
	FALSE	High	[K].YENEVALR.[Q]		0.00153188	0.000632908	1	1	1	P13645	P13645 [238-245]		0	993.5	11646254		High	High	0.0007015	0.001186	48	24.62
FALSE	High	Master Protein	A0A0D9SGF6	Spectrin alpha chain, non-erythrocytic 1 OS=Homo sapiens OX=9606 GN=SPTAN1 PE=1 SV=1	0	135.154	17	46	49	46	2498	287.4	5.36	1125	46	cell organization and biogenesis;cellular component movement;metabolic process;regulation of biological process;response to stimulus;transport	cytoskeleton;cytosol;extracellular;membrane;organelle lumen	metal ion binding;protein binding;structural molecule activity	Pf00018, Pf00036, Pf00435, Pf07653, Pf08239, Pf08726, Pf13405, Pf13499, Pf14604	6709	ENSG00000197694.15	9	SPTAN1			Fas Ligand (FasL) pathway and Stress induction of Heat Shock Proteins (HSP) regulation	1	0	5.34432e+07	High	1
	Checked	Confidence	Annotated Sequence	Modifications	Qvality PEP	Qvality q-value	# Protein Groups	# Proteins	# PSMs	Master Protein Accessions	Positions in Master Proteins	Modifications in Master Proteins	# Missed Cleavages	Theo. MH+ [Da]	Abundance: F3: Sample	Quan Info	Found in Sample: [S3] F3: Sample	Confidence (by Search Engine): Mascot	Percolator q-Value (by Search Engine): Mascot	Percolator PEP (by Search Engine): Mascot	Ions Score (by Search Engine): Mascot	Top Apex RT [min]
	FALSE	High	[K].AINVQEEK.[I]		0.00514858	0.000632908	1	3	1	A0A0D9SGF6	A0A0D9SGF6 [1493-1500]		0	930.489		No Quan Values	High	High	0.0007015	0.004102	39
	FALSE	High	[R].ALSSEGKPYVTK.[E]		0.0044101	0.000632908	1	4	1	A0A0D9SGF6	A0A0D9SGF6 [2441-2452]		1	1279.69	460314		High	High	0.0007015	0.003498	51	20.5
	FALSE	High	[R].CNSLEEIK.[A]	1xPropionamide [C1]	0.00647204	0.0010237	1	3	1	A0A0D9SGF6	A0A0D9SGF6 [2125-2132]		0	1006.49	2.72976e+06		High	High	0.0007015	0.005161	32	24.5
	FALSE	High	[R].DADETKEWIEEK.[N]		8.27049e-05	0.000381298	1	3	1	A0A0D9SGF6	A0A0D9SGF6 [1241-1252]		1	1492.68	1.21505e+06		High	High	0.0005831	5.978e-05	69	28.51
	FALSE	High	[R].DAEELEK.[W]		0.022953	0.00358294	1	4	1	A0A0D9SGF6	A0A0D9SGF6 [52-58]		0	833.389	1.30465e+06		High	High	0.003223	0.01893	32	16.69
	FALSE	High	[R].DLAALGDK.[V]		0.029926	0.00464626	1	3	1	A0A0D9SGF6	A0A0D9SGF6 [1281-1288]		0	802.431	786611		High	High	0.004144	0.02478	50	26.92
	FALSE	High	[R].DLTGVQNLR.[K]		0.00525359	0.000632908	1	3	2	A0A0D9SGF6	A0A0D9SGF6 [1800-1808]		0	1015.55	3.2028e+06		High	High	0.0007015	0.004164	30	30.11
	FALSE	High	[K].DLTNVQNLQK.[K]		0.00121008	0.000381298	1	3	1	A0A0D9SGF6	A0A0D9SGF6 [709-718]		0	1172.63	1.01181e+06		High	High	0.0005831	0.0009296	51	28.27
	FALSE	High	[R].DTEQVDNWMSK.[Q]		0.000710534	0.000381298	1	3	1	A0A0D9SGF6	A0A0D9SGF6 [475-485]		0	1352.58		No Quan Values	High	High	0.0005831	0.0005406	57
	FALSE	High	[R].DTEQVDNWMSK.[Q]	1xOxidation [M9]	0.00597011	0.000632908	1	3	1	A0A0D9SGF6	A0A0D9SGF6 [475-485]		0	1368.57		No Quan Values	High	High	0.0007015	0.004763	23
	FALSE	High	[K].EAGSVSLR.[M]		0.0788105	0.00998247	1	2	1	A0A0D9SGF6	A0A0D9SGF6 [1058-1065]		0	818.437	516596		High	High	0.008741	0.06743	46	20.42
	FALSE	High	[R].EANQQQQFNR.[N]		0.000962293	0.000381298	1	3	1	A0A0D9SGF6	A0A0D9SGF6 [676-685]		0	1262.59	2.71601e+06		High	High	0.0005831	0.000735	57	16.39
	FALSE	High	[R].EKLTVLSEER.[A]		0.0389526	0.00550066	1	3	1	A0A0D9SGF6	A0A0D9SGF6 [440-449]		1	1203.66	190361		High	High	0.004882	0.03257	23	26
	FALSE	High	[R].GACAGSEDAVK.[A]	1xPropionamide [C3]	0.00250485	0.000632908	1	3	1	A0A0D9SGF6	A0A0D9SGF6 [1625-1635]		0	1078.48		No Quan Values	High	High	0.0007015	0.001951	56
	FALSE	High	[R].GLVSSDELAK.[D]		0.0014712	0.000632908	1	3	1	A0A0D9SGF6	A0A0D9SGF6 [1360-1369]		0	1018.54	3.10394e+06		High	High	0.0007015	0.001134	57	27.56
	FALSE	High	[K].HQAFEAELHANADR.[I]		0.0028468	0.000632908	1	3	1	A0A0D9SGF6	A0A0D9SGF6 [1597-1610]		0	1608.75		No Quan Values	High	High	0.0007015	0.002239	10
	FALSE	High	[K].HQAFEAELSANQSR.[I]		5.44341e-07	0.000381298	1	3	1	A0A0D9SGF6	A0A0D9SGF6 [614-627]		0	1587.75	657370		High	High	0.0005831	3.492e-07	78	25.94
	FALSE	High	[K].KFDDFQK.[D]		0.0564902	0.00589578	1	3	1	A0A0D9SGF6	A0A0D9SGF6 [1132-1138]		1	927.457	962239		High	High	0.005202	0.04775	21	21.18
	FALSE	High	[K].KLDPAQSASR.[E]		0.0281957	0.00446434	1	3	1	A0A0D9SGF6	A0A0D9SGF6 [1023-1032]		1	1072.57	2272103		High	High	0.003984	0.02331	26	15.53
	FALSE	High	[K].KLLEATELK.[G]		0.0040678	0.000632908	1	3	1	A0A0D9SGF6	A0A0D9SGF6 [662-670]		1	1044.63	556976		High	High	0.0007015	0.003207	31	26.56
	FALSE	High	[K].KLLVGSEDYGR.[D]		0.0319702	0.00476463	1	3	1	A0A0D9SGF6	A0A0D9SGF6 [1789-1799]		1	1236.66		No Quan Values	High	High	0.004244	0.02664	30
	FALSE	High	[R].IDGITIQAR.[Q]		0.0011779	0.000381298	1	3	1	A0A0D9SGF6	A0A0D9SGF6 [734-742]		0	986.563	1.52932e+06		High	High	0.0005831	0.0009073	53	31.16
	FALSE	High	[K].LDILDQER.[A]		0.00167209	0.000632908	1	3	1	A0A0D9SGF6	A0A0D9SGF6 [1420-1427]		0	1001.53	294106		High	High	0.0007015	0.001292	52	32.64
	FALSE	High	[K].LDPAQSASR.[E]		0.00350771	0.000632908	1	3	2	A0A0D9SGF6	A0A0D9SGF6 [1024-1032]		0	944.48	471576		High	High	0.0007015	0.002769	31	17.16
	FALSE	High	[K].LGDSHDLQR.[F]		0.00577261	0.000632908	1	3	1	A0A0D9SGF6	A0A0D9SGF6 [1335-1343]		0	1040.51	1.2054e+06		High	High	0.0007015	0.004616	14	17.16
	FALSE	High	[K].LLEAQSHFR.[K]		0.00247133	0.000632908	1	4	1	A0A0D9SGF6	A0A0D9SGF6 [2084-2092]		0	1100.58	551485		High	High	0.0007015	0.001935	54	24.17
	FALSE	High	[K].LLEATELK.[G]		0.0049448	0.000632908	1	3	1	A0A0D9SGF6	A0A0D9SGF6 [663-670]		0	916.535	2.13165e+06		High	High	0.0007015	0.003936	60	29.95
	FALSE	High	[R].LIQSHPESAEDLQEK.[C]		5.98231e-07	0.000381298	1	3	1	A0A0D9SGF6	A0A0D9SGF6 [1299-1313]		0	1723.85	2.02385e+06		High	High	0.0005831	3.846e-07	72	23.32
	FALSE	High	[K].LLVGSEDYGR.[D]		0.00267936	0.000632908	1	3	1	A0A0D9SGF6	A0A0D9SGF6 [1790-1799]		0	1108.56		No Quan Values	High	High	0.0007015	0.002101	30
	FALSE	High	[K].LSDDNTIGKEEIQQR.[L]		7.52376e-07	0.000381298	1	3	1	A0A0D9SGF6	A0A0D9SGF6 [1835-1849]		1	1745.87		No Quan Values	High	High	0.0005831	4.879e-07	124
	FALSE	High	[K].LTVLSEER.[A]		0.00760547	0.0013272	1	3	1	A0A0D9SGF6	A0A0D9SGF6 [442-449]		0	946.52	2141992		High	High	0.001292	0.006084	47	27.24
	FALSE	High	[R].MQHNLEQQIQAR.[N]		0.00229485	0.000632908	1	3	1	A0A0D9SGF6	A0A0D9SGF6 [2330-2341]		0	1495.74	420386		High	High	0.0007015	0.001795	30	24.24
	FALSE	High	[R].NTTGVTEEALK.[E]		0.00023838	0.000381298	1	3	1	A0A0D9SGF6	A0A0D9SGF6 [2342-2352]		0	1162.6	1.53141e+06		High	High	0.0005831	0.000176	56	24.01
	FALSE	High	[K].QDEVNAAWQR.[L]		0.00028025	0.000381298	1	3	1	A0A0D9SGF6	A0A0D9SGF6 [230-239]		0	1216.57	451863		High	High	0.0005831	0.0002081	60	25.89
	FALSE	High	[R].QEQIDNQTR.[I]		0.0253581	0.00399293	1	2	1	A0A0D9SGF6	A0A0D9SGF6 [1046-1054]		0	1131.54	479298		High	High	0.003583	0.02095	28	15.12
	FALSE	High	[K].QQNFNTGIK.[D]	1xGln->pyro-Glu [N-Term]	0.00981723	0.00145166	1	3	1	A0A0D9SGF6	A0A0D9SGF6 [1665-1673]		0	1032.51	582743		High	High	0.001385	0.007912	20	29.01
	FALSE	High	[R].RNEVLDR.[W]		0.0536374	0.00570723	1	3	1	A0A0D9SGF6	A0A0D9SGF6 [1526-1532]		1	901.485		No Quan Values	High	High	0.005052	0.04515	14
	FALSE	High	[R].RQEENDKLR.[Q]		0.0557638	0.00589578	1	3	1	A0A0D9SGF6	A0A0D9SGF6 [2204-2212]		2	1187.61		No Quan Values	High	High	0.005202	0.04708	28
	FALSE	High	[R].SLQQLAEER.[S]		0.00487868	0.000632908	1	3	1	A0A0D9SGF6	A0A0D9SGF6 [1217-1225]		0	1073.56	2.56886e+06		High	High	0.0007015	0.003875	51	28.48
	FALSE	High	[K].SSEEIESAFR.[A]		0.000362086	0.000381298	1	4	1	A0A0D9SGF6	A0A0D9SGF6 [2431-2440]		0	1154.53	4.06496e+06		High	High	0.0005831	0.0002714	59	30
	FALSE	High	[K].TATDEAYKDPSNLQGK.[V]		7.29978e-06	0.000381298	1	3	1	A0A0D9SGF6	A0A0D9SGF6 [595-610]		1	1737.83		No Quan Values	High	High	0.0005831	4.983e-06	73
	FALSE	High	[K].TKQDEVNAAWQR.[L]		0.0029049	0.000632908	1	3	1	A0A0D9SGF6	A0A0D9SGF6 [228-239]		1	1445.71	385404		High	High	0.0007015	0.002272	35	22.96
	FALSE	High	[K].VLETAEDIQER.[R]		6.06494e-05	0.000381298	1	5	1	A0A0D9SGF6	A0A0D9SGF6 [8-18]		0	1302.65	4952245		High	High	0.0005831	4.341e-05	82	26.41
	FALSE	High	[R].VNDVCTNGQDLIKK.[N]	1xPropionamide [C5]	3.09021e-05	0.000381298	1	3	1	A0A0D9SGF6	A0A0D9SGF6 [1931-1944]		1	1617.83	657997		High	High	0.0005831	2.187e-05	53	25.65
	FALSE	High	[R].VNEVNQFAAK.[L]		0.000301825	0.000381298	1	3	1	A0A0D9SGF6	A0A0D9SGF6 [205-214]		0	1119.58	4.09212e+06		High	High	0.0005831	0.0002248	56	24.56
	FALSE	High	[K].VNSLGETAER.[L]		0.000760078	0.000381298	1	3	1	A0A0D9SGF6	A0A0D9SGF6 [1289-1298]		0	1075.54	1.21996e+06		High	High	0.0005831	0.0005785	53	19.47
	FALSE	High	[R].YEALKEPMVAR.[K]		0.0167787	0.00204242	1	3	1	A0A0D9SGF6	A0A0D9SGF6 [766-776]		1	1306.68		No Quan Values	High	High	0.001895	0.01371	19
FALSE	High	Master Protein	P35908	Keratin, type II cytoskeletal 2 epidermal OS=Homo sapiens OX=9606 GN=KRT2 PE=1 SV=2	0	133.68	53	35	56	26	639	65.4	8	1657	35	cell death;cell organization and biogenesis;cell proliferation;cellular component movement;metabolic process	cytoskeleton;cytosol;membrane;nucleus	protein binding;structural molecule activity	Pf00038, Pf08614, Pf12128, Pf13166	3849	ENSG00000172867.3	12	KRT2		Formation of the cornified envelope		3	8	3.56797e+08	High	1
	Checked	Confidence	Annotated Sequence	Modifications	Qvality PEP	Qvality q-value	# Protein Groups	# Proteins	# PSMs	Master Protein Accessions	Positions in Master Proteins	Modifications in Master Proteins	# Missed Cleavages	Theo. MH+ [Da]	Abundance: F3: Sample	Quan Info	Found in Sample: [S3] F3: Sample	Confidence (by Search Engine): Mascot	Percolator q-Value (by Search Engine): Mascot	Percolator PEP (by Search Engine): Mascot	Ions Score (by Search Engine): Mascot	Top Apex RT [min]
	FALSE	High	[K].AAFGGSGGR.[G]		0.00420708	0.000632908	1	1	1	P35908	P35908 [516-524]		0	779.379	4337429		High	High	0.0007015	0.003328	47	15.23
	FALSE	High	[KR].AQYEEIAQR.[S]		0.000557434	0.000381298	3	6	3	P35908; P04259; P02538	P35908 [354-362]; P04259 [339-347]; P02538 [339-347]		0	1107.54	2.08522e+07	Shared	High	High	0.0005831	0.0004201	58	22.86
	FALSE	High	[K].DVDNAYMIK.[V]		0.00170623	0.000632908	1	1	1	P35908	P35908 [288-296]		0	1068.5	8300771		High	High	0.0007015	0.001325	42	30.25
	FALSE	High	[K].DVDNAYMIK.[V]	1xOxidation [M7]	0.014876	0.00145166	1	1	1	P35908	P35908 [288-296]		0	1084.5	5.71446e+06		High	High	0.001385	0.01214	52	26.09
	FALSE	High	[R].DYQELMNVK.[L]		0.0105694	0.00145166	1	5	1	P35908	P35908 [462-470]		0	1139.54		No Quan Values	High	High	0.001385	0.008551	15
	FALSE	High	[K].FASFIDK.[VRK]		0.0483386	0.00563459	5	24	1	F8W1S1; P35908; P04259; P02538; P13647	F8W1S1 [151-157]; P35908 [189-195]; P04259 [174-180]; P02538 [174-180]; P13647 [179-185]		0	827.43	20233724	Shared	High	High	0.004986	0.04078	31	31.87
	FALSE	High	[R].FLEQQNQVLQTK.[W]		1.85713e-06	0.000381298	2	3	5	P35908; P04264	P35908 [198-209]; P04264 [200-211]		0	1475.79	37622825	Shared	High	High	0.0005831	1.226e-06	85	55.29
	FALSE	High	[R].GEHALKDAR.[N]		0.00260814	0.000632908	1	1	1	P35908	P35908 [431-439]		1	996.522		No Quan Values	High	High	0.0007015	0.002035	43
	FALSE	High	[R].GFSSGSAVVSGGSR.[R]		3.58437e-05	0.000381298	1	1	6	P35908	P35908 [21-34]		0	1254.61	2.76344e+07		High	High	0.0005831	2.541e-05	73	23.86
	FALSE	High	[R].GGSGGGGSISGGGYGSGGGSGGR.[Y]		4.95186e-09	0.000381298	1	1	1	P35908	P35908 [550-572]		0	1741.75	4.51502e+06		High	High	0.0005831	2.86e-09	113	18.56
	FALSE	High	[K].GGSISGGGYGSGGGK.[H]		1.2023e-05	0.000381298	1	1	1	P35908	P35908 [581-595]		0	1197.55	5.67955e+06		High	High	0.0005831	8.283e-06	65	17.22
	FALSE	High	[R].GGSSSGGGYGSGGGGSSSVK.[G]		6.55164e-08	0.000381298	1	1	1	P35908	P35908 [604-623]		0	1588.68		No Quan Values	High	High	0.0005831	4.01e-08	126
	FALSE	High	[R].GSSSGGGYSSGSSSYGSGGR.[Q]		5.33441e-07	0.000381298	1	1	1	P35908	P35908 [525-544]		0	1740.71	4.19958e+06		High	High	0.0005831	3.435e-07	103	17.52
	FALSE	High	[R].HGDSLKEIK.[I]		0.000749901	0.000381298	1	1	1	P35908	P35908 [385-393]		1	1026.56	1.33031e+06		High	High	0.0005831	0.0005681	43	15.98
	FALSE	High	[R].HGGGGGGFGGGGFGSR.[S]		5.38929e-06	0.000381298	1	1	1	P35908	P35908 [46-61]		0	1320.58	2.78052e+06		High	High	0.0005831	3.656e-06	62	22.21
	FALSE	High	[K].KDVDNAYMIK.[V]	1xOxidation [M8]	0.0172331	0.00224479	1	1	1	P35908	P35908 [287-296]		1	1212.59		No Quan Values	High	High	0.00207	0.01409	28
	FALSE	High	[R].KLLEGEECR.[MLI]	1xPropionamide [C8]	0.000962293	0.000381298	5	13	1	F8W1S1; P35908; P04259; P02538; P13647	F8W1S1 [458-466]; P35908 [482-490]; P04259 [467-475]; P02538 [467-475]; P13647 [472-480]		1	1147.58		No Quan Values	High	High	0.0005831	0.0007368	22
	FALSE	High	[K].KYEDEINKR.[T]		0.00149115	0.000632908	1	3	1	P35908	P35908 [267-275]		2	1194.61	2.34813e+06		High	High	0.0007015	0.001153	45	16.07
	FALSE	High	[K].KYEDEINKR.[T]	1xGG [K1]	0.00201917	0.000632908	1	3	2	P35908	P35908 [267-275]		2	1308.65	13512644		High	High	0.0007015	0.001566	44	18.69
	FALSE	High	[K].IEISELNR.[V]		0.00266138	0.000632908	2	2	1	P35908; P04264	P35908 [394-401]; P04264 [396-403]		0	973.531	60705888	Shared	High	High	0.0007015	0.002083	67	30.46
	FALSE	High	[KR].LLEGEECR.[MLI]	1xPropionamide [C7]	0.00678402	0.0010237	6	14	1	F8W1S1; P35908; P04259; P02538; Q8N1N4; P13647	F8W1S1 [459-466]; P35908 [483-490]; P04259 [468-475]; P02538 [468-475]; Q8N1N4 [416-423]; P13647 [473-480]		0	1019.48	14099459	Shared	High	High	0.001038	0.005419	52	21.17
	FALSE	High	[K].LNDLEEALQQAK.[E]		2.22074e-05	0.000381298	1	1	1	P35908	P35908 [442-453]		0	1371.71	2.49097e+06		High	High	0.0005831	1.552e-05	29	57.04
	FALSE	High	[R].LQGEIAHVK.[K]		0.00453047	0.000632908	1	1	1	P35908	P35908 [406-414]		0	994.568	10268078		High	High	0.0007015	0.003591	30	20.29
	FALSE	High	[R].LQGEIAHVKK.[Q]		0.00949315	0.00145166	1	1	1	P35908	P35908 [406-415]		1	1122.66	960504		High	High	0.001385	0.007646	27	17.24
	FALSE	High	[R].MSGDLSSNVTVSVTSSTISSNVASK.[A]		0.0007968	0.000381298	1	1	2	P35908	P35908 [491-515]		0	2458.2		No Quan Values	High	High	0.0005831	0.0006084	50
	FALSE	High	[R].MSGDLSSNVTVSVTSSTISSNVASK.[A]	1xOxidation [M1]	0.000265534	0.000381298	1	1	2	P35908	P35908 [491-515]		0	2474.19	1.1418e+06		High	High	0.0005831	0.0001964	67	53.2
	FALSE	High	[R].NKLNDLEEALQQAK.[E]		2.59328e-05	0.000381298	1	1	1	P35908	P35908 [440-453]		1	1613.85		No Quan Values	High	High	0.0005831	1.82e-05	75
	FALSE	High	[R].NLDLDSIIAEVK.[A]		0.000949409	0.000381298	4	9	1	P35908; P04259; P02538; P13647	P35908 [342-353]; P04259 [327-338]; P02538 [327-338]; P13647 [332-343]		0	1329.73	29010172	Shared	High	High	0.0005831	0.0007271	46	57.71
	FALSE	High	[K].NVQDAIADAEQR.[G]		0.00474907	0.000632908	1	1	1	P35908	P35908 [419-430]		0	1329.64		No Quan Values	High	High	0.0007015	0.003766	11
	FALSE	High	[K].NVQDAIADAEQRGEHALK.[D]		7.1303e-05	0.000381298	1	1	1	P35908	P35908 [419-436]		1	1964.98	1.71958e+06		High	High	0.0005831	5.118e-05	29	58.34
	FALSE	High	[R].SKEEAEALYHSK.[Y]		3.7064e-07	0.000381298	1	1	1	P35908	P35908 [363-374]		1	1391.68	4.12568e+06		High	High	0.0005831	2.367e-07	54	18.63
	FALSE	High	[R].SLVGLGGTK.[S]		0.00593008	0.000632908	1	1	1	P35908	P35908 [62-70]		0	831.493	16032052		High	High	0.0007015	0.004743	67	27.91
	FALSE	High	[R].STSSFSCLSR.[H]	1xPropionamide [C7]	0.00199215	0.000632908	1	1	3	P35908	P35908 [36-45]		0	1145.53	7.20965e+06		High	High	0.0007015	0.001544	48	26.39
	FALSE	High	[R].TAAENDFVTLK.[K]		0.000156935	0.000381298	1	1	2	P35908	P35908 [276-286]		0	1208.62	1.07248e+07		High	High	0.0005831	0.0001151	70	32.77
	FALSE	High	[K].VDPEIQNVK.[A]		0.00687588	0.0013272	1	1	2	P35908	P35908 [167-175]		0	1041.56	3.35163e+07		High	High	0.001292	0.00551	50	24.12
	FALSE	High	[KR].YEDEINK.[HR]		0.0245302	0.00380956	5	17	1	P35908; P04264; P04259; P02538; P13647	P35908 [268-274]; P04264 [270-276]; P04259 [253-259]; P02538 [253-259]; P13647 [258-264]		0	910.415	1.0849e+06	Shared	High	High	0.003421	0.02021	28	18.01
	FALSE	High	[KR].YEDEINKR.[T]		0.00226414	0.000632908	5	16	1	P35908; P04264; P04259; P02538; P13647	P35908 [268-275]; P04264 [270-277]; P04259 [253-260]; P02538 [253-260]; P13647 [258-265]		1	1066.52	4340657	Shared	High	High	0.0007015	0.00176	46	16.29
	FALSE	High	[R].YLDGLTAER.[T]		0.0680795	0.00832407	1	1	1	P35908	P35908 [239-247]		0	1037.53	305271		High	High	0.007318	0.05777	11	27.64
FALSE	High	Master Protein	P35527	Keratin, type I cytoskeletal 9 OS=Homo sapiens OX=9606 GN=KRT9 PE=1 SV=3	0	120.462	42	24	67	23	623	62	5.24	1921	24	cell death;cell organization and biogenesis	cytosol;membrane;nucleus	structural molecule activity	Pf00038, Pf13166	3857	ENSG00000171403.9	17	KRT9		Formation of the cornified envelope		3	0	4.06397e+08	High	1
	Checked	Confidence	Annotated Sequence	Modifications	Qvality PEP	Qvality q-value	# Protein Groups	# Proteins	# PSMs	Master Protein Accessions	Positions in Master Proteins	Modifications in Master Proteins	# Missed Cleavages	Theo. MH+ [Da]	Abundance: F3: Sample	Quan Info	Found in Sample: [S3] F3: Sample	Confidence (by Search Engine): Mascot	Percolator q-Value (by Search Engine): Mascot	Percolator PEP (by Search Engine): Mascot	Ions Score (by Search Engine): Mascot	Top Apex RT [min]
	FALSE	High	[K].FEMEQNLR.[Q]		0.00634274	0.000632908	1	2	1	P35527	P35527 [243-250]		0	1066.5		No Quan Values	High	High	0.0007015	0.005062	42
	FALSE	High	[K].FEMEQNLR.[Q]	1xOxidation [M3]	0.00605099	0.000632908	1	2	1	P35527	P35527 [243-250]		0	1082.49	1728489		High	High	0.0007015	0.004815	48	21.54
	FALSE	High	[R].FSSSGGGGGGGR.[F]		0.0046229	0.000632908	1	1	2	P35527	P35527 [35-46]		0	982.434	3.15747e+07		High	High	0.0007015	0.003677	29	12.32
	FALSE	High	[R].FSSSSGYGGGSSR.[V]		3.46554e-05	0.000381298	1	1	4	P35527	P35527 [47-59]		0	1235.53	34373312		High	High	0.0005831	2.444e-05	80	18
	FALSE	High	[R].GGGGSFGYSYGGGSGGGFSASSLGGGFGGGSR.[G]		6.28882e-12	0.000381298	1	1	1	P35527	P35527 [64-95]		0	2705.16	6579000		High	High	0.0005831	3.093e-12	183	56.59
	FALSE	High	[R].GGSGGSYGGGGSGGGYGGGSGSR.[G]		2.11733e-09	0.000381298	1	2	1	P35527	P35527 [491-513]		0	1791.73	22974496		High	High	0.0005831	1.194e-09	116	17.14
	FALSE	High	[R].GGSGGSYGR.[G]		0.00994992	0.00145166	1	2	7	P35527	P35527 [479-487]		0	797.354	4.72606e+06		High	High	0.001385	0.008044	45	2.87
	FALSE	High	[R].HGVQELEIELQSQLSK.[K]		1.14259e-08	0.000381298	1	2	1	P35527	P35527 [375-390]		0	1837.97		No Quan Values	High	High	0.0005831	6.703e-09	79
	FALSE	High	[R].HGVQELEIELQSQLSKK.[A]		2.54074e-07	0.000381298	1	2	1	P35527	P35527 [375-391]		1	1966.06		No Quan Values	High	High	0.0005831	1.605e-07	65
	FALSE	High	[K].KGPAAIQK.[N]		0.0152795	0.00145166	1	1	1	P35527	P35527 [192-199]		1	812.499	2.72168e+06		High	High	0.001385	0.01244	60	13.28
	FALSE	High	[R].LASYLDK.[V]		0.0421417	0.00550066	5	11	1	P02533; P13645; Q04695; P35527; P08779	P02533 [126-132]; P13645 [157-163]; Q04695 [95-101]; P35527 [164-170]; P08779 [128-134]		0	809.44	35259620	Shared	High	High	0.004882	0.03523	35	24.42
	FALSE	High	[R].LASYLDKVQALEEANNDLENK.[I]		0.000125628	0.000381298	1	1	1	P35527	P35527 [164-184]		1	2377.19		No Quan Values	High	High	0.0005831	9.149e-05	31
	FALSE	High	[R].IKFEMEQNLR.[Q]		0.0339259	0.00476463	1	2	1	P35527	P35527 [241-250]		1	1307.68		No Quan Values	High	High	0.004244	0.02816	48
	FALSE	High	[R].IKFEMEQNLR.[Q]	1xOxidation [M5]	0.00223385	0.000632908	1	2	1	P35527	P35527 [241-250]		1	1323.67	2.44252e+06		High	High	0.0007015	0.001746	55	25.53
	FALSE	High	[K].IQDWYDK.[K]		0.0095571	0.00145166	1	1	1	P35527	P35527 [185-191]		0	967.452	2.13675e+06		High	High	0.001385	0.007709	40	27.25
	FALSE	High	[R-].MTLDDFR.[I]	1xOxidation [M1]	0.0234154	0.00358294	1	2	1	P35527	P35527 [234-240]		0	913.408	16086297		High	High	0.003223	0.01929	43	27.31
	FALSE	High	[R].QEYEQLIAK.[N]	1xGln->pyro-Glu [N-Term]	0.000995271	0.000381298	1	2	4	P35527	P35527 [328-336]		0	1104.56	2.54361e+06		High	High	0.0005831	0.0007588	57	41.27
	FALSE	High	[R].QEYEQLIAK.[N]		0.0042355	0.000632908	1	2	1	P35527	P35527 [328-336]		0	1121.58	13803094		High	High	0.0007015	0.003347	54	29.54
	FALSE	High	[R].QFSSSYLSR.[S]	1xGln->pyro-Glu [N-Term]	0.00435111	0.000632908	1	1	2	P35527	P35527 [5-13]		0	1057.49	485802		High	High	0.0007015	0.003447	62	40.83
	FALSE	High	[R].QFSSSYLSR.[S]		0.00435111	0.000632908	1	1	1	P35527	P35527 [5-13]		0	1074.52	1.68282e+06		High	High	0.0007015	0.003453	33	28.25
	FALSE	High	[R].QGVDADINGLR.[Q]	1xGln->pyro-Glu [N-Term]	0.000114312	0.000381298	1	2	7	P35527	P35527 [251-261]		0	1140.56	6.37035e+06		High	High	0.0005831	8.307e-05	62	39.22
	FALSE	High	[R].QGVDADINGLR.[Q]		9.75509e-06	0.000381298	1	2	1	P35527	P35527 [251-261]		0	1157.59	51664212		High	High	0.0005831	6.688e-06	73	30.22
	FALSE	High	[R].QVLDNLTMEK.[S]	1xGln->pyro-Glu [N-Term]	0.000881569	0.000381298	1	2	3	P35527	P35527 [262-271]		0	1173.58	370710		High	High	0.0005831	0.0006713	68	54.05
	FALSE	High	[R].QVLDNLTMEK.[S]	1xGln->pyro-Glu [N-Term]; 1xOxidation [M8]	7.8892e-05	0.000381298	1	2	4	P35527	P35527 [262-271]		0	1189.58	3.30189e+06		High	High	0.0005831	5.676e-05	77	42.21
	FALSE	High	[R].QVLDNLTMEK.[S]		0.000204137	0.000381298	1	2	2	P35527	P35527 [262-271]		0	1190.61	1534148		High	High	0.0005831	0.0001507	59	32.87
	FALSE	High	[R].QVLDNLTMEK.[S]	1xOxidation [M8]	0.000379584	0.000381298	1	2	1	P35527	P35527 [262-271]		0	1206.6	18707510		High	High	0.0005831	0.0002831	58	29.3
	FALSE	High	[K].SDLEMQYETLQEELMALKK.[N]	2xOxidation [M5; M15]	0.00162764	0.000632908	1	2	1	P35527	P35527 [272-290]		1	2331.11		No Quan Values	High	High	0.0007015	0.001263	41
	FALSE	High	[R].SGGGGGGGLGSGGSIR.[S]		0.00137534	0.000632908	1	1	4	P35527	P35527 [14-29]		0	1232.6	53927828		High	High	0.0007015	0.001063	44	20.73
	FALSE	High	[K].SLEDTKNR.[Y]		0.0117669	0.00145166	1	2	1	P35527	P35527 [397-404]		1	962.49	3.54113e+06		High	High	0.001385	0.009524	53	12.41
	FALSE	High	[K].STMQELNSR.[L]		0.0012771	0.000632908	1	1	4	P35527	P35527 [155-163]		0	1065.5	4.43911e+07		High	High	0.0007015	0.0009794	42	20.85
	FALSE	High	[K].STMQELNSR.[L]	1xOxidation [M3]	0.00776038	0.0013272	1	1	1	P35527	P35527 [155-163]		0	1081.49	23736670		High	High	0.001292	0.006214	53	15.39
	FALSE	High	[K].TLLDIDNTR.[M]		0.00257325	0.000632908	1	1	3	P35527	P35527 [225-233]		0	1060.56	5.49927e+07		High	High	0.0007015	0.002011	60	33.65
	FALSE	High	[K].VQALEEANNDLENK.[I]		5.80422e-06	0.000381298	1	1	1	P35527	P35527 [171-184]		0	1586.77		No Quan Values	High	High	0.0005831	3.937e-06	84
FALSE	High	Master Protein	P63261	Actin, cytoplasmic 2 OS=Homo sapiens OX=9606 GN=ACTG1 PE=1 SV=1	0	109.701	54	19	43	9	375	41.8	5.48	1459	19	cell organization and biogenesis;cellular component movement;regulation of biological process;response to stimulus	cytoplasm;cytoskeleton;cytosol;membrane;nucleus	nucleotide binding;protein binding;structural molecule activity	Pf00022	71	ENSG00000184009.9	17	ACTG1	Dilated cardiomyopathy; Influenza A; Regulation of actin cytoskeleton; Focal adhesion; Rap1 signaling pathway; Platelet activation; Tight junction; Vibrio cholerae infection; Salmonella infection; Phagosome; Leukocyte transendothelial migration; Oxytocin signaling pathway; Shigellosis; Adherens junction; Hippo signaling pathway; Hypertrophic cardiomyopathy (HCM); Proteoglycans in cancer; Pathogen…	Signaling by BRAF and RAF fusions; Formation of annular gap junctions; Cell-extracellular matrix interactions; MAP2K and MAPK activation; Clathrin-mediated endocytosis; Interaction between L1 and Ankyrins; VEGFA-VEGFR2 Pathway; RHO GTPases activate IQGAPs; Signaling by RAS mutants; Recycling pathway of L1; Signaling by high-kinase activity BRAF mutants; Signaling by moderate kinase activity BRAF …	Arrhythmogenic Right Ventricular Cardiomyopathy; Pathogenic Escherichia coli infection; Common Pathways Underlying Drug Addiction; Myometrial Relaxation and Contraction Pathways; Focal Adhesion; Fas Ligand (FasL) pathway and Stress induction of Heat Shock Proteins (HSP) regulation; Striated Muscle Contraction; Regulation of Actin Cytoskeleton	80	11	5.57579e+08	High	1	Acetyl [N-Term]
	Checked	Confidence	Annotated Sequence	Modifications	Qvality PEP	Qvality q-value	# Protein Groups	# Proteins	# PSMs	Master Protein Accessions	Positions in Master Proteins	Modifications in Master Proteins	# Missed Cleavages	Theo. MH+ [Da]	Abundance: F3: Sample	Quan Info	Found in Sample: [S3] F3: Sample	Confidence (by Search Engine): Mascot	Percolator q-Value (by Search Engine): Mascot	Percolator PEP (by Search Engine): Mascot	Ions Score (by Search Engine): Mascot	Top Apex RT [min]
	FALSE	High	[K].AGFAGDDAPR.[A]		0.000251591	0.000381298	2	28	1	P63267; P63261	P63267 [20-29]; P63261 [19-28]		0	976.448	97514648	Shared	High	High	0.0005831	0.0001858	66	21.42
	FALSE	High	[R].AVFPSIVGR.[P]		0.0126674	0.00145166	2	27	1	P63267; P63261	P63267 [30-38]; P63261 [29-37]		0	945.552	17189480	Shared	High	High	0.001385	0.01031	35	57.51
	FALSE	High	[K].CDVDIRK.[D]	1xPropionamide [C1]	0.0591039	0.00602637	1	4	1	P63261	P63261 [285-291]		1	919.467	10775539		High	High	0.005321	0.04995	18	17.56
	FALSE	High	[R].DLTDYLMK.[I]		0.029926	0.00464626	2	11	1	P63267; P63261	P63267 [185-192]; P63261 [184-191]		0	998.486		No Quan Values	High	High	0.004144	0.02482	29
	FALSE	High	[K].DLYANTVLSGGTTMYPGIADR.[M]		1.50646e-08	0.000381298	1	3	1	P63261	P63261 [292-312]		0	2215.07	11332643		High	High	0.0005831	8.92e-09	140	56.95
	FALSE	High	[K].DLYANTVLSGGTTMYPGIADR.[M]	1xOxidation [M14]	1.20592e-08	0.000381298	1	3	1	P63261	P63261 [292-312]		0	2231.06		No Quan Values	High	High	0.0005831	7.09e-09	92
	FALSE	High	[K].DSYVGDEAQSK.[R]		0.000565001	0.000381298	2	22	1	P63267; P63261	P63267 [52-62]; P63261 [51-61]		0	1198.52	30946880	Shared	High	High	0.0005831	0.0004254	42	18.71
	FALSE	High	[K].DSYVGDEAQSKR.[G]		0.000316411	0.000381298	2	22	1	P63267; P63261	P63267 [52-63]; P63261 [51-62]		1	1354.62	15380954	Shared	High	High	0.0005831	0.0002361	70	17.56
	FALSE	High	[M].EEEIAALVIDNGSGMCK.[A]	1xAcetyl [N-Term]; 1xPropionamide [C16]	2.44795e-08	0.000381298	1	6	1	P63261	P63261 [2-18]	P63261 1xAcetyl [N-Term]	0	1891.88	12476591		High	High	0.0005831	1.465e-08	100	56.78
	FALSE	High	[M].EEEIAALVIDNGSGMCK.[A]	1xAcetyl [N-Term]; 1xPropionamide [C16]; 1xOxidation [M15]	1.50682e-06	0.000381298	1	6	1	P63261	P63261 [2-18]	P63261 1xAcetyl [N-Term]	0	1907.87	4.53342e+06		High	High	0.0005831	9.878e-07	82	56.49
	FALSE	High	[K].EITALAPSTMK.[I]		0.000493736	0.000381298	2	8	3	P63267; P63261	P63267 [317-327]; P63261 [316-326]		0	1161.62	3.70887e+07	Shared	High	High	0.0005831	0.0003705	48	32.26
	FALSE	High	[K].EITALAPSTMK.[I]	1xOxidation [M10]	0.000241617	0.000381298	2	8	4	P63267; P63261	P63267 [317-327]; P63261 [316-326]		0	1177.61	3.40401e+07	Shared	High	High	0.0005831	0.0001794	49	27.7
	FALSE	High	[R].GYSFTTTAER.[E]		0.00158436	0.000632908	1	6	4	P63261	P63261 [197-206]		0	1132.53	46378801		High	High	0.0007015	0.001229	57	26.87
	FALSE	High	[R].HQGVMVGMGQK.[D]		9.08721e-07	0.000381298	2	23	1	P63267; P63261	P63267 [41-51]; P63261 [40-50]		0	1171.57	10736578	Shared	High	High	0.0005831	5.912e-07	66	21.62
	FALSE	High	[R].HQGVMVGMGQK.[D]	1xOxidation [M]	7.10552e-06	0.000381298	2	23	2	P63267; P63261	P63267 [41-51]; P63261 [40-50]		0	1187.57	4.98652e+06	Shared	High	High	0.0005831	4.837e-06	66	16.57
	FALSE	High	[R].KDLYANTVLSGGTTMYPGIADR.[M]		0.01382	0.00145166	1	3	1	P63261	P63261 [291-312]		1	2343.16		No Quan Values	High	High	0.001385	0.01125	16
	FALSE	High	[K].IIAPPER.[K]		0.0357617	0.00476463	2	9	3	P63267; P63261	P63267 [330-336]; P63261 [329-335]		0	795.472	7.19622e+07	Shared	High	High	0.004244	0.02982	43	23.74
	FALSE	High	[K].IIAPPERK.[Y]		0.072567	0.00929625	2	9	1	P63267; P63261	P63267 [330-337]; P63261 [329-336]		1	923.567	12264954	Shared	High	High	0.008035	0.06183	31	19.6
	FALSE	High	[K].QEYDESGPSIVHR.[K]	1xGln->pyro-Glu [N-Term]	3.63304e-05	0.000381298	1	8	8	P63261	P63261 [360-372]		0	1499.68	1.18037e+07		High	High	0.0005831	2.565e-05	90	56.34
	FALSE	High	[K].QEYDESGPSIVHR.[K]		3.57189e-06	0.000381298	1	8	1	P63261	P63261 [360-372]		0	1516.7	18516114		High	High	0.0005831	2.405e-06	75	24.22
	FALSE	High	[K].QEYDESGPSIVHRK.[C]	1xGln->pyro-Glu [N-Term]	0.0630365	0.00645529	1	8	1	P63261	P63261 [360-373]		1	1627.77	272372		High	High	0.005692	0.05355	5	24.96
	FALSE	High	[KR].SYELPDGQVITIGNER.[F]		0.000112781	0.000381298	2	12	1	P63267; P63261	P63267 [240-255]; P63261 [239-254]		0	1790.89	22930300	Shared	High	High	0.0005831	8.185e-05	57	56.89
	FALSE	High	[R].TTGIVMDSGDGVTHTVPIYEGYALPHAILR.[L]		1.86924e-08	0.000381298	1	6	1	P63261	P63261 [148-177]		0	3183.61	7.54371e+06		High	High	0.0005831	1.113e-08	52	58.25
	FALSE	High	[R].TTGIVMDSGDGVTHTVPIYEGYALPHAILR.[L]	1xOxidation [M6]	1.26041e-05	0.000381298	1	6	1	P63261	P63261 [148-177]		0	3199.61		No Quan Values	High	High	0.0005831	8.692e-06	60
	FALSE	High	[R].VAPEEHPVLLTEAPLNPK.[A]		6.66383e-07	0.000381298	1	11	1	P63261	P63261 [96-113]		0	1954.06	78904888		High	High	0.0005831	4.314e-07	41	57.83
FALSE	High	Master Protein	O75533	Splicing factor 3B subunit 1 OS=Homo sapiens OX=9606 GN=SF3B1 PE=1 SV=3	0	109.397	24	31	39	31	1304	145.7	7.09	843	31	cell organization and biogenesis;metabolic process;regulation of biological process;response to stimulus	nucleus;spliceosomal complex	DNA binding;protein binding;receptor activity;RNA binding;signal transducer activity	Pf02161, Pf08920, Pf12815, Pf13513	23451	ENSG00000115524.15	2	SF3B1	Spliceosome	B-WICH complex positively regulates rRNA expression; mRNA Splicing - Major Pathway; mRNA Splicing - Minor Pathway	mRNA Processing	11	0	1.24011e+08	High	1
	Checked	Confidence	Annotated Sequence	Modifications	Qvality PEP	Qvality q-value	# Protein Groups	# Proteins	# PSMs	Master Protein Accessions	Positions in Master Proteins	Modifications in Master Proteins	# Missed Cleavages	Theo. MH+ [Da]	Abundance: F3: Sample	Quan Info	Found in Sample: [S3] F3: Sample	Confidence (by Search Engine): Mascot	Percolator q-Value (by Search Engine): Mascot	Percolator PEP (by Search Engine): Mascot	Ions Score (by Search Engine): Mascot	Top Apex RT [min]
	FALSE	High	[R].AKGSETPGATPGSK.[I]		7.44895e-06	0.000381298	1	1	1	O75533	O75533 [239-252]		1	1287.65	1662483		High	High	0.0005831	5.098e-06	76	13.36
	FALSE	High	[K].AIGPHDVLATLLNNLK.[V]		0.0536374	0.00570723	1	2	1	O75533	O75533 [1087-1102]		0	1688.97		No Quan Values	High	High	0.005052	0.04523	11
	FALSE	High	[R].DTPGHGSGWAETPR.[T]		3.76986e-06	0.000381298	1	1	1	O75533	O75533 [302-315]		0	1467.66	2951243		High	High	0.0005831	2.524e-06	86	23.25
	FALSE	High	[R].EFQSPDEEMK.[K]		0.00638555	0.000632908	1	1	1	O75533	O75533 [776-785]		0	1239.52	969245		High	High	0.0007015	0.005111	35	25
	FALSE	High	[R].EFQSPDEEMK.[K]	1xOxidation [M9]	0.066358	0.00815486	1	1	1	O75533	O75533 [776-785]		0	1255.51	474058		High	High	0.006821	0.0562	20	20.31
	FALSE	High	[R].EFQSPDEEMKK.[I]		0.00248803	0.000632908	1	1	1	O75533	O75533 [776-786]		1	1367.61	2368719		High	High	0.0007015	0.001942	25	21.85
	FALSE	High	[R].EIISNLAK.[A]		0.0386977	0.00550066	1	1	1	O75533	O75533 [595-602]		0	887.52	12462324		High	High	0.004833	0.03223	28	28.52
	FALSE	High	[R].EQHLTKEER.[E]		0.0283831	0.00446434	1	1	1	O75533	O75533 [158-166]		1	1169.59	1.77309e+06		High	High	0.003984	0.02356	34	12.38
	FALSE	High	[R].GAEYVSAR.[E]		0.026918	0.00399293	1	2	1	O75533	O75533 [1046-1053]		0	852.421	1.02685e+06		High	High	0.003583	0.02223	35	18.03
	FALSE	High	[R].GDTPGHATPGHGGATSSAR.[K]		1.85066e-07	0.000381298	1	1	1	O75533	O75533 [271-289]		0	1733.8	4.87917e+06		High	High	0.0005831	1.157e-07	42	14.04
	FALSE	High	[R].GGDSIGETPTPGASK.[R]		2.54135e-05	0.000381298	1	1	1	O75533	O75533 [319-333]		0	1373.65	15864971		High	High	0.0005831	1.785e-05	49	22.32
	FALSE	High	[R].GGDSIGETPTPGASKR.[K]		0.08032	0.00998247	1	1	1	O75533	O75533 [319-334]		1	1529.76	1.13107e+06		High	High	0.008741	0.0686	17	20.12
	FALSE	High	[K].GSETPGATPGSK.[I]		0.000510662	0.000381298	1	1	1	O75533	O75533 [241-252]		0	1088.52	9451790		High	High	0.0005831	0.0003847	33	14.83
	FALSE	High	[R].LDPFADGGK.[T]		0.00398646	0.000632908	1	1	1	O75533	O75533 [133-141]		0	919.452	2.75796e+06		High	High	0.0007015	0.003144	47	29.03
	FALSE	High	[R].IYNDDKNTYIR.[Y]		0.0012265	0.000381298	1	1	1	O75533	O75533 [1287-1297]		1	1414.7	2109921		High	High	0.0005831	0.0009446	70	23.06
	FALSE	High	[K].MTPPIKDLLPR.[L]		0.000995271	0.000381298	1	2	1	O75533	O75533 [1009-1019]		1	1280.74		No Quan Values	High	High	0.0005831	0.0007629	49
	FALSE	High	[K].MVMETIEK.[I]		0.0272771	0.00399293	1	1	1	O75533	O75533 [867-874]		0	980.479	2.66487e+06		High	High	0.003583	0.02262	34	27.63
	FALSE	High	[K].MVMETIEK.[I]	1xOxidation [M3]	0.0126674	0.00145166	1	1	1	O75533	O75533 [867-874]		0	996.474	983687		High	High	0.001385	0.01032	27	21.54
	FALSE	High	[R].QLVDTTVELANK.[V]	1xGln->pyro-Glu [N-Term]	7.52548e-05	0.000381298	1	1	3	O75533	O75533 [832-843]		0	1313.69	829024		High	High	0.0005831	5.436e-05	67	51.68
	FALSE	High	[R].QLVDTTVELANK.[V]		0.00487868	0.000632908	1	1	1	O75533	O75533 [832-843]		0	1330.72		No Quan Values	High	High	0.0007015	0.003883	14
	FALSE	High	[R].QQAADLISR.[T]	1xGln->pyro-Glu [N-Term]	0.0012265	0.000381298	1	1	2	O75533	O75533 [949-957]		0	984.511	2.85492e+06		High	High	0.0005831	0.0009418	55	33.13
	FALSE	High	[R].QQAADLISR.[T]		0.0150764	0.00145166	1	1	1	O75533	O75533 [949-957]		0	1001.54	1.34272e+06		High	High	0.001385	0.0123	13	53.99
	FALSE	High	[R].SLVEIIEHGLVDEQQK.[V]		2.96769e-05	0.000381298	1	1	1	O75533	O75533 [685-700]		0	1836.97		No Quan Values	High	High	0.0005831	2.086e-05	54
	FALSE	High	[R].TDRGGDSIGETPTPGASK.[R]		1.87578e-07	0.000381298	1	1	1	O75533	O75533 [316-333]		1	1745.83	1.573e+06		High	High	0.0005831	1.176e-07	43	20.72
	FALSE	High	[K].TEILPPFFK.[H]		0.00170623	0.000632908	1	1	1	O75533	O75533 [808-816]		0	1091.61	5212282		High	High	0.0007015	0.001325	46	57.71
	FALSE	High	[K].THEDIEAQIR.[E]		6.66537e-05	0.000381298	1	4	1	O75533	O75533 [7-16]		0	1211.6	4.86374e+06		High	High	0.0005831	4.781e-05	53	23.26
	FALSE	High	[R].TMIISPER.[L]		0.019048	0.00224479	1	3	1	O75533	O75533 [125-132]		0	946.503	4831867		High	High	0.00207	0.01566	32	28.61
	FALSE	High	[R].TMIISPER.[L]	1xOxidation [M2]	0.00532479	0.000632908	1	3	1	O75533	O75533 [125-132]		0	962.498	2248629		High	High	0.0007015	0.004224	47	23.94
	FALSE	High	[R].TYMDVMR.[E]	1xOxidation [M6]	0.052946	0.00570723	1	1	1	O75533	O75533 [151-157]		0	931.401	947532		High	High	0.005052	0.04462	17	22.97
	FALSE	High	[R].VAIGPCR.[M]	1xPropionamide [C6]	0.0381926	0.00543987	1	1	1	O75533	O75533 [1239-1245]		0	786.429		No Quan Values	High	High	0.004833	0.03186	33
	FALSE	High	[K].VGAAEIISR.[I]		0.000449268	0.000381298	1	1	1	O75533	O75533 [844-852]		0	915.526	8916525		High	High	0.0005831	0.0003381	55	27.51
	FALSE	High	[K].VLPPPAGYVPIR.[T]		0.00651571	0.0010237	1	1	1	O75533	O75533 [414-425]		0	1278.76	10392531		High	High	0.001038	0.005211	29	57.13
	FALSE	High	[K].VVNGAAASQPPSK.[R]		7.39889e-06	0.000381298	1	1	1	O75533	O75533 [183-195]		0	1225.65	5935712		High	High	0.0005831	5.037e-06	81	16.93
	FALSE	High	[R].WDETPASQMGGSTPVLTPGK.[T]	1xOxidation [M9]	0.0441171	0.00550066	1	1	1	O75533	O75533 [338-357]		0	2074.97		No Quan Values	High	High	0.004882	0.03708	13
	FALSE	High	[R].WDETPGR.[A]		0.014876	0.00145166	1	1	1	O75533	O75533 [232-238]		0	860.39	3.44532e+06		High	High	0.001385	0.01215	29	20.62
	FALSE	High	[R].WDQTADQTPGATPK.[K]		2.67286e-06	0.000381298	1	1	1	O75533	O75533 [200-213]		0	1515.71	7.08548e+06		High	High	0.0005831	1.777e-06	76	23.43
FALSE	High	Master Protein	O14744	Protein arginine N-methyltransferase 5 OS=Homo sapiens OX=9606 GN=PRMT5 PE=1 SV=4	0	107.514	50	25	61	25	637	72.6	6.29	1329	25	cell organization and biogenesis;cell proliferation;metabolic process;regulation of biological process	cytoplasm;cytosol;Golgi;nucleus	catalytic activity;DNA binding;nucleotide binding;protein binding	Pf02475, Pf05185	10419	ENSG00000100462.15	14	PRMT5	RNA transport	snRNP Assembly; Regulation of TP53 Activity through Methylation; RMTs methylate histone arginines		13	0	2.16517e+09	High	1	Acetyl [N-Term]
	Checked	Confidence	Annotated Sequence	Modifications	Qvality PEP	Qvality q-value	# Protein Groups	# Proteins	# PSMs	Master Protein Accessions	Positions in Master Proteins	Modifications in Master Proteins	# Missed Cleavages	Theo. MH+ [Da]	Abundance: F3: Sample	Quan Info	Found in Sample: [S3] F3: Sample	Confidence (by Search Engine): Mascot	Percolator q-Value (by Search Engine): Mascot	Percolator PEP (by Search Engine): Mascot	Ions Score (by Search Engine): Mascot	Top Apex RT [min]
	FALSE	High	[K].AAILPTSIFLTNK.[K]		3.19617e-05	0.000381298	1	2	1	O14744	O14744 [228-240]		0	1388.81	104601192		High	High	0.0005831	2.263e-05	79	57.6
	FALSE	High	[M].AAMAVGGAGGSR.[V]	1xAcetyl [N-Term]	7.32355e-07	0.000381298	1	7	5	O14744	O14744 [2-13]	O14744 1xAcetyl [N-Term]	0	1046.5	8.20702e+08		High	High	0.0005831	4.723e-07	79	28.54
	FALSE	High	[M].AAMAVGGAGGSR.[V]	1xAcetyl [N-Term]; 1xOxidation [M3]	3.44225e-05	0.000381298	1	7	10	O14744	O14744 [2-13]	O14744 1xAcetyl [N-Term]	0	1062.5	1.99469e+08		High	High	0.0005831	2.431e-05	57	21.76
	FALSE	High	[K].DDGVSIPGEYTSFLAPISSSK.[L]		1.46161e-07	0.000381298	1	2	1	O14744	O14744 [459-479]		0	2170.06	20763488		High	High	0.0005831	9.109e-08	65	56.98
	FALSE	High	[R].DDIIENAPTTHTEEYSGEEK.[T]		1.4715e-07	0.000381298	1	5	1	O14744	O14744 [165-184]		0	2278		No Quan Values	High	High	0.0005831	9.147e-08	56
	FALSE	High	[R].DLNCVPEIADTLGAVAK.[Q]	1xPropionamide [C4]	4.31413e-06	0.000381298	1	7	1	O14744	O14744 [19-35]		0	1799.92	31279418		High	High	0.0005831	2.907e-06	41	57.12
	FALSE	High	[R].DPMIDNNR.[Y]		0.00497819	0.000632908	1	3	3	O14744	O14744 [527-534]		0	974.436	6.59876e+07		High	High	0.0007015	0.003949	47	20.03
	FALSE	High	[R].DPMIDNNR.[Y]	1xOxidation [M3]	0.029926	0.00464626	1	3	2	O14744	O14744 [527-534]		0	990.431	22204692		High	High	0.004144	0.02476	27	16.27
	FALSE	High	[R].DWNTLIVGK.[L]		0.00547007	0.000632908	1	4	2	O14744	O14744 [77-85]		0	1045.57	1.10752e+06		High	High	0.0007015	0.004361	39	59.54
	FALSE	High	[K].EFCSYLQYLEYLSQNRPPPNAYELFAK.[G]	1xPropionamide [C3]	0.000278367	0.000381298	1	5	1	O14744	O14744 [276-302]		1	3354.61		No Quan Values	High	High	0.0005831	0.0002061	15
	FALSE	High	[R].EFIQEPAK.[N]		0.00343756	0.000632908	1	5	5	O14744	O14744 [53-60]		0	961.499	2.48044e+08		High	High	0.0007015	0.002702	50	25.07
	FALSE	High	[R].EGQTICVR.[F]	1xPropionamide [C6]	0.00310728	0.000632908	1	3	2	O14744	O14744 [594-601]		0	976.488	9.40415e+07		High	High	0.0007015	0.002438	55	21.57
	FALSE	High	[R].EKDRDPEAQFEMPYVVR.[L]		4.88786e-05	0.000381298	1	3	1	O14744	O14744 [489-505]		2	2109.01	5961958		High	High	0.0005831	3.492e-05	30	58.41
	FALSE	High	[R].GPLVNASLR.[A]		0.0018007	0.000632908	1	3	3	O14744	O14744 [369-377]		0	926.542	138784984		High	High	0.0007015	0.001392	56	29.18
	FALSE	High	[K].KGFPVLSK.[M]		0.0032354	0.000632908	1	2	1	O14744	O14744 [241-248]		1	875.535	3.56342e+06		High	High	0.0007015	0.002545	41	27.11
	FALSE	High	[R].IAVALEIGADLPSNHVIDR.[W]		2.43941e-09	0.000381298	1	3	3	O14744	O14744 [202-220]		0	2003.09	4.38356e+07		High	High	0.0005831	1.38e-09	80	58.04
	FALSE	High	[K].LEVQFIITGTNHHSEK.[E]		4.67772e-06	0.000381298	1	3	1	O14744	O14744 [260-275]		0	1852.96		No Quan Values	High	High	0.0005831	3.152e-06	50
	FALSE	High	[R].IKLYAVEK.[N]		0.026918	0.00399293	1	1	1	O14744	O14744 [386-393]		1	963.587	696671		High	High	0.003583	0.02228	50	26.53
	FALSE	High	[K].LSPWIRPDSK.[V]		0.0122499	0.00145166	1	6	2	O14744	O14744 [86-95]		1	1198.66	15719194		High	High	0.001385	0.009928	32	29.79
	FALSE	High	[R].NSEAAMLQELNFGAYLGLPAFLLPLNQEDNTNLAR.[V]		2.1606e-09	0.000381298	1	5	1	O14744	O14744 [102-136]		0	3847.93		No Quan Values	High	High	0.0005831	1.222e-09	66
	FALSE	High	[K].REFIQEPAK.[N]		0.000121464	0.000381298	1	5	1	O14744	O14744 [52-60]		1	1117.6		No Quan Values	High	High	0.0005831	8.837e-05	57
	FALSE	High	[K].RIAVALEIGADLPSNHVIDR.[W]		0.0386977	0.00550066	1	3	1	O14744	O14744 [201-220]		1	2159.19		No Quan Values	High	High	0.004882	0.03234	14
	FALSE	High	[R].SDLLLSGR.[DV]		0.00226414	0.000632908	1	5	3	O14744	O14744 [69-76]		0	860.484	158483408		High	High	0.0007015	0.001768	54	30.38
	FALSE	High	[R].TLCDYSK.[R]	1xPropionamide [C3]	0.0467882	0.00563459	1	4	1	O14744	O14744 [194-200]		0	900.413	8269628		High	High	0.004986	0.03921	34	19.45
	FALSE	High	[R].VPEEEKDTNVQVLMVLGAGR.[G]		1.36663e-05	0.000381298	1	3	1	O14744	O14744 [349-368]		1	2184.13	4.33015e+06		High	High	0.0005831	9.469e-06	57	57.98
	FALSE	High	[R].WLGEPIK.[A]		0.0477126	0.00563459	1	2	1	O14744	O14744 [221-227]		0	842.477	56692220		High	High	0.004986	0.04002	25	32.31
	FALSE	High	[K].YSQYQQAIYK.[C]		0.00010614	0.000381298	1	4	6	O14744	O14744 [334-343]		0	1291.63	1.20637e+08		High	High	0.0005831	7.691e-05	61	26.32
FALSE	High	Master Protein	Q01082	Spectrin beta chain, non-erythrocytic 1 OS=Homo sapiens OX=9606 GN=SPTBN1 PE=1 SV=2	0	107.19	16	39	46	37	2364	274.4	5.57	1074	39	cell organization and biogenesis;cellular component movement;metabolic process;regulation of biological process;response to stimulus;transport	cytoplasm;cytoskeleton;cytosol;membrane;nucleus	protein binding;RNA binding;structural molecule activity	Pf00169, Pf00307, Pf00435, Pf11971, Pf12128, Pf15410	6711	ENSG00000115306.15	2	SPTBN1		Nephrin family interactions; Interaction between L1 and Ankyrins; COPI-mediated anterograde transport; RAF/MAP kinase cascade; NCAM signaling for neurite out-growth; Interleukin-20 family signaling	TGF-beta Signaling Pathway; Sudden Infant Death Syndrome (SIDS) Susceptibility Pathways	25	2	4.92159e+07	High	1
	Checked	Confidence	Annotated Sequence	Modifications	Qvality PEP	Qvality q-value	# Protein Groups	# Proteins	# PSMs	Master Protein Accessions	Positions in Master Proteins	Modifications in Master Proteins	# Missed Cleavages	Theo. MH+ [Da]	Abundance: F3: Sample	Quan Info	Found in Sample: [S3] F3: Sample	Confidence (by Search Engine): Mascot	Percolator q-Value (by Search Engine): Mascot	Percolator PEP (by Search Engine): Mascot	Ions Score (by Search Engine): Mascot	Top Apex RT [min]
	FALSE	High	[R].AFEDEMSGR.[-S]		0.00435111	0.000632908	1	3	1	Q01082	Q01082 [682-690]		0	1041.43	1.87076e+06		High	High	0.0007015	0.00345	23	24.21
	FALSE	High	[R].AFEDEMSGR.[-S]	1xOxidation [M6]	0.0355271	0.00476463	1	3	1	Q01082	Q01082 [682-690]		0	1057.43	469893		High	High	0.004244	0.02955	30	17.5
	FALSE	High	[K].AKDEQSAVSMLK.[K]		0.000565001	0.000381298	1	2	1	Q01082	Q01082 [1621-1632]		1	1306.67		No Quan Values	High	High	0.0005831	0.0004276	59
	FALSE	High	[K].AKDEQSAVSMLK.[K]	1xOxidation [M10]	0.00070102	0.000381298	1	2	1	Q01082	Q01082 [1621-1632]		1	1322.66	498917		High	High	0.0005831	0.0005317	41	20.53
	FALSE	High	[R].AQTLPTSVVTITSESSPGK.[R]		0.00103634	0.000381298	1	2	1	Q01082	Q01082 [2326-2344]		0	1903		No Quan Values	High	High	0.0005831	0.0007911	30
	FALSE	High	[R].DGMAFNALIHK.[H]	1xOxidation [M3]	0.0515884	0.00570723	1	3	1	Q01082	Q01082 [204-214]		0	1232.61	182831		High	High	0.005052	0.04334	26	32.45
	FALSE	High	[K].DLTSVMR.[L]		0.0788105	0.00998247	1	3	1	Q01082	Q01082 [669-675]		0	821.419	276398		High	High	0.008741	0.06726	43	30.75
	FALSE	High	[R].DLVAIEAK.[L]		0.0330427	0.00476463	1	2	1	Q01082	Q01082 [1004-1011]		0	858.493	2854367		High	High	0.004244	0.02751	16	31.08
	FALSE	High	[R].DQNTVETLQR.[M]		0.00429292	0.000632908	1	2	1	Q01082	Q01082 [1835-1844]		0	1203.6	2996095		High	High	0.0007015	0.003406	50	23.29
	FALSE	High	[R].DTGNIGQER.[V]		0.00547007	0.000632908	1	2	1	Q01082	Q01082 [1746-1754]		0	989.465	1.40155e+06		High	High	0.0007015	0.004359	50	15.73
	FALSE	High	[R].EASLGEASK.[L]		0.00390674	0.000632908	1	2	1	Q01082	Q01082 [1055-1063]		0	891.442	1.46118e+06		High	High	0.0007015	0.003094	32	15.82
	FALSE	High	[R].EIGQSVDEVEK.[L]		0.000382151	0.000381298	1	2	1	Q01082	Q01082 [2044-2054]		0	1232.6	4874682		High	High	0.0005831	0.0002868	50	24.13
	FALSE	High	[K].EIQGHQPR.[I]		0.00528907	0.000632908	1	2	1	Q01082	Q01082 [1533-1540]		0	964.496	1.45513e+06		High	High	0.0007015	0.004201	47	12.82
	FALSE	High	[R].ENEVLEAWK.[S]		0.00395971	0.000632908	1	2	1	Q01082	Q01082 [1886-1894]		0	1117.55	323249		High	High	0.0007015	0.003132	39	35.2
	FALSE	High	[R].ETASELLMR.[L]	1xOxidation [M8]	0.00962148	0.00145166	1	2	1	Q01082	Q01082 [1262-1270]		0	1065.52	1062817		High	High	0.001385	0.007775	39	28.99
	FALSE	High	[R].ETWLSENQR.[L]		0.0172331	0.00224479	2	6	1	Q01082; O15020	Q01082 [435-443]; O15020 [438-446]		0	1162.55	904704	Shared	High	High	0.00207	0.01413	27	27.69
	FALSE	High	[R].FESLEPEMNNQASR.[V]	1xOxidation [M8]	1.96691e-05	0.000381298	1	2	1	Q01082	Q01082 [891-904]		0	1667.73	981257		High	High	0.0005831	1.375e-05	46	26.73
	FALSE	High	[K].GEQVSQNGLPAEQGSPR.[M]		0.00257325	0.000632908	1	2	1	Q01082	Q01082 [2124-2140]		0	1753.85		No Quan Values	High	High	0.0007015	0.002018	46
	FALSE	High	[R].GVNASAQK.[F]		0.0176997	0.00224479	1	3	2	Q01082	Q01082 [586-593]		0	774.41	960205		High	High	0.00207	0.01446	56	6.26
	FALSE	High	[R].IDDIFER.[S]		0.0120868	0.00145166	1	2	1	Q01082	Q01082 [1541-1547]		0	907.452	1.94542e+06		High	High	0.001385	0.009789	42	33.23
	FALSE	High	[R].IDDIFERSQNIVTDSSSLSAEAIR.[Q]		0.00432192	0.000632908	1	2	1	Q01082	Q01082 [1541-1564]		1	2666.33		No Quan Values	High	High	0.0007015	0.003432	39
	FALSE	High	[R].IHCLENVDK.[A]	1xPropionamide [C3]	0.0178183	0.00224479	2	6	1	Q01082; O15020	Q01082 [110-118]; O15020 [113-121]		0	1141.57	384500	Shared	High	High	0.00207	0.01458	30	20.92
	FALSE	High	[K].INAVVETGRR.[L]		0.0319702	0.00476463	1	2	1	Q01082	Q01082 [1225-1234]		1	1114.63	352778		High	High	0.004144	0.02652	16	19.78
	FALSE	High	[R].LQAAYAGDK.[A]		0.00380292	0.000632908	1	2	1	Q01082	Q01082 [1870-1878]		0	936.479		No Quan Values	High	High	0.0007015	0.002997	40
	FALSE	High	[R].LQAAYAGDKADDIQKR.[E]		0.000114312	0.000381298	1	2	1	Q01082	Q01082 [1870-1885]		2	1762.91		No Quan Values	High	High	0.0005831	8.298e-05	53
	FALSE	High	[R].LSGIEER.[Y]		0.0515884	0.00570723	1	2	1	Q01082	Q01082 [824-830]		0	803.426	2.48381e+06		High	High	0.005052	0.04342	35	20.42
	FALSE	High	[R].LVSDGNINSDRIQEK.[V]		0.0173486	0.00224479	1	2	1	Q01082	Q01082 [1235-1249]		1	1687.86	352841		High	High	0.00207	0.01425	5	23.91
	FALSE	High	[K].MLTAQDMSYDEAR.[N]	1xOxidation [M1]	0.00468556	0.000632908	1	2	1	Q01082	Q01082 [1295-1307]		0	1546.65		No Quan Values	High	High	0.0007015	0.003704	34
	FALSE	High	[R].QEKLEQLAR.[R]	1xGln->pyro-Glu [N-Term]	0.0219087	0.00306391	1	4	1	Q01082	Q01082 [417-425]		1	1097.59	145454		High	High	0.002778	0.01798	44	30.09
	FALSE	High	[R].QLQEDAAR.[L]	1xGln->pyro-Glu [N-Term]	0.0332614	0.00476463	1	2	1	Q01082	Q01082 [1862-1869]		0	913.437	469857		High	High	0.004244	0.02767	25	24.08
	FALSE	High	[R].QLQEDAAR.[L]		0.00942962	0.00145166	1	2	1	Q01082	Q01082 [1862-1869]		0	930.464	2.12792e+06		High	High	0.001385	0.007602	39	15.41
	FALSE	High	[K].QQMLENQMEVR.[K]		0.000377033	0.000381298	1	1	1	Q01082	Q01082 [1422-1432]		0	1405.66	423791		High	High	0.0005831	0.0002822	28	29.18
	FALSE	High	[K].SAATWDER.[F]		0.0087581	0.00145166	1	2	1	Q01082	Q01082 [2065-2072]		0	935.422	1.26252e+06		High	High	0.001292	0.007034	42	21.02
	FALSE	High	[R].SQNIVTDSSSLSAEAIR.[Q]		1.83822e-07	0.000381298	1	2	2	Q01082	Q01082 [1548-1564]		0	1777.89	2.19406e+06		High	High	0.0005831	1.148e-07	114	56.33
	FALSE	High	[K].STDEVDSK.[R]		0.0561259	0.00589578	1	2	1	Q01082	Q01082 [1452-1459]		0	880.389	82027		High	High	0.005202	0.04749	33	6.24
	FALSE	High	[K].TALPAQSAATLPAR.[T]		0.000153793	0.000381298	1	2	3	Q01082	Q01082 [2178-2191]		0	1367.76	1.39423e+06		High	High	0.0005831	0.0001128	84	53.99
	FALSE	High	[R].VAVVNQIAR.[Q]		0.00286603	0.000632908	1	2	1	Q01082	Q01082 [905-913]		0	969.584	3.75826e+06		High	High	0.0007015	0.002241	66	27.32
	FALSE	High	[K].VDSIDDR.[H]		0.0415932	0.00550066	1	2	1	Q01082	Q01082 [1250-1256]		0	819.384	1.79887e+06		High	High	0.004882	0.03473	44	16.37
	FALSE	High	[K].VLDNAIETEK.[M]		0.000431457	0.000381298	1	3	1	Q01082	Q01082 [293-302]		0	1131.59	3.92724e+06		High	High	0.0005831	0.0003226	66	25.2
	FALSE	High	[R].VQAVVAVAR.[E]		0.00166086	0.000632908	1	3	1	Q01082	Q01082 [478-486]		0	912.563	2.39557e+06		High	High	0.0007015	0.001288	46	25.93
	FALSE	High	[K].VSEEAESQQQWDTSK.[G]		0.000151733	0.000381298	1	2	1	Q01082	Q01082 [2109-2123]		0	1751.77	321356		High	High	0.0005831	0.0001113	76	23.31
	FALSE	High	[R].YKEVAELTR.[L]		0.00585082	0.000632908	1	2	1	Q01082	Q01082 [831-839]		1	1108.6	821387		High	High	0.0007015	0.004672	47	23.08
FALSE	High	Master Protein	Q13435	Splicing factor 3B subunit 2 OS=Homo sapiens OX=9606 GN=SF3B2 PE=1 SV=2	0	93.175	30	26	38	26	895	100.2	5.67	977	26	metabolic process	nucleus;spliceosomal complex	protein binding;RNA binding	Pf02037, Pf04037, Pf04046	10992	ENSG00000087365.15	11	SF3B2	Spliceosome	mRNA Splicing - Major Pathway; mRNA Splicing - Minor Pathway	mRNA Processing	7	0	9.22215e+07	High	1	Acetyl [N-Term]
	Checked	Confidence	Annotated Sequence	Modifications	Qvality PEP	Qvality q-value	# Protein Groups	# Proteins	# PSMs	Master Protein Accessions	Positions in Master Proteins	Modifications in Master Proteins	# Missed Cleavages	Theo. MH+ [Da]	Abundance: F3: Sample	Quan Info	Found in Sample: [S3] F3: Sample	Confidence (by Search Engine): Mascot	Percolator q-Value (by Search Engine): Mascot	Percolator PEP (by Search Engine): Mascot	Ions Score (by Search Engine): Mascot	Top Apex RT [min]
	FALSE	High	[R].AAVLLEQER.[Q]		0.000538958	0.000381298	1	4	1	Q13435	Q13435 [184-192]		0	1028.57	13706870		High	High	0.0005831	0.0004053	44	27.91
	FALSE	High	[M].ATEHPEPPKAELQLPPPPPPGHYGAWAAQELQAK.[L]	1xAcetyl [N-Term]	5.28136e-06	0.000381298	1	4	1	Q13435	Q13435 [2-35]	Q13435 1xAcetyl [N-Term]	1	3694.87		No Quan Values	High	High	0.0005831	3.573e-06	23
	FALSE	High	[R].EALQEKEEQK.[T]		0.0010791	0.000381298	1	2	1	Q13435	Q13435 [538-547]		1	1231.62	8481538		High	High	0.0005831	0.0008251	48	14.19
	FALSE	High	[K].EKEPEKLDK.[L]		0.0087581	0.00145166	1	2	1	Q13435	Q13435 [404-412]		2	1115.59		No Quan Values	High	High	0.001385	0.007062	35
	FALSE	High	[K].EKKPGDLSDELR.[I]		0.0240462	0.00380956	1	3	1	Q13435	Q13435 [603-614]		2	1386.72	598850		High	High	0.003421	0.01989	16	22.91
	FALSE	High	[R].EMDDPSVGPK.[I]		0.00182512	0.000632908	1	5	1	Q13435	Q13435 [259-268]		0	1074.48	2.75153e+06		High	High	0.0007015	0.001419	48	21.7
	FALSE	High	[R].EMDDPSVGPK.[I]	1xOxidation [M2]	0.0149758	0.00145166	1	5	1	Q13435	Q13435 [259-268]		0	1090.47	1.36718e+06		High	High	0.001385	0.01225	32	18.07
	FALSE	High	[R].GIEKPPFELPDFIK.[R]		0.000359653	0.000381298	1	2	1	Q13435	Q13435 [516-529]		1	1629.89		No Quan Values	High	High	0.0005831	0.0002686	18
	FALSE	High	[R].GIEKPPFELPDFIKR.[T]		0.000327259	0.000381298	1	2	1	Q13435	Q13435 [516-530]		2	1785.99		No Quan Values	High	High	0.0005831	0.0002431	41
	FALSE	High	[R].GPPPPPGDENR.[E]		0.00277113	0.000632908	1	5	1	Q13435	Q13435 [248-258]		0	1132.54	2290084		High	High	0.0007015	0.002166	38	17.4
	FALSE	High	[R].GPPPPPGDENREMDDPSVGPK.[I]		0.0028854	0.000632908	1	5	1	Q13435	Q13435 [248-268]		1	2188		No Quan Values	High	High	0.0007015	0.002257	0
	FALSE	High	[R].GVSSESSGDREKDSTR.[S]		0.00554419	0.000632908	1	3	1	Q13435	Q13435 [341-356]		2	1696.77	746292		High	High	0.0007015	0.004424	31	12.71
	FALSE	High	[K].KPGDLSDELR.[I]		9.21266e-05	0.000381298	1	3	1	Q13435	Q13435 [605-614]		1	1129.58	9874241		High	High	0.0005831	6.648e-05	57	24.75
	FALSE	High	[K].LAEIGAPIQGNR.[E]		0.000127334	0.000381298	1	5	2	Q13435	Q13435 [36-47]		0	1238.69		No Quan Values	High	High	0.0005831	9.268e-05	51
	FALSE	High	[K].LAQQQAALLMQQEER.[A]	1xOxidation [M10]	5.21062e-06	0.000381298	1	5	1	Q13435	Q13435 [149-163]		0	1772.9	496214		High	High	0.0005831	3.523e-06	73	53.63
	FALSE	High	[K].IDIDYQK.[L]		0.0222022	0.00333474	1	2	1	Q13435	Q13435 [564-570]		0	894.457	2773709		High	High	0.00301	0.0183	24	26.22
	FALSE	High	[K].LENSAAPK.[K]		0.052263	0.00570723	1	2	1	Q13435	Q13435 [413-420]		0	829.441	2509072		High	High	0.005052	0.04418	47	13.92
	FALSE	High	[K].LHDAFFK.[W]		0.00975155	0.00145166	1	2	1	Q13435	Q13435 [571-577]		0	877.457	662020		High	High	0.001385	0.007896	31	27.43
	FALSE	High	[K].IPQALEK.[I]		0.0122499	0.00145166	1	4	1	Q13435	Q13435 [269-275]		0	798.472	9643022		High	High	0.001385	0.009957	42	22.82
	FALSE	High	[R].ISLGMPVGPNAHK.[V]	1xOxidation [M5]	0.0156938	0.00174348	1	3	1	Q13435	Q13435 [615-627]		0	1336.7	463070		High	High	0.001635	0.01279	9	26.69
	FALSE	High	[R].QEEMNSQQEEEEMETDAR.[S]	1xGln->pyro-Glu [N-Term]	0.00126852	0.000632908	1	4	2	Q13435	Q13435 [284-301]		0	2195.83	400132		High	High	0.0005831	0.0009744	74	32.67
	FALSE	High	[R].QEEMNSQQEEEEMETDAR.[S]	1xOxidation [M]	1.62283e-06	0.000381298	1	4	3	Q13435	Q13435 [284-301]		0	2228.86	855455		High	High	0.0005831	1.069e-06	120	24
	FALSE	High	[R].QEEMNSQQEEEEMETDAR.[S]	2xOxidation [M4; M13]	7.42468e-05	0.000381298	1	4	1	Q13435	Q13435 [284-301]		0	2244.85	351246		High	High	0.0005831	5.345e-05	72	18.25
	FALSE	High	[K].QQGDHSLKEHELLEQQKR.[A]	1xGln->pyro-Glu [N-Term]	0.00121826	0.000381298	1	2	1	Q13435	Q13435 [166-183]		2	2186.09	270704		High	High	0.0005831	0.0009366	25	22.66
	FALSE	High	[K].TEEEEIDR.[T]		0.0110777	0.00145166	1	3	1	Q13435	Q13435 [698-705]		0	1020.45	2772815		High	High	0.001385	0.008972	51	17.41
	FALSE	High	[R].TGIQEMR.[E]		0.037694	0.00543987	1	2	1	Q13435	Q13435 [531-537]		0	834.414	6153636		High	High	0.004833	0.03142	62	20.75
	FALSE	High	[R].TGIQEMR.[E]	1xOxidation [M6]	0.040252	0.00550066	1	2	1	Q13435	Q13435 [531-537]		0	850.409	2.18905e+06		High	High	0.004882	0.03371	40	15
	FALSE	High	[R].VGEPVALSEEER.[L]		1.16244e-05	0.000381298	1	6	3	Q13435	Q13435 [135-146]		0	1314.65	1.45044e+07		High	High	0.0005831	7.99e-06	68	28.49
	FALSE	High	[R].VGEPVALSEEERLK.[L]		6.59756e-06	0.000381298	1	6	1	Q13435	Q13435 [135-148]		1	1555.83	4.94809e+06		High	High	0.0005831	4.502e-06	34	57.98
	FALSE	High	[R].YGPPPSYPNLK.[I]		0.000682371	0.000381298	1	3	3	Q13435	Q13435 [639-649]		0	1232.63	3.41231e+06		High	High	0.0005831	0.0005159	46	54.52
FALSE	High	Master Protein	P52272	Heterogeneous nuclear ribonucleoprotein M OS=Homo sapiens OX=9606 GN=HNRNPM PE=1 SV=3	0	90.853	38	28	37	10	730	77.5	8.7	883	28	metabolic process;regulation of biological process;response to stimulus	membrane;nucleus;spliceosomal complex	protein binding;RNA binding	Pf00076, Pf11532, Pf11608, Pf13893, Pf14259	4670	ENSG00000099783.11	19	HNRNPM	Spliceosome	mRNA Splicing - Major Pathway; FGFR2 alternative splicing	mRNA Processing	11	22	2.22871e+08	High	1	Acetyl [N-Term]
	Checked	Confidence	Annotated Sequence	Modifications	Qvality PEP	Qvality q-value	# Protein Groups	# Proteins	# PSMs	Master Protein Accessions	Positions in Master Proteins	Modifications in Master Proteins	# Missed Cleavages	Theo. MH+ [Da]	Abundance: F3: Sample	Quan Info	Found in Sample: [S3] F3: Sample	Confidence (by Search Engine): Mascot	Percolator q-Value (by Search Engine): Mascot	Percolator PEP (by Search Engine): Mascot	Ions Score (by Search Engine): Mascot	Top Apex RT [min]
	FALSE	High	[K].AAEVLNK.[H]		0.0477126	0.00563459	1	6	1	P52272	P52272 [128-134]		0	744.425	3.07009e+06		High	High	0.004986	0.0401	16	16.75
	FALSE	High	[M].AAGVEAAAEVAATEIK.[M]	1xAcetyl [N-Term]	8.66826e-07	0.000381298	1	7	1	P52272	P52272 [2-17]	P52272 1xAcetyl [N-Term]	0	1542.8	4.56242e+06		High	High	0.0005831	5.638e-07	66	56.6
	FALSE	High	[R].ADILEDKDGK.[S]		0.000276496	0.000381298	2	7	1	M0QZM1; P52272	M0QZM1 [19-28]; P52272 [233-242]		1	1103.56	4.32687e+06	Shared	High	High	0.0005831	0.0002048	92	20.05
	FALSE	High	[R].FEPYANPTK.[R]		0.01093	0.00145166	1	7	1	P52272	P52272 [61-69]		0	1066.52	2.68445e+06		High	High	0.001385	0.008874	48	25.05
	FALSE	High	[R].FEPYANPTKR.[Y]		0.0483386	0.00563459	1	7	1	P52272	P52272 [61-70]		1	1222.62	424949		High	High	0.004986	0.04071	25	22.81
	FALSE	High	[K].FESPEVAER.[A]		0.00210245	0.000632908	1	2	1	P52272	P52272 [699-707]		0	1063.51	5.59835e+06		High	High	0.0007015	0.001639	38	24.96
	FALSE	High	[R].FGSGMNMGR.[I]		0.00740369	0.0013272	2	5	1	M0QZM1; P52272	M0QZM1 [149-157]; P52272 [363-371]		0	956.408	939218	Shared	High	High	0.001292	0.005921	28	24.83
	FALSE	High	[R-].GCAVVEFK.[M]	1xPropionamide [C2]	0.0418666	0.00550066	1	5	1	P52272	P52272 [113-120]		0	923.466	3.48156e+06		High	High	0.004882	0.03498	28	28.57
	FALSE	High	[R].LGGAGMER.[M]		0.0145803	0.00145166	2	4	1	M0QZM1; P52272	M0QZM1 [179-186]; P52272 [411-418]		0	790.388	2.56311e+06	Shared	High	High	0.001385	0.01185	42	17.86
	FALSE	High	[R].MAAPIDR.[V]		0.0297287	0.00464626	2	4	1	M0QZM1; P52272	M0QZM1 [265-271]; P52272 [497-503]		0	773.397	150679872	Shared	High	High	0.003984	0.0247	56	21.97
	FALSE	High	[R].MAAPIDR.[V]	1xOxidation [M1]	0.0646773	0.00709812	2	4	1	M0QZM1; P52272	M0QZM1 [265-271]; P52272 [497-503]		0	789.392	903626	Shared	High	High	0.006256	0.05499	40	17.02
	FALSE	High	[K].MEEESGAPGVPSGNGAPGPK.[G]	1xOxidation [M1]	0.00625798	0.000632908	1	7	1	P52272	P52272 [18-37]		0	1883.84	140698		High	High	0.0007015	0.004989	13	35.13
	FALSE	High	[R].MGAGLGHGMDR.[V]		0.000260217	0.000381298	2	4	1	M0QZM1; P52272	M0QZM1 [187-197]; P52272 [419-429]		0	1101.49	904320	Shared	High	High	0.0005831	0.0001925	70	21.16
	FALSE	High	[R].MGAGLGHGMDR.[V]	1xOxidation [M1]	0.00638555	0.000632908	2	4	1	M0QZM1; P52272	M0QZM1 [187-197]; P52272 [419-429]		0	1117.49	305613	Shared	High	High	0.0007015	0.005095	40	18.15
	FALSE	High	[R].MGAGMGFGLER.[M]	1xOxidation [M1]	0.000807614	0.000381298	2	4	1	M0QZM1; P52272	M0QZM1 [254-264]; P52272 [486-496]		0	1141.51	141170	Shared	High	High	0.0005831	0.000615	56	33.19
	FALSE	High	[R].MGAGMGFGLER.[M]	2xOxidation [M1; M5]	0.000802189	0.000381298	2	4	1	M0QZM1; P52272	M0QZM1 [254-264]; P52272 [486-496]		0	1157.51	432359	Shared	High	High	0.0005831	0.0006118	30	28
	FALSE	High	[R].MGANNLER.[M]		0.00781272	0.0013272	2	4	1	M0QZM1; P52272	M0QZM1 [326-333]; P52272 [558-565]		0	904.431	3360218	Shared	High	High	0.001292	0.006286	59	19.38
	FALSE	High	[R].MGANNLER.[M]	1xOxidation [M1]	0.00634274	0.000632908	2	4	1	M0QZM1; P52272	M0QZM1 [326-333]; P52272 [558-565]		0	920.425	945049	Shared	High	High	0.0007015	0.005077	30	15.16
	FALSE	High	[R].MGANSLER.[M]		0.00725586	0.0013272	2	5	1	M0QZM1; P52272	M0QZM1 [339-346]; [352-359]; P52272 [571-578]; [584-591]		0	877.42	7.3317e+06	Shared	High	High	0.001292	0.005799	67	20.24
	FALSE	High	[R].MGLAMGGGGGASFDR.[A]	2xOxidation [M1; M5]	3.23957e-05	0.000381298	1	4	1	P52272	P52272 [607-621]		0	1415.6	588887		High	High	0.0005831	2.29e-05	60	24.94
	FALSE	High	[R].MGLSMER.[M]		0.0326096	0.00476463	2	4	1	M0QZM1; P52272	M0QZM1 [293-299]; P52272 [525-531]		0	823.38	1.5524e+06	Shared	High	High	0.004244	0.02707	14	26.62
	FALSE	High	[R].MGLVMDR.[M]	1xOxidation [M5]	0.055404	0.00589578	2	3	1	M0QZM1; P52272	M0QZM1 [205-211]; P52272 [437-443]		0	837.396	423418	Shared	High	High	0.005202	0.04691	24	23.66
	FALSE	High	[R].MGLVMDR.[M]	2xOxidation [M1; M5]	0.0291445	0.00446434	2	3	1	M0QZM1; P52272	M0QZM1 [205-211]; P52272 [437-443]		0	853.391		No Quan Values	High	High	0.003984	0.02421	28
	FALSE	High	[R].MGPAIER.[M]	1xOxidation [M1]	0.00975155	0.00145166	2	4	1	M0QZM1; P52272	M0QZM1 [286-292]; P52272 [518-524]		0	789.392	1.25918e+06	Shared	High	High	0.001385	0.007874	55	18.05
	FALSE	High	[R].MGPAMGPALGAGIER.[M]	2xOxidation [M1; M5]	0.000734889	0.000381298	2	5	2	M0QZM1; P52272	M0QZM1 [360-374]; P52272 [592-606]		0	1459.7		No Quan Values	High	High	0.0005831	0.0005568	42
	FALSE	High	[R].MGPGIDR.[L]		0.0763527	0.00969289	2	4	1	M0QZM1; P52272	M0QZM1 [172-178]; P52272 [404-410]		0	745.366	2.7588e+06	Shared	High	High	0.008335	0.06514	33	20.68
	FALSE	High	[R].MGPGIDR.[L]	1xOxidation [M1]	0.0496143	0.00570723	2	4	1	M0QZM1; P52272	M0QZM1 [172-178]; P52272 [404-410]		0	761.361	593657	Shared	High	High	0.005052	0.04179	33	16.57
	FALSE	High	[R].MGPVMDR.[M]		0.0301245	0.00464626	2	4	1	M0QZM1; P52272	M0QZM1 [312-318]; P52272 [544-550]		0	805.37	2549381	Shared	High	High	0.004144	0.02496	29	22.1
	FALSE	High	[R].MGQTMER.[I]		0.0194329	0.00224479	2	3	1	M0QZM1; P52272	M0QZM1 [240-246]; P52272 [472-478]		0	852.37	1.88437e+06	Shared	High	High	0.00207	0.01594	50	15.52
	FALSE	High	[R].MVPAGMGAGLER.[M]	1xOxidation [M6]	0.0407834	0.00550066	2	4	1	M0QZM1; P52272	M0QZM1 [300-311]; P52272 [532-543]		0	1204.58	563465	Shared	High	High	0.004882	0.03409	26	24.77
	FALSE	High	[R].MVPAGMGAGLER.[M]	2xOxidation [M1; M6]	0.026918	0.00399293	2	4	1	M0QZM1; P52272	M0QZM1 [300-311]; P52272 [532-543]		0	1220.58		No Quan Values	High	High	0.003583	0.02226	28
	FALSE	High	[K].QGGGGGGGSVPGIER.[M]	1xGln->pyro-Glu [N-Term]	9.62442e-06	0.000381298	1	4	1	P52272	P52272 [389-403]		0	1267.6	1.94667e+06		High	High	0.0005831	6.621e-06	60	28.67
	FALSE	High	[K].QGGGGGGGSVPGIER.[M]		7.8344e-07	0.000381298	1	4	1	P52272	P52272 [389-403]		0	1284.63	5.19881e+06		High	High	0.0005831	5.061e-07	101	23.6
	FALSE	High	[R].VGQTIER.[M]		0.0194329	0.00224479	2	4	1	M0QZM1; P52272	M0QZM1 [272-278]; P52272 [504-510]		0	802.442	4497674	Shared	High	High	0.00207	0.01597	48	16.34
	FALSE	High	[R].VGSEIER.[M]		0.040252	0.00550066	2	3	1	M0QZM1; P52272	M0QZM1 [198-204]; P52272 [430-436]		0	789.41	5213297	Shared	High	High	0.004882	0.03365	50	16.57
	FALSE	High	[K].VKEDPDGEHAR.[R]		1.42306e-05	0.000381298	1	6	1	P52272	P52272 [144-154]		1	1252.59	1.04532e+06		High	High	0.0005831	9.871e-06	53	12.51
FALSE	High	Master Protein	P78527	DNA-dependent protein kinase catalytic subunit OS=Homo sapiens OX=9606 GN=PRKDC PE=1 SV=3	0	82.501	8	33	36	33	4128	468.8	7.12	707	33	cell death;cell differentiation;cell organization and biogenesis;cell proliferation;defense response;metabolic process;regulation of biological process;response to stimulus	cytosol;membrane;nucleus	catalytic activity;DNA binding;nucleotide binding;protein binding;RNA binding	Pf00454, Pf02259, Pf02260, Pf08163	5591	ENSG00000253729.7	8	PRKDC	Non-homologous end-joining; Cell cycle	Nonhomologous End-Joining (NHEJ); E3 ubiquitin ligases ubiquitinate target proteins; IRF3-mediated induction of type I IFN	miRNA Regulation of DNA Damage Response; Cell Cycle; Retinoblastoma (RB) in Cancer; Fas Ligand (FasL) pathway and Stress induction of Heat Shock Proteins (HSP) regulation; Pathways Affected in Adenoid Cystic Carcinoma; ATM Signaling Network in Development and Disease; Non-homologous end joining; DNA Damage Response	22	0	2.35336e+07	High	1
	Checked	Confidence	Annotated Sequence	Modifications	Qvality PEP	Qvality q-value	# Protein Groups	# Proteins	# PSMs	Master Protein Accessions	Positions in Master Proteins	Modifications in Master Proteins	# Missed Cleavages	Theo. MH+ [Da]	Abundance: F3: Sample	Quan Info	Found in Sample: [S3] F3: Sample	Confidence (by Search Engine): Mascot	Percolator q-Value (by Search Engine): Mascot	Percolator PEP (by Search Engine): Mascot	Ions Score (by Search Engine): Mascot	Top Apex RT [min]
	FALSE	High	[K].AAYLSDPR.[A]		0.0626324	0.0062363	1	1	1	P78527	P78527 [3826-3833]		0	892.452	735141		High	High	0.005503	0.05311	8	23.19
	FALSE	High	[K].APGLGAFR.[R]		0.0179376	0.00224479	1	1	1	P78527	P78527 [3622-3629]		0	788.441	899021		High	High	0.00207	0.01471	35	30.24
	FALSE	High	[R].AQEPESGLSEETQVK.[C]		0.000117437	0.000381298	1	1	2	P78527	P78527 [4091-4105]		0	1631.78	888128		High	High	0.0005831	8.527e-05	89	25.34
	FALSE	High	[R].ATQQQHDFTLTQTADGR.[S]		9.21266e-05	0.000381298	1	1	1	P78527	P78527 [2637-2653]		0	1917.9	748355		High	High	0.0005831	6.69e-05	26	26.08
	FALSE	High	[K].CFGTGAAGNR.[T]	1xPropionamide [C1]	0.00255597	0.000632908	1	1	1	P78527	P78527 [1312-1321]		0	1024.46		No Quan Values	High	High	0.0007015	0.001994	29
	FALSE	High	[R].CGAALAGHQLIR.[G]	1xPropionamide [C1]	0.0421417	0.00550066	1	1	1	P78527	P78527 [25-36]		0	1280.69		No Quan Values	High	High	0.004882	0.03537	9
	FALSE	High	[K].DLLLNTMSQEEK.[A]	1xOxidation [M7]	0.00491163	0.000632908	1	1	1	P78527	P78527 [3814-3825]		0	1436.69	384630		High	High	0.0007015	0.003903	30	32.03
	FALSE	High	[K].GIAPGDER.[Q]		0.0515884	0.00570723	1	1	1	P78527	P78527 [1490-1497]		0	814.405	845016		High	High	0.005052	0.04336	31	17.22
	FALSE	High	[R].GIFTSEIGTK.[Q]		0.021333	0.00306391	1	1	1	P78527	P78527 [2941-2950]		0	1052.56	238589		High	High	0.002778	0.01759	39	33.78
	FALSE	High	[K].GPESESEDHR.[A]		0.000725049	0.000381298	1	1	1	P78527	P78527 [500-509]		0	1142.47	904254		High	High	0.0005831	0.0005494	56	12.06
	FALSE	High	[R].HGDLPDIQIK.[H]		0.00013994	0.000381298	1	1	1	P78527	P78527 [2777-2786]		0	1135.61	337013		High	High	0.0005831	0.0001023	60	32.27
	FALSE	High	[K].HSPEDPEK.[Y]		0.0519247	0.00570723	1	1	1	P78527	P78527 [693-700]		0	938.421	266908		High	High	0.005052	0.04381	18	12.12
	FALSE	High	[R].IAGFDER.[V]		0.0246936	0.00380956	1	1	1	P78527	P78527 [3719-3725]		0	807.4	928341		High	High	0.003421	0.02039	56	25.01
	FALSE	High	[K].IGELFSK.[F]		0.0146782	0.00145166	1	2	1	P78527	P78527 [149-155]		0	793.445	607035		High	High	0.001385	0.012	34	30.8
	FALSE	High	[R].LGLPGDEVDNK.[V]		0.000786131	0.000381298	1	1	1	P78527	P78527 [2705-2715]		0	1156.58	775707		High	High	0.0005831	0.0005989	29	30.08
	FALSE	High	[R].ILELSGSSSEDSEK.[V]		4.15755e-05	0.000381298	1	1	1	P78527	P78527 [3359-3372]		0	1480.7	1794057		High	High	0.0005831	2.953e-05	89	28
	FALSE	High	[K].LNESTFDTQITK.[K]		0.00597011	0.000632908	1	1	1	P78527	P78527 [1858-1869]		0	1396.7		No Quan Values	High	High	0.0007015	0.004776	33
	FALSE	High	[R].LPSNTLDR.[L]		0.00706332	0.0013272	1	1	1	P78527	P78527 [2531-2538]		0	915.489	1.17007e+06		High	High	0.001292	0.005663	45	22.39
	FALSE	High	[R].LQETLSAADR.[C]		0.000546274	0.000381298	1	1	1	P78527	P78527 [15-24]		0	1103.57	1.75023e+06		High	High	0.0005831	0.0004113	55	23.92
	FALSE	High	[K].QGNLSSQVPLK.[R]		0.000211136	0.000381298	1	1	1	P78527	P78527 [3148-3158]		0	1170.65	420608		High	High	0.0005831	0.0001554	45	28.23
	FALSE	High	[K].QITPQQQEK.[S]		0.00203282	0.000632908	1	1	1	P78527	P78527 [1043-1051]		0	1099.57		No Quan Values	High	High	0.0007015	0.001577	43
	FALSE	High	[K].QITQSALLAEAR.[S]	1xGln->pyro-Glu [N-Term]	0.0046229	0.000632908	1	1	1	P78527	P78527 [2951-2962]		0	1283.7	98645.8		High	High	0.0007015	0.003677	44	49.23
	FALSE	High	[K].QMFLTQTDTGDDR.[V]	1xOxidation [M2]	0.0346033	0.00476463	1	1	1	P78527	P78527 [394-406]		0	1543.67		No Quan Values	High	High	0.004244	0.02881	48
	FALSE	High	[R].SLGPPQGEEDSVPR.[D]		0.00126	0.000381298	1	1	2	P78527	P78527 [2107-2120]		0	1467.71	876898		High	High	0.0005831	0.0009683	15	53.4
	FALSE	High	[K].SLNSIEFR.[E]		0.0110777	0.00145166	1	1	1	P78527	P78527 [72-79]		0	965.505	200859		High	High	0.001385	0.008956	45	32.17
	FALSE	High	[K].SMEEDPQTSR.[E]		0.00395971	0.000632908	1	1	1	P78527	P78527 [237-246]		0	1179.49	694379		High	High	0.0007015	0.003134	50	16.75
	FALSE	High	[R].TETVTSFR.[K]		0.0204973	0.00253202	1	1	1	P78527	P78527 [3865-3872]		0	940.473	1.92052e+06		High	High	0.002315	0.01685	40	24.35
	FALSE	High	[R].TQEGSLSAR.[W]		0.0512543	0.00570723	1	1	1	P78527	P78527 [2620-2628]		0	948.475	1.03158e+06		High	High	0.005052	0.0432	22	15.77
	FALSE	High	[K].TSALSDETK.[N]		0.00191324	0.000632908	1	1	1	P78527	P78527 [802-810]		0	951.463	508548		High	High	0.0007015	0.001483	59	16.2
	FALSE	High	[R].TYSVVPMTSR.[L]		0.00765676	0.0013272	1	1	1	P78527	P78527 [3790-3799]		0	1140.57	854552		High	High	0.001292	0.006122	28	30.79
	FALSE	High	[K].VPADLLK.[R]		0.0483386	0.00563459	1	1	1	P78527	P78527 [3878-3884]		0	755.466	1.042e+06		High	High	0.004986	0.04056	28	29.44
	FALSE	High	[R].VTELALTASDR.[Q]		5.37175e-05	0.000381298	1	1	2	P78527	P78527 [914-924]		0	1175.63	1.93107e+06		High	High	0.0005831	3.833e-05	59	30.6
	FALSE	High	[K].YFEGVSPK.[S]		0.0467882	0.00563459	1	1	1	P78527	P78527 [682-689]		0	926.462	681487		High	High	0.004986	0.03921	26	26.06
FALSE	High	Master Protein	Q5W0B1	ORC ubiquitin ligase 1 OS=Homo sapiens OX=9606 GN=OBI1 PE=1 SV=1	0	81.023	30	25	29	25	726	81.1	5.72	661	25			metal ion binding;protein binding	Pf00097, Pf12678, Pf13639, Pf13920, Pf13923	79596	ENSG00000152193.7	13	RNF219				0	0	5.65475e+07	High	1
	Checked	Confidence	Annotated Sequence	Modifications	Qvality PEP	Qvality q-value	# Protein Groups	# Proteins	# PSMs	Master Protein Accessions	Positions in Master Proteins	Modifications in Master Proteins	# Missed Cleavages	Theo. MH+ [Da]	Abundance: F3: Sample	Quan Info	Found in Sample: [S3] F3: Sample	Confidence (by Search Engine): Mascot	Percolator q-Value (by Search Engine): Mascot	Percolator PEP (by Search Engine): Mascot	Ions Score (by Search Engine): Mascot	Top Apex RT [min]
	FALSE	High	[K].ADLNCSK.[N]	1xPropionamide [C5]	0.0186705	0.00224479	1	1	1	Q5W0B1	Q5W0B1 [334-340]		0	821.382	3.55862e+06		High	High	0.00207	0.01528	46	13.45
	FALSE	High	[K].DSSEDDISRSENEK.[K]		0.000440272	0.000381298	1	1	1	Q5W0B1	Q5W0B1 [441-454]		1	1610.68		No Quan Values	High	High	0.0005831	0.0003303	56
	FALSE	High	[R].ESSVVQAGGSK.[K]		0.000224345	0.000381298	1	1	1	Q5W0B1	Q5W0B1 [407-417]		0	1048.53		No Quan Values	High	High	0.0005831	0.0001661	49
	FALSE	High	[R].ESSVVQAGGSKK.[H]		0.00060034	0.000381298	1	1	1	Q5W0B1	Q5W0B1 [407-418]		1	1176.62		No Quan Values	High	High	0.0005831	0.0004529	39
	FALSE	High	[R].FAVAALQSK.[V]		0.00234169	0.000632908	1	1	1	Q5W0B1	Q5W0B1 [217-225]		0	934.536		No Quan Values	High	High	0.0007015	0.001823	47
	FALSE	High	[R].FGSSLFK.[M]		0.0309316	0.00464626	1	1	1	Q5W0B1	Q5W0B1 [668-674]		0	785.419	1.76887e+06		High	High	0.004144	0.02566	56	33.01
	FALSE	High	[K].GSEEDVVSK.[N]		0.0107844	0.00145166	1	1	1	Q5W0B1	Q5W0B1 [284-292]		0	949.447	6307027		High	High	0.001385	0.008696	12	16.62
	FALSE	High	[K].GSEEDVVSKNQGDSAR.[K]		0.000431457	0.000381298	1	1	1	Q5W0B1	Q5W0B1 [284-299]		1	1677.77		No Quan Values	High	High	0.0005831	0.0003247	25
	FALSE	High	[K].HLVTDNPSK.[I]		0.000269139	0.000381298	1	1	1	Q5W0B1	Q5W0B1 [143-151]		0	1010.53	2.04918e+06		High	High	0.0005831	0.000199	66	15.35
	FALSE	High	[R].KQPGSSTSSSSHLAK.[P]		8.05041e-05	0.000381298	1	1	1	Q5W0B1	Q5W0B1 [300-314]		1	1501.76	508423		High	High	0.0005831	5.806e-05	33	13.05
	FALSE	High	[K].KSECFSSPK.[T]	1xPropionamide [C4]	0.0164457	0.00174348	1	1	1	Q5W0B1	Q5W0B1 [455-463]		1	1083.51	2.16257e+06		High	High	0.001635	0.01345	16	16.46
	FALSE	High	[R].LCDTSSAR.[Q]	1xPropionamide [C2]	0.0178183	0.00224479	1	1	1	Q5W0B1	Q5W0B1 [320-327]		0	923.425	3161945		High	High	0.00207	0.01462	43	13.96
	FALSE	High	[K].IQSSLSSASPSK.[A]		5.86388e-05	0.000381298	1	1	1	Q5W0B1	Q5W0B1 [711-722]		0	1191.62	4.72672e+06		High	High	0.0005831	4.198e-05	76	20.68
	FALSE	High	[K].NLSLESQIK.[T]		0.00781272	0.0013272	1	1	1	Q5W0B1	Q5W0B1 [117-125]		0	1031.57	10304809		High	High	0.001292	0.006262	28	31.12
	FALSE	High	[K].NNSQCPACR.[V]	2xPropionamide [C5; C8]	0.021619	0.00306391	1	1	1	Q5W0B1	Q5W0B1 [48-56]		0	1134.48	526909		High	High	0.002778	0.01781	35	13.83
	FALSE	High	[K].QPGSSTSSSSHLAK.[P]	1xGln->pyro-Glu [N-Term]	2.49046e-05	0.000381298	1	1	1	Q5W0B1	Q5W0B1 [301-314]		0	1356.64	1.36454e+06		High	High	0.0005831	1.748e-05	46	18.45
	FALSE	High	[K].QPGSSTSSSSHLAK.[P]		9.59301e-05	0.000381298	1	1	1	Q5W0B1	Q5W0B1 [301-314]		0	1373.67		No Quan Values	High	High	0.0005831	6.933e-05	66
	FALSE	High	[K].SECFSSPK.[T]	1xPropionamide [C3]	0.0163361	0.00174348	1	1	1	Q5W0B1	Q5W0B1 [456-463]		0	955.419		No Quan Values	High	High	0.001635	0.01337	30
	FALSE	High	[K].SLDLDGLSK.[S]		0.00273405	0.000632908	1	1	2	Q5W0B1	Q5W0B1 [561-569]		0	947.504	4547403		High	High	0.0007015	0.002148	61	33.75
	FALSE	High	[K].SPCNNGFK.[S]	1xPropionamide [C3]	0.0214755	0.00306391	1	1	1	Q5W0B1	Q5W0B1 [553-560]		0	937.42	772976		High	High	0.002778	0.0177	11	16.49
	FALSE	High	[R].TANEIYEK.[V]		0.0130989	0.00145166	1	1	1	Q5W0B1	Q5W0B1 [166-173]		0	967.473	2.82792e+06		High	High	0.001385	0.01062	36	18.96
	FALSE	High	[K].TELNLSK.[G]		0.0721062	0.00915783	1	1	2	Q5W0B1	Q5W0B1 [587-593]		0	804.446	3.25727e+06		High	High	0.008035	0.06142	24	22.89
	FALSE	High	[K].TILDPLTLVQGNQNEDKHLVTDNPSK.[I]		6.39961e-07	0.000381298	1	1	1	Q5W0B1	Q5W0B1 [126-151]		1	2889.5		No Quan Values	High	High	0.0005831	4.123e-07	42
	FALSE	High	[R].TSSEASMDAAYLDK.[I]		1.75389e-05	0.000381298	1	1	1	Q5W0B1	Q5W0B1 [524-537]		0	1488.65	2.05337e+06		High	High	0.0005831	1.225e-05	96	29.69
	FALSE	High	[R].TSSEASMDAAYLDK.[I]	1xOxidation [M7]	0.000357236	0.000381298	1	1	1	Q5W0B1	Q5W0B1 [524-537]		0	1504.65	512775		High	High	0.0005831	0.0002671	52	25.08
	FALSE	High	[K].VKDDVDKLK.[E]		0.0120868	0.00145166	1	1	1	Q5W0B1	Q5W0B1 [174-182]		2	1059.6	1.69405e+06		High	High	0.001385	0.009789	34	16.35
	FALSE	High	[R].VPITPENPCK.[E]	1xPropionamide [C9]	0.000446249	0.000381298	1	1	1	Q5W0B1	Q5W0B1 [57-66]		0	1168.6	4442140		High	High	0.0005831	0.0003349	54	25.57
FALSE	High	Master Protein	Q9P219	Protein Daple OS=Homo sapiens OX=9606 GN=CCDC88C PE=1 SV=3	0	79.244	15	30	33	30	2028	228.1	6.23	677	30	cell organization and biogenesis;metabolic process;regulation of biological process;response to stimulus;transport	cytoplasm;cytoskeleton	catalytic activity;motor activity;protein binding	Pf01576, Pf02463, Pf03962, Pf04111, Pf04156, Pf05483, Pf05557, Pf05622, Pf06160, Pf09726, Pf09728, Pf12128, Pf13514, Pf14915	440193	ENSG00000015133.18	14	CCDC88C		Negative regulation of TCF-dependent signaling by DVL-interacting proteins	Ectoderm Differentiation	5	0	3.43621e+07	High	1
	Checked	Confidence	Annotated Sequence	Modifications	Qvality PEP	Qvality q-value	# Protein Groups	# Proteins	# PSMs	Master Protein Accessions	Positions in Master Proteins	Modifications in Master Proteins	# Missed Cleavages	Theo. MH+ [Da]	Abundance: F3: Sample	Quan Info	Found in Sample: [S3] F3: Sample	Confidence (by Search Engine): Mascot	Percolator q-Value (by Search Engine): Mascot	Percolator PEP (by Search Engine): Mascot	Ions Score (by Search Engine): Mascot	Top Apex RT [min]
	FALSE	High	[R].ALDKELAR.[C]		0.0195629	0.00224479	1	1	1	Q9P219	Q9P219 [871-878]		1	915.526	335086		High	High	0.00207	0.01602	41	19.66
	FALSE	High	[K].CGELEKENHQLSK.[K]	1xPropionamide [C1]	0.00692227	0.0013272	1	1	1	Q9P219	Q9P219 [496-508]		1	1585.76	248445		High	High	0.001292	0.005556	11	17.84
	FALSE	High	[K].DAVLDDSTAK.[L]		0.00231036	0.000632908	1	1	1	Q9P219	Q9P219 [852-861]		0	1034.5	1.08767e+06		High	High	0.0007015	0.0018	52	21.14
	FALSE	High	[R].EALQQEQR.[T]		0.00711098	0.0013272	1	1	1	Q9P219	Q9P219 [1235-1242]		0	1001.5		No Quan Values	High	High	0.001292	0.005682	41
	FALSE	High	[K].EATMELLR.[V]		0.00791844	0.0013272	1	1	1	Q9P219	Q9P219 [1047-1054]		0	962.498	501103		High	High	0.001292	0.006338	35	33.45
	FALSE	High	[R].ELLLQEDDSGSDTK.[Y]		6.02419e-05	0.000381298	1	1	1	Q9P219	Q9P219 [943-956]		0	1549.72	863650		High	High	0.0005831	4.323e-05	76	31.01
	FALSE	High	[K].ETENESLQR.[Q]		0.00192618	0.000632908	1	1	1	Q9P219	Q9P219 [1147-1155]		0	1105.51	984728		High	High	0.0007015	0.001498	59	16.17
	FALSE	High	[K].GPGDLKPK.[R]		0.0773272	0.00969289	1	1	1	Q9P219	Q9P219 [1481-1488]		1	811.467		No Quan Values	High	High	0.008503	0.06574	17
	FALSE	High	[K].GSSEQLHGR.[S]		0.0384444	0.00543987	1	2	1	Q9P219	Q9P219 [1590-1598]		0	970.47	328716		High	High	0.004833	0.03218	37	12.06
	FALSE	High	[K].HVNNDVNLR.[I]		0.0147768	0.00145166	1	3	1	Q9P219	Q9P219 [66-74]		0	1080.55	1.09589e+06		High	High	0.001385	0.01203	25	18.09
	FALSE	High	[R].LANAQLEGAEK.[D]		5.19367e-05	0.000381298	1	1	1	Q9P219	Q9P219 [808-818]		0	1143.6	1.24072e+06		High	High	0.0005831	3.701e-05	75	22.37
	FALSE	High	[R].LANAQLEGAEKDR.[K]		0.029338	0.00446434	1	1	1	Q9P219	Q9P219 [808-820]		1	1414.73		No Quan Values	High	High	0.003984	0.02434	24
	FALSE	High	[R].LELELTR.[C]		0.014483	0.00145166	1	1	1	Q9P219	Q9P219 [328-334]		0	873.504	19164306		High	High	0.001385	0.01183	48	34.76
	FALSE	High	[R].LQEENGR.[L]		0.0326096	0.00476463	1	1	2	Q9P219	Q9P219 [640-646]		0	845.411	580435		High	High	0.004244	0.02706	34	11.82
	FALSE	High	[R].LQQSLESSSHK.[T]		0.00071534	0.000381298	1	1	1	Q9P219	Q9P219 [771-781]		0	1243.63		No Quan Values	High	High	0.0005831	0.0005421	62
	FALSE	High	[K].LQTQLER.[E]		0.0237288	0.00380956	1	1	1	Q9P219	Q9P219 [513-519]		0	887.495	1.03674e+06		High	High	0.003223	0.01954	26	21.35
	FALSE	High	[K].LSQLEFEK.[R]		0.00497819	0.000632908	1	1	1	Q9P219	Q9P219 [606-613]		0	993.525		No Quan Values	High	High	0.0007015	0.003955	38
	FALSE	High	[R].LTEAEAPPSVAPR.[Q]		0.0355271	0.00476463	1	2	1	Q9P219	Q9P219 [1757-1769]		0	1337.71	101913		High	High	0.004244	0.02962	32	40.9
	FALSE	High	[K].NADLSDASR.[K]		0.022953	0.00358294	1	1	1	Q9P219	Q9P219 [442-450]		0	948.438	765688		High	High	0.003223	0.01897	13	16.34
	FALSE	High	[R].NGPLPQEGAQK.[R]		0.00481344	0.000632908	1	2	1	Q9P219	Q9P219 [1638-1648]		0	1138.59		No Quan Values	High	High	0.0007015	0.003809	33
	FALSE	High	[R].NNAALQAEK.[Q]		0.00240564	0.000632908	1	1	1	Q9P219	Q9P219 [1065-1073]		0	958.495		No Quan Values	High	High	0.0007015	0.001876	42
	FALSE	High	[R].QNQGEGQHLQNSFK.[H]	1xGln->pyro-Glu [N-Term]	6.29339e-06	0.000381298	1	1	1	Q9P219	Q9P219 [1012-1025]		0	1597.74		No Quan Values	High	High	0.0005831	4.29e-06	91
	FALSE	High	[R].QNQGEGQHLQNSFK.[H]		0.0172331	0.00224479	1	1	1	Q9P219	Q9P219 [1012-1025]		0	1614.76	558287		High	High	0.00207	0.01413	17	21.32
	FALSE	High	[R].SGEVATITPVR.[A]		0.000194726	0.000381298	1	2	1	Q9P219	Q9P219 [1947-1957]		0	1129.62	641554		High	High	0.0005831	0.000143	70	28.14
	FALSE	High	[R].SQVSSEAR.[M]		0.0394674	0.00550066	1	1	1	Q9P219	Q9P219 [577-584]		0	863.422	658876		High	High	0.004882	0.03304	33	12.1
	FALSE	High	[R].TCSTSATTTAPSNSTPIAR.[H]	1xPropionamide [C2]	9.78904e-05	0.000381298	1	2	1	Q9P219	Q9P219 [1519-1537]		0	1937.92	646649		High	High	0.0005831	7.115e-05	74	23.85
	FALSE	High	[R].TDASTDLAMR.[S]		0.0352939	0.00476463	1	2	1	Q9P219	Q9P219 [1500-1509]		0	1080.5	885821		High	High	0.004244	0.0294	26	24.59
	FALSE	High	[R].TNALAMGENQR.[L]		0.000576543	0.000381298	1	1	1	Q9P219	Q9P219 [1243-1253]		0	1204.57	1.03462e+06		High	High	0.0005831	0.0004355	41	23.45
	FALSE	High	[R].TNALAMGENQR.[L]	1xOxidation [M6]	0.0823738	0.00998247	1	1	1	Q9P219	Q9P219 [1243-1253]		0	1220.57	249135		High	High	0.008741	0.07045	19	18.09
	FALSE	High	[K].TSLNNAQLELNR.[W]		0.000608489	0.000381298	1	1	1	Q9P219	Q9P219 [1284-1295]		0	1372.72		No Quan Values	High	High	0.0005831	0.0004602	46
	FALSE	High	[K].TTLAMKEEK.[I]		0.00192618	0.000632908	1	1	1	Q9P219	Q9P219 [970-978]		1	1050.55	564067		High	High	0.0007015	0.001498	63	18
	FALSE	High	[K].VKQENIQLAADAR.[S]		0.012006	0.00145166	1	1	1	Q9P219	Q9P219 [294-306]		1	1455.79	788049		High	High	0.001385	0.009745	18	24.35
FALSE	High	Master Protein	P21333	Filamin-A OS=Homo sapiens OX=9606 GN=FLNA PE=1 SV=4	0	75.188	11	26	30	24	2647	280.6	6.06	710	26	cell organization and biogenesis;cellular component movement;metabolic process;regulation of biological process;response to stimulus;transport	cytoplasm;cytoskeleton;cytosol;extracellular;membrane;nucleus	protein binding;RNA binding;signal transducer activity	Pf00307, Pf00630	2316	ENSG00000196924.14	X	FLNA	Salmonella infection; Focal adhesion; Proteoglycans in cancer; MAPK signaling pathway	Platelet degranulation ; RHO GTPases activate PAKs; Cell-extracellular matrix interactions; GP1b-IX-V activation signalling	Androgen receptor signaling pathway; Prolactin Signaling Pathway; Focal Adhesion; Hypothesized Pathways in Pathogenesis of Cardiovascular Disease; MAPK Signaling Pathway; IL-4 Signaling Pathway	22	2	1.90277e+07	High	1
	Checked	Confidence	Annotated Sequence	Modifications	Qvality PEP	Qvality q-value	# Protein Groups	# Proteins	# PSMs	Master Protein Accessions	Positions in Master Proteins	Modifications in Master Proteins	# Missed Cleavages	Theo. MH+ [Da]	Abundance: F3: Sample	Quan Info	Found in Sample: [S3] F3: Sample	Confidence (by Search Engine): Mascot	Percolator q-Value (by Search Engine): Mascot	Percolator PEP (by Search Engine): Mascot	Ions Score (by Search Engine): Mascot	Top Apex RT [min]
	FALSE	High	[K].AEGPGLSR.[T]		0.013187	0.00145166	1	3	1	P21333	P21333 [877-884]		0	786.41	776086		High	High	0.001385	0.01075	46	17.66
	FALSE	High	[R].AGGPGLER.[AG]		0.0123323	0.00145166	2	6	1	P21333; O75369	P21333 [2243-2250]; O75369 [2198-2205]		0	756.4	850700	Shared	High	High	0.001385	0.009982	47	17.16
	FALSE	High	[K].AGVAPLQVK.[V]		0.00304513	0.000632908	1	3	1	P21333	P21333 [1478-1486]		0	882.541	1.44288e+06		High	High	0.0007015	0.00239	42	28
	FALSE	High	[R].ALTQTGGPHVK.[A]		0.0646773	0.00709812	1	3	1	P21333	P21333 [1284-1294]		0	1108.61	806461		High	High	0.006256	0.05467	12	17.93
	FALSE	High	[R].ANLPQSFQVDTSK.[A]		0.000434376	0.000381298	1	3	3	P21333	P21333 [1465-1477]		0	1434.72	822146		High	High	0.0005831	0.0003265	51	54.18
	FALSE	High	[K].ATCAPQHGAPGPGPADASK.[V]	1xPropionamide [C3]	2.46511e-06	0.000381298	1	3	1	P21333	P21333 [2541-2559]		0	1803.84	888175		High	High	0.0005831	1.641e-06	48	18.46
	FALSE	High	[K].CSGPGLSPGMVR.[A]	1xPropionamide [C1]	0.000568822	0.000381298	1	3	1	P21333	P21333 [1453-1464]		0	1231.59	372946		High	High	0.0005831	0.0004293	22	29.67
	FALSE	High	[R].DAPQDFHPDR.[V]		0.00601042	0.000632908	1	3	1	P21333	P21333 [665-674]		0	1197.53	551620		High	High	0.0007015	0.004807	46	20.9
	FALSE	High	[K].ETGEHLVHVK.[K]		0.00206039	0.000632908	1	2	1	P21333	P21333 [2015-2024]		0	1148.61		No Quan Values	High	High	0.0007015	0.001599	29
	FALSE	High	[R].GAGTGGLGLAVEGPSEAK.[M]		0.000446249	0.000381298	1	3	1	P21333	P21333 [1382-1399]		0	1570.81	1.88051e+06		High	High	0.0005831	0.0003358	31	56.31
	FALSE	High	[K].KGEITGEVR.[M]		0.00208834	0.000632908	1	4	1	P21333	P21333 [1801-1809]		1	988.542	712113		High	High	0.0007015	0.001625	49	16.96
	FALSE	High	[K].IECDDKGDGSCDVR.[Y]	2xPropionamide [C3; C11]	0.000126478	0.000381298	1	4	1	P21333	P21333 [621-634]		1	1653.68	550471		High	High	0.0005831	9.248e-05	90	17.66
	FALSE	High	[K].IVGPSGAAVPCK.[V]	1xPropionamide [C11]	5.08966e-05	0.000381298	1	3	1	P21333	P21333 [1008-1019]		0	1169.63	971252		High	High	0.0005831	3.633e-05	78	26.46
	FALSE	High	[K].LVSIDSK.[A]		0.0350623	0.00476463	2	6	1	P21333; O75369	P21333 [121-127]; O75369 [94-100]		0	761.44	1247882	Shared	High	High	0.004244	0.0293	37	22.61
	FALSE	High	[K].MDCQECPEGYR.[V]	2xPropionamide [C3; C6]	0.00255597	0.000632908	1	3	1	P21333	P21333 [2474-2484]		0	1472.56		No Quan Values	High	High	0.0007015	0.001992	57
	FALSE	High	[RK].NDNDTFTVK.[Y]		0.0141951	0.00145166	1	4	1	P21333	P21333 [829-837]		0	1053.48		No Quan Values	High	High	0.001385	0.01159	8
	FALSE	High	[R].TPCEEILVK.[H]	1xPropionamide [C3]	0.000100566	0.000381298	1	3	1	P21333	P21333 [2599-2607]		0	1102.58	1.10862e+06		High	High	0.0005831	7.286e-05	53	30.21
	FALSE	High	[R].VANPSGNLTETYVQDR.[G]		2.35968e-05	0.000381298	1	3	2	P21333	P21333 [1297-1312]		0	1763.86	605074		High	High	0.0005831	1.656e-05	81	53.04
	FALSE	High	[K].VDVGKDQEFTVK.[S]		0.00339157	0.000632908	1	3	1	P21333	P21333 [983-994]		1	1364.71	621627		High	High	0.0007015	0.002667	49	26.41
	FALSE	High	[K].VEPGLGADNSVVR.[F]		0.00302469	0.000632908	1	3	1	P21333	P21333 [1020-1032]		0	1312.69	1602335		High	High	0.0007015	0.00237	42	28.89
	FALSE	High	[K].VGTECGNQK.[V]	1xPropionamide [C5]	0.0243678	0.00380956	1	3	1	P21333	P21333 [570-578]		0	1006.46		No Quan Values	High	High	0.003421	0.02009	22
	FALSE	High	[R].VKETADFK.[V]		0.0291445	0.00446434	1	4	1	P21333	P21333 [497-504]		1	937.499	857554		High	High	0.003984	0.0242	29	16.98
	FALSE	High	[R].VKVEPSHDASK.[V]		0.00521835	0.000632908	1	3	1	P21333	P21333 [864-874]		1	1196.63		No Quan Values	High	High	0.0007015	0.004141	28
	FALSE	High	[K].VPVHDVTDASK.[V]		5.03787e-06	0.000381298	1	3	1	P21333	P21333 [1440-1450]		0	1167.6	1.47155e+06		High	High	0.0005831	3.419e-06	60	18.52
	FALSE	High	[K].VTAQGPGLEPSGNIANK.[T]		0.0256969	0.00399293	1	4	2	P21333	P21333 [384-400]		0	1652.86	382732		High	High	0.003583	0.02124	26	50.28
	FALSE	High	[K].VYGPGVAK.[T]		0.022953	0.00358294	1	3	1	P21333	P21333 [774-781]		0	790.446	505017		High	High	0.003223	0.01892	31	20.29
FALSE	High	Master Protein	Q9NR30	Nucleolar RNA helicase 2 OS=Homo sapiens OX=9606 GN=DDX21 PE=1 SV=5	0	74.848	24	21	23	20	783	87.3	9.28	614	21	cell differentiation;metabolic process;regulation of biological process;response to stimulus	cytoplasm;membrane;nucleus	catalytic activity;nucleotide binding;protein binding;RNA binding	Pf00270, Pf00271, Pf08152, Pf14617	9188	ENSG00000165732.12	10	DDX21		Major pathway of rRNA processing in the nucleolus and cytosol; B-WICH complex positively regulates rRNA expression		8	1	3.17907e+07	High	1
	Checked	Confidence	Annotated Sequence	Modifications	Qvality PEP	Qvality q-value	# Protein Groups	# Proteins	# PSMs	Master Protein Accessions	Positions in Master Proteins	Modifications in Master Proteins	# Missed Cleavages	Theo. MH+ [Da]	Abundance: F3: Sample	Quan Info	Found in Sample: [S3] F3: Sample	Confidence (by Search Engine): Mascot	Percolator q-Value (by Search Engine): Mascot	Percolator PEP (by Search Engine): Mascot	Ions Score (by Search Engine): Mascot	Top Apex RT [min]
	FALSE	High	[R].AAVIGDVIR.[V]		0.0019655	0.000632908	1	1	1	Q9NR30	Q9NR30 [424-432]		0	913.547	4.04484e+06		High	High	0.0007015	0.001524	60	33.47
	FALSE	High	[K].AEPSEVDMNSPK.[S]		0.000232037	0.000381298	1	1	1	Q9NR30	Q9NR30 [62-73]		0	1303.58	357575		High	High	0.0005831	0.0001714	50	22.73
	FALSE	High	[K].DFSDITK.[K]		0.0519247	0.00570723	1	1	1	Q9NR30	Q9NR30 [279-285]		0	825.399	1.047e+06		High	High	0.005052	0.04384	36	26.87
	FALSE	High	[K].DFSDITKK.[L]		0.018423	0.00224479	1	1	1	Q9NR30	Q9NR30 [279-286]		1	953.494	1.49447e+06		High	High	0.00207	0.01506	42	23.1
	FALSE	High	[K].DVESYIHR.[S]		0.0219087	0.00306391	1	1	1	Q9NR30	Q9NR30 [517-524]		0	1018.5	260595		High	High	0.002778	0.01799	21	26.25
	FALSE	High	[K].EAQELSQNSAIK.[Q]		0.00126	0.000381298	1	1	1	Q9NR30	Q9NR30 [450-461]		0	1317.66	5380654		High	High	0.0005831	0.0009694	51	22.42
	FALSE	High	[K].EGAFSNFPISEETIK.[L]		0.000336204	0.000381298	2	3	1	Q9NR30; Q9BQ39	Q9NR30 [185-199]; Q9BQ39 [136-150]		0	1668.81	2.29501e+06	Shared	High	High	0.0005831	0.0002511	10	57.06
	FALSE	High	[K].EQLGEEIDSK.[V]		0.00711098	0.0013272	1	1	1	Q9NR30	Q9NR30 [659-668]		0	1147.55	3186716		High	High	0.001292	0.005695	41	24.32
	FALSE	High	[K].KAEPSEVDMNSPK.[S]		0.000869766	0.000381298	1	1	1	Q9NR30	Q9NR30 [61-73]		1	1431.68	269902		High	High	0.0005831	0.000662	50	19.87
	FALSE	High	[K].KEAQELSQNSAIK.[Q]		6.2511e-06	0.000381298	1	1	1	Q9NR30	Q9NR30 [449-461]		1	1445.76	1.17772e+06		High	High	0.0005831	4.24e-06	112	19.63
	FALSE	High	[K].KKAEPSEVDMNSPK.[S]		0.00019737	0.000381298	1	1	1	Q9NR30	Q9NR30 [60-73]		2	1559.77	361597		High	High	0.0005831	0.0001452	71	17.84
	FALSE	High	[K].KKEEPSQNDISPK.[T]		0.000205518	0.000381298	1	1	1	Q9NR30	Q9NR30 [79-91]		2	1499.77	1.17783e+06		High	High	0.0005831	0.0001518	48	15.41
	FALSE	High	[R].IGVPSATEIIK.[A]		0.00390674	0.000632908	1	1	1	Q9NR30	Q9NR30 [563-573]		0	1127.67		No Quan Values	High	High	0.0007015	0.003092	34
	FALSE	High	[K].LHGELQDR.[K]		0.0618316	0.00602637	1	1	1	Q9NR30	Q9NR30 [248-255]		0	967.496	1.26164e+06		High	High	0.005321	0.05235	16	15.9
	FALSE	High	[R].IKDHIQNGK.[L]		0.00106466	0.000381298	1	1	1	Q9NR30	Q9NR30 [319-327]		1	1052.58		No Quan Values	High	High	0.0005831	0.0008182	54
	FALSE	High	[R].LLDSVPPTAISHFK.[Q]		0.00181287	0.000632908	1	1	1	Q9NR30	Q9NR30 [582-595]		0	1524.84		No Quan Values	High	High	0.0007015	0.001402	7
	FALSE	High	[K].NEEPSEEEIDAPKPK.[K]		3.15336e-05	0.000381298	1	1	1	Q9NR30	Q9NR30 [117-131]		1	1711.8	2180807		High	High	0.0005831	2.224e-05	67	23.25
	FALSE	High	[K].QDAQSLHGDIPQK.[Q]	1xGln->pyro-Glu [N-Term]	0.00711098	0.0013272	1	1	1	Q9NR30	Q9NR30 [462-474]		0	1419.69	278681		High	High	0.001292	0.005677	24	26.59
	FALSE	High	[K].QDAQSLHGDIPQK.[Q]		0.000770394	0.000381298	1	1	1	Q9NR30	Q9NR30 [462-474]		0	1436.71	1553172		High	High	0.0005831	0.0005862	46	21.64
	FALSE	High	[R].SDAGLESDTAMK.[K]		9.95443e-06	0.000381298	1	1	1	Q9NR30	Q9NR30 [7-18]		0	1224.54	2.05905e+06		High	High	0.0005831	6.855e-06	81	23.24
	FALSE	High	[R].SDAGLESDTAMK.[K]	1xOxidation [M11]	0.000185749	0.000381298	1	1	1	Q9NR30	Q9NR30 [7-18]		0	1240.54	1076585		High	High	0.0005831	0.0001364	45	18.39
	FALSE	High	[K].STYEQVDLIGKK.[T]		0.000291819	0.000381298	1	1	1	Q9NR30	Q9NR30 [392-403]		1	1380.74	1.26111e+06		High	High	0.0005831	0.0002171	50	28.8
	FALSE	High	[K].VTKNEEPSEEEIDAPKPK.[K]		2.85931e-06	0.000381298	1	1	1	Q9NR30	Q9NR30 [114-131]		2	2040.01	1.06573e+06		High	High	0.0005831	1.912e-06	66	21.73
FALSE	High	Master Protein	Q9BRS2	Serine/threonine-protein kinase RIO1 OS=Homo sapiens OX=9606 GN=RIOK1 PE=1 SV=2	0	71.879	36	20	33	20	568	65.5	6.19	971	20	metabolic process;regulation of biological process	cytoplasm;cytosol;membrane	catalytic activity;metal ion binding;nucleotide binding;protein binding;transporter activity	Pf01163, Pf06293	83732	ENSG00000124784.8	6	RIOK1	Ribosome biogenesis in eukaryotes	Major pathway of rRNA processing in the nucleolus and cytosol		5	0	7.73486e+07	High	1
	Checked	Confidence	Annotated Sequence	Modifications	Qvality PEP	Qvality q-value	# Protein Groups	# Proteins	# PSMs	Master Protein Accessions	Positions in Master Proteins	Modifications in Master Proteins	# Missed Cleavages	Theo. MH+ [Da]	Abundance: F3: Sample	Quan Info	Found in Sample: [S3] F3: Sample	Confidence (by Search Engine): Mascot	Percolator q-Value (by Search Engine): Mascot	Percolator PEP (by Search Engine): Mascot	Ions Score (by Search Engine): Mascot	Top Apex RT [min]
	FALSE	High	[K].AMEIASQR.[T]		0.029926	0.00464626	1	1	1	Q9BRS2	Q9BRS2 [402-409]		0	905.451	7.69025e+06		High	High	0.004144	0.02482	41	20.75
	FALSE	High	[K].AMEIASQR.[T]	1xOxidation [M2]	0.0164457	0.00174348	1	1	1	Q9BRS2	Q9BRS2 [402-409]		0	921.446	1.84859e+06		High	High	0.001635	0.01347	35	14.99
	FALSE	High	[R].ATVEQVLDPR.[T]		0.00474907	0.000632908	1	1	2	Q9BRS2	Q9BRS2 [156-165]		0	1127.61	4.55527e+06		High	High	0.0007015	0.003778	40	32.32
	FALSE	High	[K].DDMPAPLLK.[N]		0.0078654	0.0013272	1	1	2	Q9BRS2	Q9BRS2 [283-291]		0	999.518	704531		High	High	0.001292	0.006302	35	36.57
	FALSE	High	[R].DKYVSGEFR.[F]		0.014876	0.00145166	1	1	1	Q9BRS2	Q9BRS2 [221-229]		1	1100.54	2.31366e+06		High	High	0.001385	0.0121	41	22.95
	FALSE	High	[R].DMDIIMK.[L]		0.0251904	0.00399293	1	1	1	Q9BRS2	Q9BRS2 [443-449]		0	865.416	2168099		High	High	0.003421	0.02076	29	34.8
	FALSE	High	[K].EANVYHASTANGESR.[A]		4.60006e-05	0.000381298	1	1	1	Q9BRS2	Q9BRS2 [191-205]		0	1605.73	2333491		High	High	0.0005831	3.271e-05	44	16.94
	FALSE	High	[K].GYVWNGGSNPQANR.[Q]		6.59756e-06	0.000381298	1	1	1	Q9BRS2	Q9BRS2 [82-95]		0	1519.7	3.00602e+06		High	High	0.0005831	4.501e-06	85	27.68
	FALSE	High	[R].HSVAVMTVR.[E]		0.0237288	0.00380956	1	1	1	Q9BRS2	Q9BRS2 [371-379]		0	999.54	4.1642e+06		High	High	0.003421	0.01963	4	22.94
	FALSE	High	[R].HSVAVMTVR.[E]	1xOxidation [M6]	5.48152e-05	0.000381298	1	1	1	Q9BRS2	Q9BRS2 [371-379]		0	1015.54	2796312		High	High	0.0005831	3.923e-05	49	17.72
	FALSE	High	[K].KHTTDPDIDKK.[E]		0.000400618	0.000381298	1	1	1	Q9BRS2	Q9BRS2 [522-532]		2	1297.67		No Quan Values	High	High	0.0005831	0.0003008	52
	FALSE	High	[K].LKEEDMAMNAQQDNILYQTVTGLK.[K]		0.00528907	0.000632908	1	1	1	Q9BRS2	Q9BRS2 [450-473]		1	2753.35	3.7048e+06		High	High	0.0007015	0.004193	10	57.66
	FALSE	High	[K].INLDKLNVTDSVINK.[V]		9.43168e-06	0.000381298	1	1	1	Q9BRS2	Q9BRS2 [120-134]		1	1685.94		No Quan Values	High	High	0.0005831	6.469e-06	57
	FALSE	High	[K].LNVTDSVINK.[V]		0.000387339	0.000381298	1	1	2	Q9BRS2	Q9BRS2 [125-134]		0	1102.61	8709396		High	High	0.0005831	0.0002899	60	30.08
	FALSE	High	[K].MSTPADK.[V]		0.0496143	0.00570723	1	1	1	Q9BRS2	Q9BRS2 [105-111]		0	749.35	4.2191e+06		High	High	0.005052	0.04167	70	14.24
	FALSE	High	[K].NVQLSESK.[A]		0.0424186	0.00550066	1	1	1	Q9BRS2	Q9BRS2 [292-299]		0	904.473	10455694		High	High	0.004882	0.03545	33	18.05
	FALSE	High	[R].QKEADMYR.[I]	1xGln->pyro-Glu [N-Term]	0.0438295	0.00550066	1	1	1	Q9BRS2	Q9BRS2 [141-148]		1	1023.46	1.06994e+06		High	High	0.004882	0.03672	32	20.88
	FALSE	High	[R].QKEADMYR.[I]		0.0341503	0.00476463	1	1	1	Q9BRS2	Q9BRS2 [141-148]		1	1040.48		No Quan Values	High	High	0.004244	0.02853	23
	FALSE	High	[R].SSQDHVDEEVFK.[R]		1.16244e-05	0.000381298	1	1	1	Q9BRS2	Q9BRS2 [415-426]		0	1419.64	630844		High	High	0.0005831	7.994e-06	58	25
	FALSE	High	[R].SSQDHVDEEVFKR.[A]		1.13123e-07	0.000381298	1	1	2	Q9BRS2	Q9BRS2 [415-427]		1	1575.74	4.51419e+06		High	High	0.0005831	6.996e-08	67	23.3
	FALSE	High	[K].TSILVFK.[D]		0.029926	0.00464626	1	1	1	Q9BRS2	Q9BRS2 [212-218]		0	807.497	3.25966e+06		High	High	0.004144	0.02482	51	37.68
	FALSE	High	[K].VPALLENQVEER.[T]		4.56915e-05	0.000381298	1	1	1	Q9BRS2	Q9BRS2 [482-493]		0	1396.74	5.11119e+06		High	High	0.0005831	3.258e-05	64	57.09
	FALSE	High	[R].VVPGQFDDADSSDSENR.[D]		5.21062e-06	0.000381298	1	2	7	Q9BRS2	Q9BRS2 [11-27]		0	1837.78	4.09338e+06		High	High	0.0005831	3.519e-06	85	26.7
FALSE	High	Master Protein	P13647	Keratin, type II cytoskeletal 5 OS=Homo sapiens OX=9606 GN=KRT5 PE=1 SV=3	0	71.835	34	24	28	15	590	62.3	7.74	667	24	cell death;cell organization and biogenesis;metabolic process	cytoplasm;cytosol;membrane;mitochondrion;nucleus	catalytic activity;motor activity;protein binding;structural molecule activity	Pf00038, Pf01576, Pf02994, Pf03961, Pf04111, Pf05957, Pf12128	3852	ENSG00000186081.11	12	KRT5		Formation of the cornified envelope; Type I hemidesmosome assembly		6	4	3.13658e+07	High	1
	Checked	Confidence	Annotated Sequence	Modifications	Qvality PEP	Qvality q-value	# Protein Groups	# Proteins	# PSMs	Master Protein Accessions	Positions in Master Proteins	Modifications in Master Proteins	# Missed Cleavages	Theo. MH+ [Da]	Abundance: F3: Sample	Quan Info	Found in Sample: [S3] F3: Sample	Confidence (by Search Engine): Mascot	Percolator q-Value (by Search Engine): Mascot	Percolator PEP (by Search Engine): Mascot	Ions Score (by Search Engine): Mascot	Top Apex RT [min]
	FALSE	High	[R].AEIDNVK.[K]		0.0341503	0.00476463	1	2	1	P13647	P13647 [398-404]		0	788.415	574022		High	High	0.004244	0.02844	45	17.53
	FALSE	High	[K].AQYEEIANR.[S]		0.00426411	0.000632908	1	3	1	P13647	P13647 [344-352]		0	1093.53	4492483		High	High	0.0007015	0.003365	42	22.37
	FALSE	High	[K].DVDAAYMNK.[V]		0.0168912	0.00204242	3	8	1	P04259; P02538; P13647	P04259 [273-281]; P02538 [273-281]; P13647 [278-286]		0	1026.46	1.67067e+06	Shared	High	High	0.001895	0.01379	27	23.64
	FALSE	High	[R].EYQELMNTK.[L]		0.00193919	0.000632908	1	2	1	P13647	P13647 [452-460]		0	1155.54	1476383		High	High	0.0007015	0.001506	45	26.23
	FALSE	High	[R].EYQELMNTK.[L]	1xOxidation [M6]	0.0176997	0.00224479	1	2	1	P13647	P13647 [452-460]		0	1171.53	611339		High	High	0.00207	0.01454	18	20.44
	FALSE	High	[K].FASFIDK.[VRK]		0.0483386	0.00563459	5	24	1	F8W1S1; P35908; P04259; P02538; P13647	F8W1S1 [151-157]; P35908 [189-195]; P04259 [174-180]; P02538 [174-180]; P13647 [179-185]		0	827.43	20233724	Shared	High	High	0.004986	0.04078	31	31.87
	FALSE	High	[R].GLGVGFGSGGGSSSSVK.[F]		6.2511e-06	0.000381298	1	1	1	P13647	P13647 [560-576]		0	1439.71		No Quan Values	High	High	0.0005831	4.243e-06	78
	FALSE	High	[K].HEISEMNR.[M]		0.00692227	0.0013272	1	2	1	P13647	P13647 [384-391]		0	1015.46	1.45908e+06		High	High	0.001292	0.005525	38	16.24
	FALSE	High	[R].KLLEGEECR.[MLI]	1xPropionamide [C8]	0.000962293	0.000381298	5	13	1	F8W1S1; P35908; P04259; P02538; P13647	F8W1S1 [458-466]; P35908 [482-490]; P04259 [467-475]; P02538 [467-475]; P13647 [472-480]		1	1147.58		No Quan Values	High	High	0.0005831	0.0007368	22
	FALSE	High	[KR].LLEGEECR.[MLI]	1xPropionamide [C7]	0.00678402	0.0010237	6	14	1	F8W1S1; P35908; P04259; P02538; Q8N1N4; P13647	F8W1S1 [459-466]; P35908 [483-490]; P04259 [468-475]; P02538 [468-475]; Q8N1N4 [416-423]; P13647 [473-480]		0	1019.48	14099459	Shared	High	High	0.001038	0.005419	52	21.17
	FALSE	High	[R].LRAEIDNVKK.[Q]		0.00781272	0.0013272	1	2	1	P13647	P13647 [396-405]		2	1185.69		No Quan Values	High	High	0.001292	0.006289	50
	FALSE	High	[R].ISISTSGGSFR.[N]		0.0199581	0.00224479	1	2	2	P13647	P13647 [74-84]		0	1111.57	1.36798e+06		High	High	0.00207	0.01644	39	30.36
	FALSE	High	[R].NLDLDSIIAEVK.[A]		0.000949409	0.000381298	4	9	1	P35908; P04259; P02538; P13647	P35908 [342-353]; P04259 [327-338]; P02538 [327-338]; P13647 [332-343]		0	1329.73	29010172	Shared	High	High	0.0005831	0.0007271	46	57.71
	FALSE	High	[R].QLDSIVGER.[G]	1xGln->pyro-Glu [N-Term]	0.00760547	0.0013272	2	4	1	P02538; P13647	P02538 [224-232]; P13647 [229-237]		0	999.511	1.20757e+06	Shared	High	High	0.001292	0.006082	66	42.44
	FALSE	High	[R].QLDSIVGER.[G]		0.000592301	0.000381298	2	4	2	P02538; P13647	P02538 [224-232]; P13647 [229-237]		0	1016.54	7365748	Shared	High	High	0.0005831	0.0004476	63	28.2
	FALSE	High	[R].QSSVSFR.[S]		0.0127525	0.00145166	1	4	1	P13647	P13647 [4-10]		0	810.41	526121		High	High	0.001385	0.01038	33	20.89
	FALSE	High	[R].SFSTASAITPSVSR.[T]		0.000988586	0.000381298	1	3	1	P13647	P13647 [16-29]		0	1410.72	519591		High	High	0.0005831	0.0007549	53	55.24
	FALSE	High	[R].SGGGGGGGFGR.[V]		0.000261978	0.000381298	1	3	1	P13647	P13647 [38-48]		0	865.391		No Quan Values	High	High	0.0005831	0.0001947	68
	FALSE	High	[R].SLYNLGGSK.[R]		0.00701599	0.0013272	1	2	1	P13647	P13647 [64-72]		0	938.494	1.7017e+06		High	High	0.001292	0.005619	47	27.94
	FALSE	High	[R].SRTEAESWYQTK.[Y]		6.14729e-05	0.000381298	1	3	1	P13647	P13647 [353-364]		1	1485.7	726095		High	High	0.0005831	4.412e-05	56	23.94
	FALSE	High	[R].TEAESWYQTK.[Y]		0.000911783	0.000381298	1	3	1	P13647	P13647 [355-364]		0	1242.56	1.25534e+06		High	High	0.0005831	0.0006962	51	26.56
	FALSE	High	[R].TTAENEFVMLKK.[D]	1xOxidation [M9]	0.000123113	0.000381298	1	3	1	P13647	P13647 [266-277]		1	1426.72	1290213		High	High	0.0005831	8.99e-05	50	28.46
	FALSE	High	[K].WTLLQEQGTK.[T]		0.00201917	0.000632908	3	5	1	P04259; P02538; P13647	P04259 [195-204]; P02538 [195-204]; P13647 [200-209]		0	1203.64	409166	Shared	High	High	0.0007015	0.001566	27	35.42
	FALSE	High	[KR].YEDEINK.[HR]		0.0245302	0.00380956	5	17	1	P35908; P04264; P04259; P02538; P13647	P35908 [268-274]; P04264 [270-276]; P04259 [253-259]; P02538 [253-259]; P13647 [258-264]		0	910.415	1.0849e+06	Shared	High	High	0.003421	0.02021	28	18.01
	FALSE	High	[KR].YEDEINKR.[T]		0.00226414	0.000632908	5	16	1	P35908; P04264; P04259; P02538; P13647	P35908 [268-275]; P04264 [270-277]; P04259 [253-260]; P02538 [253-260]; P13647 [258-265]		1	1066.52	4340657	Shared	High	High	0.0007015	0.00176	46	16.29
	FALSE	High	[K].YEELQQTAGR.[H]		6.84758e-05	0.000381298	1	3	1	P13647	P13647 [365-374]		0	1194.57	4.71225e+06		High	High	0.0005831	4.914e-05	61	21.34
FALSE	High	Master Protein	Q15393	Splicing factor 3B subunit 3 OS=Homo sapiens OX=9606 GN=SF3B3 PE=1 SV=4	0	69.039	17	21	33	21	1217	135.5	5.26	835	21	cell organization and biogenesis;metabolic process;regulation of biological process	nucleus;spliceosomal complex	protein binding;RNA binding	Pf03178, Pf10433	23450	ENSG00000189091.12	16	SF3B3	Spliceosome	mRNA Splicing - Major Pathway; mRNA Splicing - Minor Pathway	mRNA Processing	7	0	7.03073e+07	High	1
	Checked	Confidence	Annotated Sequence	Modifications	Qvality PEP	Qvality q-value	# Protein Groups	# Proteins	# PSMs	Master Protein Accessions	Positions in Master Proteins	Modifications in Master Proteins	# Missed Cleavages	Theo. MH+ [Da]	Abundance: F3: Sample	Quan Info	Found in Sample: [S3] F3: Sample	Confidence (by Search Engine): Mascot	Percolator q-Value (by Search Engine): Mascot	Percolator PEP (by Search Engine): Mascot	Ions Score (by Search Engine): Mascot	Top Apex RT [min]
	FALSE	High	[K].AGNGQWASVIR.[V]		0.000121464	0.000381298	1	1	1	Q15393	Q15393 [857-867]		0	1158.6	2.07188e+06		High	High	0.0005831	8.871e-05	85	33.08
	FALSE	High	[R].AVMISAIEK.[Q]		0.00292453	0.000632908	1	1	1	Q15393	Q15393 [129-137]		0	961.539	4.50716e+06		High	High	0.0007015	0.002298	60	32.06
	FALSE	High	[R].AVMISAIEK.[Q]	1xOxidation [M3]	0.00218916	0.000632908	1	1	1	Q15393	Q15393 [129-137]		0	977.534	5.69386e+06		High	High	0.0007015	0.001702	57	28.54
	FALSE	High	[K].DYIVVGSDSGR.[I]		0.00027096	0.000381298	1	3	2	Q15393	Q15393 [76-86]		0	1167.56	6.39382e+06		High	High	0.0005831	0.0002006	56	28.86
	FALSE	High	[K].FGNICVVR.[L]	1xPropionamide [C5]	0.00103634	0.000381298	1	1	1	Q15393	Q15393 [1050-1057]		0	978.519	1.51383e+06		High	High	0.0005831	0.0007958	53	31.97
	FALSE	High	[K].IHQETFGK.[S]		0.000458446	0.000381298	1	2	2	Q15393	Q15393 [102-109]		0	959.495	5.766e+06		High	High	0.0005831	0.0003451	35	17.18
	FALSE	High	[K].ILELLRPDPNTGK.[V]		0.00678402	0.0010237	1	2	1	Q15393	Q15393 [37-49]		1	1465.84	3.1877e+06		High	High	0.001038	0.005442	24	58.1
	FALSE	High	[R].LPPNTNDEVDEDPTGNK.[A]		8.26862e-07	0.000381298	1	1	6	Q15393	Q15393 [1058-1074]		0	1854.84	2.38053e+06		High	High	0.0005831	5.376e-07	87	36.01
	FALSE	High	[R].LTISSPLEAHK.[A]		0.0211915	0.00306391	1	1	1	Q15393	Q15393 [152-162]		0	1195.67	2815806		High	High	0.002778	0.01738	26	31.05
	FALSE	High	[R].IVPGQFLAVDPK.[G]		0.0226498	0.00358294	1	1	1	Q15393	Q15393 [115-126]		0	1283.74	5.93387e+06		High	High	0.003223	0.01862	5	57.47
	FALSE	High	[K].LVYILNR.[D]		0.063443	0.00666927	1	1	1	Q15393	Q15393 [140-146]		0	890.546	271402		High	High	0.005692	0.05366	1	35.06
	FALSE	High	[R].MQGQEAVLAMSSR.[S]	1xOxidation [M]	1.78973e-05	0.000381298	1	1	2	Q15393	Q15393 [706-718]		0	1423.67	2.08467e+06		High	High	0.0005831	1.248e-05	74	29.3
	FALSE	High	[R].MQGQEAVLAMSSR.[S]	2xOxidation [M1; M10]	3.19617e-05	0.000381298	1	1	1	Q15393	Q15393 [706-718]		0	1439.66	1.25891e+06		High	High	0.0005831	2.254e-05	73	23.06
	FALSE	High	[R].NDLDDPER.[G]		0.010857	0.00145166	1	1	1	Q15393	Q15393 [276-283]		0	973.422	3.3364e+06		High	High	0.001385	0.008793	41	18.54
	FALSE	High	[K].NFGDQPDIR.[C]		0.00252177	0.000632908	1	1	1	Q15393	Q15393 [260-268]		0	1061.5	6827525		High	High	0.0007015	0.001967	59	26.17
	FALSE	High	[K].NVSEELDR.[T]		0.0626324	0.0062363	1	1	1	Q15393	Q15393 [1192-1199]		0	961.459	914768		High	High	0.005503	0.05297	42	21.48
	FALSE	High	[K].QDELGER.[G]		0.0579701	0.00602637	1	1	1	Q15393	Q15393 [651-657]		0	846.395	3.05341e+06		High	High	0.005321	0.04895	43	15.72
	FALSE	High	[K].QQEIVVSR.[G]	1xGln->pyro-Glu [N-Term]	0.0143864	0.00145166	1	2	2	Q15393	Q15393 [27-34]		0	941.505	1.28928e+06		High	High	0.001385	0.01173	41	29.52
	FALSE	High	[K].QQEIVVSR.[G]		0.00343756	0.000632908	1	2	1	Q15393	Q15393 [27-34]		0	958.532		No Quan Values	High	High	0.0007015	0.002705	65
	FALSE	High	[R].RNDLDDPER.[G]		0.0129246	0.00145166	1	1	1	Q15393	Q15393 [275-283]		1	1129.52	1.00128e+06		High	High	0.001385	0.01051	51	16.61
	FALSE	High	[R].SEHPPLCGR.[D]	1xPropionamide [C7]	0.00456107	0.000632908	1	1	1	Q15393	Q15393 [1150-1158]		0	1066.51	1.70986e+06		High	High	0.0007015	0.003622	20	18.17
	FALSE	High	[R].TPPEVSK.[K]		0.0219087	0.00306391	1	1	1	Q15393	Q15393 [1200-1206]		0	757.409	410366		High	High	0.002778	0.01802	35	15.2
	FALSE	High	[K].TPVEEVPAAIAPFQGR.[V]		1.32563e-06	0.000381298	1	1	1	Q15393	Q15393 [943-958]		0	1681.89	5.07407e+06		High	High	0.0005831	8.707e-07	66	57.05
	FALSE	High	[R].TVLDPVTGDLSDTR.[T]		0.0049448	0.000632908	1	1	1	Q15393	Q15393 [677-690]		0	1488.75	2.81088e+06		High	High	0.0007015	0.003938	22	57.15
FALSE	High	Master Protein	Q9UHB6	LIM domain and actin-binding protein 1 OS=Homo sapiens OX=9606 GN=LIMA1 PE=1 SV=1	0	67.33	28	20	21	20	759	85.2	6.84	637	20	cell organization and biogenesis;regulation of biological process	cytoplasm;cytoskeleton	metal ion binding;protein binding	Pf00412	51474	ENSG00000050405.13	12	LIMA1				0	0	1.28709e+07	High	1	Acetyl [N-Term]
	Checked	Confidence	Annotated Sequence	Modifications	Qvality PEP	Qvality q-value	# Protein Groups	# Proteins	# PSMs	Master Protein Accessions	Positions in Master Proteins	Modifications in Master Proteins	# Missed Cleavages	Theo. MH+ [Da]	Abundance: F3: Sample	Quan Info	Found in Sample: [S3] F3: Sample	Confidence (by Search Engine): Mascot	Percolator q-Value (by Search Engine): Mascot	Percolator PEP (by Search Engine): Mascot	Ions Score (by Search Engine): Mascot	Top Apex RT [min]
	FALSE	High	[R].ADHPPAEVTSHAASGAK.[A]		6.00324e-06	0.000381298	1	3	1	Q9UHB6	Q9UHB6 [101-117]		0	1645.79	473838		High	High	0.0005831	4.091e-06	51	17.44
	FALSE	High	[K].ADQEEQIHPR.[S]		3.91275e-05	0.000381298	1	3	1	Q9UHB6	Q9UHB6 [118-127]		0	1222.58	819362		High	High	0.0005831	2.768e-05	81	16.3
	FALSE	High	[R].ASSLSESSPPK.[A]		0.000258469	0.000381298	1	4	1	Q9UHB6	Q9UHB6 [367-377]		0	1089.54	1.35803e+06		High	High	0.0005831	0.0001915	58	18.43
	FALSE	High	[K].ELSLVNK.[N]		0.0622308	0.0062363	1	4	1	Q9UHB6	Q9UHB6 [22-28]		0	802.467		No Quan Values	High	High	0.005503	0.05287	32
	FALSE	High	[R].ETPHSPGVEDAPIAK.[V]		0.0080797	0.0013272	1	3	1	Q9UHB6	Q9UHB6 [486-500]		0	1547.77	658378		High	High	0.001292	0.006502	30	24.52
	FALSE	High	[R].HEVEKSEISENTDASGK.[I]		6.35506e-09	0.000381298	1	3	1	Q9UHB6	Q9UHB6 [170-186]		1	1859.86		No Quan Values	High	High	0.0005831	3.679e-09	87
	FALSE	High	[K].KMENCLGESR.[H]	1xPropionamide [C5]	0.0243678	0.00380956	1	2	1	Q9UHB6	Q9UHB6 [160-169]		1	1237.57	283045		High	High	0.003421	0.02013	50	18.35
	FALSE	High	[K].ISANENSLAVR.[S]		1.92753e-05	0.000381298	1	4	1	Q9UHB6	Q9UHB6 [325-335]		0	1173.62	1.49022e+06		High	High	0.0005831	1.345e-05	84	25.97
	FALSE	High	[R].LSETSIKDR.[M]		0.00511404	0.000632908	1	3	1	Q9UHB6	Q9UHB6 [262-270]		1	1048.56	911149		High	High	0.0007015	0.004067	54	18.33
	FALSE	High	[-].MESSPFNR.[R]	1xAcetyl [N-Term]	0.0328254	0.00476463	1	4	1	Q9UHB6	Q9UHB6 [1-8]	Q9UHB6 1xAcetyl [N-Term]	0	1009.44	172658		High	High	0.004244	0.0273	12	34.96
	FALSE	High	[R].NSSTEIR.[H]		0.0262134	0.00399293	1	4	1	Q9UHB6	Q9UHB6 [92-98]		0	806.4	422979		High	High	0.003583	0.02165	44	13.2
	FALSE	High	[K].QSSSTNYTNELK.[A]		3.44225e-05	0.000381298	1	3	1	Q9UHB6	Q9UHB6 [281-292]		0	1371.64	864900		High	High	0.0005831	2.441e-05	71	23.74
	FALSE	High	[K].SEISENTDASGK.[I]		0.0018007	0.000632908	1	3	1	Q9UHB6	Q9UHB6 [175-186]		0	1237.55		No Quan Values	High	High	0.0007015	0.001397	53
	FALSE	High	[K].SEVQQPVHPKPLSPDSR.[A]		0.000384736	0.000381298	1	4	1	Q9UHB6	Q9UHB6 [350-366]		1	1900.99	591585		High	High	0.0005831	0.0002877	33	22.7
	FALSE	High	[R].SNTENLSQHFR.[K]		0.000218376	0.000381298	1	4	1	Q9UHB6	Q9UHB6 [55-65]		0	1332.63	478283		High	High	0.0005831	0.000161	81	23.21
	FALSE	High	[R].SPPEALVQGR.[Y]		0.00481344	0.000632908	1	2	1	Q9UHB6	Q9UHB6 [132-141]		0	1053.57	800962		High	High	0.0007015	0.003818	25	25.8
	FALSE	High	[R].STPAEDDSRDSQVK.[S]		0.000470977	0.000381298	1	4	1	Q9UHB6	Q9UHB6 [336-349]		1	1534.7		No Quan Values	High	High	0.0005831	0.0003532	84
	FALSE	High	[K].TVYPMER.[L]		0.0352939	0.00476463	1	5	1	Q9UHB6	Q9UHB6 [396-402]		0	895.434	623375		High	High	0.004244	0.02936	15	24.2
	FALSE	High	[K].VGVLAASMEAK.[A]		0.000243251	0.000381298	1	3	1	Q9UHB6	Q9UHB6 [501-511]		0	1075.58	1.66446e+06		High	High	0.0005831	0.0001797	58	31.12
	FALSE	High	[K].VGVLAASMEAK.[A]	1xOxidation [M8]	0.0137277	0.00145166	1	3	1	Q9UHB6	Q9UHB6 [501-511]		0	1091.58	437217		High	High	0.001385	0.01118	29	25.02
	FALSE	High	[K].YNVPLNR.[L]		0.0251904	0.00399293	1	3	1	Q9UHB6	Q9UHB6 [190-196]		0	875.473	820442		High	High	0.003421	0.02085	29	26.29
FALSE	High	Master Protein	P02538	Keratin, type II cytoskeletal 6A OS=Homo sapiens OX=9606 GN=KRT6A PE=1 SV=3	0	66.134	34	23	27	3	564	60	8	617	23	cell death;cell differentiation;cell organization and biogenesis;defense response;metabolic process;regulation of biological process;response to stimulus	cytosol;membrane;nucleus	protein binding;structural molecule activity	Pf00038, Pf04111, Pf13166	3853	ENSG00000205420.10	12	KRT6A		Formation of the cornified envelope	Ectoderm Differentiation	4	7	1.36748e+07	High	1
	Checked	Confidence	Annotated Sequence	Modifications	Qvality PEP	Qvality q-value	# Protein Groups	# Proteins	# PSMs	Master Protein Accessions	Positions in Master Proteins	Modifications in Master Proteins	# Missed Cleavages	Theo. MH+ [Da]	Abundance: F3: Sample	Quan Info	Found in Sample: [S3] F3: Sample	Confidence (by Search Engine): Mascot	Percolator q-Value (by Search Engine): Mascot	Percolator PEP (by Search Engine): Mascot	Ions Score (by Search Engine): Mascot	Top Apex RT [min]
	FALSE	High	[R].AEAESWYQTK.[Y]		0.00355527	0.000632908	2	4	1	P04259; P02538	P04259 [350-359]; P02538 [350-359]		0	1212.55		No Quan Values	High	High	0.0007015	0.002794	37
	FALSE	High	[R].AIGGGLSSVGGGSSTIK.[Y]		0.00171776	0.000632908	1	2	1	P02538	P02538 [534-550]		0	1447.78	627487		High	High	0.0007015	0.00133	35	55.17
	FALSE	High	[KR].AQYEEIAQR.[S]		0.000557434	0.000381298	3	6	3	P35908; P04259; P02538	P35908 [354-362]; P04259 [339-347]; P02538 [339-347]		0	1107.54	2.08522e+07	Shared	High	High	0.0005831	0.0004201	58	22.86
	FALSE	High	[K].DVDAAYMNK.[V]		0.0168912	0.00204242	3	8	1	P04259; P02538; P13647	P04259 [273-281]; P02538 [273-281]; P13647 [278-286]		0	1026.46	1.67067e+06	Shared	High	High	0.001895	0.01379	27	23.64
	FALSE	High	[RK].EYQELMNVK.[L]		0.00858337	0.0013272	2	5	1	P04259; P02538	P04259 [447-455]; P02538 [447-455]		0	1153.56	914184	Shared	High	High	0.001292	0.00689	20	30.76
	FALSE	High	[K].FASFIDK.[VRK]		0.0483386	0.00563459	5	24	1	F8W1S1; P35908; P04259; P02538; P13647	F8W1S1 [151-157]; P35908 [189-195]; P04259 [174-180]; P02538 [174-180]; P13647 [179-185]		0	827.43	20233724	Shared	High	High	0.004986	0.04078	31	31.87
	FALSE	High	[R].GFSANSAR.[L]		0.0480246	0.00563459	2	3	1	P04259; P02538	P04259 [17-24]; P02538 [17-24]		0	809.39		No Quan Values	High	High	0.004986	0.04047	28
	FALSE	High	[R].GSGGLGGACGGAGFGSR.[S]	1xPropionamide [C9]	2.33509e-08	0.000381298	2	3	1	P04259; P02538	P04259 [43-59]; P02538 [43-59]		0	1438.65	2040854	Shared	High	High	0.0005831	1.396e-08	117	26.59
	FALSE	High	[R].KLLEGEECR.[MLI]	1xPropionamide [C8]	0.000962293	0.000381298	5	13	1	F8W1S1; P35908; P04259; P02538; P13647	F8W1S1 [458-466]; P35908 [482-490]; P04259 [467-475]; P02538 [467-475]; P13647 [472-480]		1	1147.58		No Quan Values	High	High	0.0005831	0.0007368	22
	FALSE	High	[KR].LLEGEECR.[MLI]	1xPropionamide [C7]	0.00678402	0.0010237	6	14	1	F8W1S1; P35908; P04259; P02538; Q8N1N4; P13647	F8W1S1 [459-466]; P35908 [483-490]; P04259 [468-475]; P02538 [468-475]; Q8N1N4 [416-423]; P13647 [473-480]		0	1019.48	14099459	Shared	High	High	0.001038	0.005419	52	21.17
	FALSE	High	[R].NLDLDSIIAEVK.[A]		0.000949409	0.000381298	4	9	1	P35908; P04259; P02538; P13647	P35908 [342-353]; P04259 [327-338]; P02538 [327-338]; P13647 [332-343]		0	1329.73	29010172	Shared	High	High	0.0005831	0.0007271	46	57.71
	FALSE	High	[K].QEIAEINR.[M]		0.0134547	0.00145166	2	3	1	P04259; P02538	P04259 [379-386]; P02538 [379-386]		0	972.511	2.04934e+06	Shared	High	High	0.001385	0.01094	42	23.08
	FALSE	High	[R].QLDSIVGER.[G]	1xGln->pyro-Glu [N-Term]	0.00760547	0.0013272	2	4	1	P02538; P13647	P02538 [224-232]; P13647 [229-237]		0	999.511	1.20757e+06	Shared	High	High	0.001292	0.006082	66	42.44
	FALSE	High	[R].QLDSIVGER.[G]		0.000592301	0.000381298	2	4	2	P02538; P13647	P02538 [224-232]; P13647 [229-237]		0	1016.54	7365748	Shared	High	High	0.0005831	0.0004476	63	28.2
	FALSE	High	[R].SGFSSVSVSR.[S]		0.00085812	0.000381298	1	1	1	P02538	P02538 [31-40]		0	1012.51	1.78073e+06		High	High	0.0005831	0.0006549	71	25.72
	FALSE	High	[R].SLYGLGGSK.[R]		0.00791844	0.0013272	2	3	1	P04259; P02538	P04259 [60-68]; P02538 [60-68]		0	881.473	1.47986e+06	Shared	High	High	0.001292	0.006341	47	28.14
	FALSE	High	[R].SRAEAESWYQTK.[Y]		0.00252177	0.000632908	2	4	1	P04259; P02538	P04259 [348-359]; P02538 [348-359]		1	1455.69	487678	Shared	High	High	0.0007015	0.00197	44	23.79
	FALSE	High	[R].TAAENEFVTLK.[K]		0.0106406	0.00145166	2	4	1	P04259; P02538	P04259 [261-271]; P02538 [261-271]		0	1222.63	294593	Shared	High	High	0.001385	0.008629	33	33.23
	FALSE	High	[R].TAAENEFVTLKK.[D]		0.000113544	0.000381298	2	4	1	P04259; P02538	P04259 [261-272]; P02538 [261-272]		1	1350.73	1.9124e+06	Shared	High	High	0.0005831	8.257e-05	73	27.92
	FALSE	High	[K].WTLLQEQGTK.[T]		0.00201917	0.000632908	3	5	1	P04259; P02538; P13647	P04259 [195-204]; P02538 [195-204]; P13647 [200-209]		0	1203.64	409166	Shared	High	High	0.0007015	0.001566	27	35.42
	FALSE	High	[KR].YEDEINK.[HR]		0.0245302	0.00380956	5	17	1	P35908; P04264; P04259; P02538; P13647	P35908 [268-274]; P04264 [270-276]; P04259 [253-259]; P02538 [253-259]; P13647 [258-264]		0	910.415	1.0849e+06	Shared	High	High	0.003421	0.02021	28	18.01
	FALSE	High	[KR].YEDEINKR.[T]		0.00226414	0.000632908	5	16	1	P35908; P04264; P04259; P02538; P13647	P35908 [268-275]; P04264 [270-277]; P04259 [253-260]; P02538 [253-260]; P13647 [258-265]		1	1066.52	4340657	Shared	High	High	0.0007015	0.00176	46	16.29
	FALSE	High	[K].YEELQVTAGR.[H]		0.000193418	0.000381298	1	3	1	P02538	P02538 [360-369]		0	1165.58	2087676		High	High	0.0005831	0.000142	57	27.58
	FALSE	High	[K].YTTTSSSSR.[K]		0.063443	0.00666927	2	3	1	P04259; P02538	P04259 [551-559]; P02538 [551-559]		0	989.453		No Quan Values	High	High	0.005881	0.05386	16
FALSE	High	Master Protein	Q9BQA1	Methylosome protein 50 OS=Homo sapiens OX=9606 GN=WDR77 PE=1 SV=1	0	65.467	34	11	16	11	342	36.7	5.17	556	11	cell differentiation;cell organization and biogenesis;metabolic process;regulation of biological process	cytoplasm;cytosol;Golgi;nucleus	catalytic activity;DNA binding;nucleotide binding;protein binding	Pf00400	79084	ENSG00000116455.13	1	WDR77		snRNP Assembly; RMTs methylate histone arginines		6	0	3.00766e+08	High	1
	Checked	Confidence	Annotated Sequence	Modifications	Qvality PEP	Qvality q-value	# Protein Groups	# Proteins	# PSMs	Master Protein Accessions	Positions in Master Proteins	Modifications in Master Proteins	# Missed Cleavages	Theo. MH+ [Da]	Abundance: F3: Sample	Quan Info	Found in Sample: [S3] F3: Sample	Confidence (by Search Engine): Mascot	Percolator q-Value (by Search Engine): Mascot	Percolator PEP (by Search Engine): Mascot	Ions Score (by Search Engine): Mascot	Top Apex RT [min]
	FALSE	High	[R].AHAAQVTCVAASPHK.[D]	1xPropionamide [C8]	5.63007e-07	0.000381298	1	2	2	Q9BQA1	Q9BQA1 [165-179]		0	1561.79	56817612		High	High	0.0005831	3.629e-07	55	18.26
	FALSE	High	[R].AHAAQVTCVAASPHKDSVFLSCSEDNR.[I]	2xPropionamide [C8; C22]	2.66225e-11	0.000381298	1	2	1	Q9BQA1	Q9BQA1 [165-191]		1	2985.39		No Quan Values	High	High	0.0005831	1.359e-11	91
	FALSE	High	[K].DSVFLSCSEDNR.[I]	1xPropionamide [C7]	0.00106466	0.000381298	1	2	3	Q9BQA1	Q9BQA1 [180-191]		0	1442.62	8.36628e+07		High	High	0.0005831	0.000813	24	31.25
	FALSE	High	[K].ETPPPLVPPAAR.[E]		0.00221885	0.000632908	1	1	1	Q9BQA1	Q9BQA1 [4-15]		0	1244.7		No Quan Values	High	High	0.0007015	0.001727	36
	FALSE	High	[R].EWNLPPNAPACMER.[Q]	1xPropionamide [C11]	5.92283e-06	0.000381298	1	1	1	Q9BQA1	Q9BQA1 [16-29]		0	1698.77		No Quan Values	High	High	0.0005831	4.009e-06	75
	FALSE	High	[R].EWNLPPNAPACMER.[Q]	1xPropionamide [C11]; 1xOxidation [M12]	0.00151138	0.000632908	1	1	1	Q9BQA1	Q9BQA1 [16-29]		0	1714.77	3.50282e+06		High	High	0.0007015	0.001168	42	56.52
	FALSE	High	[K].FCKYEHDDIVSTVSVLSSGTQAVSGSK.[D]	1xPropionamide [C2]	1.8195e-08	0.000381298	1	2	1	Q9BQA1	Q9BQA1 [119-145]		1	2915.41		No Quan Values	High	High	0.0005831	1.084e-08	81
	FALSE	High	[R].KETPPPLVPPAAR.[E]		5.10627e-06	0.000381298	1	1	2	Q9BQA1	Q9BQA1 [3-15]		1	1372.79	27306702		High	High	0.0005831	3.465e-06	80	28.88
	FALSE	High	[R].ILLWDTR.[C]		0.0438295	0.00550066	1	2	1	Q9BQA1	Q9BQA1 [192-198]		0	916.525	1.99323e+06		High	High	0.004882	0.03666	44	59.76
	FALSE	High	[R].SDGALLLGASSLSGR.[C]		7.59933e-08	0.000381298	1	1	1	Q9BQA1	Q9BQA1 [38-52]		0	1403.75	79895456		High	High	0.0005831	4.666e-08	53	57.16
	FALSE	High	[K].VWDLAQQVVLSSYR.[A]		0.000107581	0.000381298	1	2	1	Q9BQA1	Q9BQA1 [151-164]		0	1663.88	23873328		High	High	0.0005831	7.822e-05	40	57.48
	FALSE	High	[K].YEHDDIVSTVSVLSSGTQAVSGSK.[D]		3.476e-08	0.000381298	1	2	1	Q9BQA1	Q9BQA1 [122-145]		0	2466.2	23713826		High	High	0.0005831	2.092e-08	52	57.52
FALSE	High	Master Protein	P02533	Keratin, type I cytoskeletal 14 OS=Homo sapiens OX=9606 GN=KRT14 PE=1 SV=4	0	64.641	36	18	27	5	472	51.5	5.16	654	18	cell death;cell differentiation;cell organization and biogenesis;response to stimulus	cytoplasm;cytosol;nucleus	protein binding;structural molecule activity	Pf00038, Pf13514	3861	ENSG00000186847.5	17	KRT14		Formation of the cornified envelope; Type I hemidesmosome assembly	Corticotropin-releasing hormone signaling pathway	7	10	5.57168e+07	High	1
	Checked	Confidence	Annotated Sequence	Modifications	Qvality PEP	Qvality q-value	# Protein Groups	# Proteins	# PSMs	Master Protein Accessions	Positions in Master Proteins	Modifications in Master Proteins	# Missed Cleavages	Theo. MH+ [Da]	Abundance: F3: Sample	Quan Info	Found in Sample: [S3] F3: Sample	Confidence (by Search Engine): Mascot	Percolator q-Value (by Search Engine): Mascot	Percolator PEP (by Search Engine): Mascot	Ions Score (by Search Engine): Mascot	Top Apex RT [min]
	FALSE	High	[R].ALEEANADLEVK.[I]		0.000174813	0.000381298	2	6	2	P02533; P08779	P02533 [135-146]; P08779 [137-148]		0	1301.66	7.89659e+06	Shared	High	High	0.0005831	0.0001288	62	29.46
	FALSE	High	[R].APSTYGGGLSVSSSR.[F]		1.39422e-07	0.000381298	1	1	1	P02533	P02533 [42-56]		0	1425.7	5.33419e+06		High	High	0.0005831	8.672e-08	75	26.62
	FALSE	High	[K].ASLENSLEETK.[G]		3.91275e-05	0.000381298	2	3	1	P02533; P08779	P02533 [353-363]; P08779 [355-365]		0	1220.6	7665547	Shared	High	High	0.0005831	2.777e-05	67	27.44
	FALSE	High	[K].ASLENSLEETKGR.[Y]		7.29978e-06	0.000381298	2	3	1	P02533; P08779	P02533 [353-365]; P08779 [355-367]		1	1433.72	2.62179e+06	Shared	High	High	0.0005831	4.975e-06	61	24.79
	FALSE	High	[K].DYSPYFK.[T]		0.0850087	0.00998247	2	2	1	P02533; P08779	P02533 [161-167]; P08779 [163-169]		0	919.42	1.85001e+06	Shared	High	High	0.008741	0.07278	30	30.8
	FALSE	High	[R].GQVGGDVNVEMDAAPGVDLSR.[I]	1xOxidation [M11]	6.12592e-06	0.000381298	1	1	1	P02533	P02533 [262-282]		0	2101.98	3575257		High	High	0.0005831	4.159e-06	101	56.44
	FALSE	High	[K].GSCGIGGGIGGGSSR.[I]	1xPropionamide [C3]	3.59606e-06	0.000381298	2	3	1	P02533; P08779	P02533 [16-30]; P08779 [16-30]		0	1292.6	4691611	Shared	High	High	0.0005831	2.406e-06	58	23.13
	FALSE	High	[KR].LAADDFR.[AITLV]		0.0248581	0.00380956	4	24	2	P02533; P13645; Q04695; P08779	P02533 [195-201]; P13645 [229-235]; Q04695 [164-170]; P08779 [197-203]		0	807.4	2.61094e+06	Shared	High	High	0.003421	0.02048	53	57.15
	FALSE	High	[R].LASYLDK.[V]		0.0421417	0.00550066	5	11	1	P02533; P13645; Q04695; P35527; P08779	P02533 [126-132]; P13645 [157-163]; Q04695 [95-101]; P35527 [164-170]; P08779 [128-134]		0	809.44	35259620	Shared	High	High	0.004882	0.03523	35	24.42
	FALSE	High	[R].LEQEIATYR.[RSH]		0.000930406	0.000381298	3	12	1	P02533; Q04695; P08779	P02533 [408-416]; Q04695 [377-385]; P08779 [410-418]		0	1122.58	2333049	Shared	High	High	0.0005831	0.0007091	52	26.44
	FALSE	High	[R].ISSVLAGGSCR.[A]	1xPropionamide [C10]	5.22881e-05	0.000381298	2	3	1	P02533; P08779	P02533 [31-41]; P08779 [31-41]		0	1120.58	3.24825e+06	Shared	High	High	0.0005831	3.744e-05	54	25.4
	FALSE	High	[K].NHEEEMNALR.[G]		0.00176467	0.000632908	2	5	1	P02533; Q04695	P02533 [252-261]; Q04695 [221-230]		0	1242.55	2.68967e+06	Shared	High	High	0.0007015	0.001368	43	20.77
	FALSE	High	[K].NHEEEMNALR.[G]	1xOxidation [M6]	0.00930383	0.00145166	2	5	1	P02533; Q04695	P02533 [252-261]; Q04695 [221-230]		0	1258.55		No Quan Values	High	High	0.001385	0.007482	28
	FALSE	High	[R].QFTSSSSMK.[G]	1xGln->pyro-Glu [N-Term]	0.0140063	0.00145166	2	3	1	P02533; P08779	P02533 [7-15]; P08779 [7-15]		0	985.43		No Quan Values	High	High	0.001385	0.01137	41
	FALSE	High	[R].QFTSSSSMK.[G]	1xGln->pyro-Glu [N-Term]; 1xOxidation [M8]	0.00393314	0.000632908	2	3	1	P02533; P08779	P02533 [7-15]; P08779 [7-15]		0	1001.42	698505	Shared	High	High	0.0007015	0.003103	43	22.6
	FALSE	High	[R].QRPAEIK.[D]	1xGln->pyro-Glu [N-Term]	0.052946	0.00570723	1	1	1	P02533	P02533 [154-160]		1	824.462		No Quan Values	High	High	0.005052	0.04463	31
	FALSE	High	[K].SEISELR.[R]		0.0543375	0.00570723	2	3	1	P02533; Q04695	P02533 [329-335]; Q04695 [298-304]		0	833.436	658274	Shared	High	High	0.005052	0.04589	25	23.87
	FALSE	High	[R].TKYETELNLR.[M]		0.0095571	0.00145166	1	1	1	P02533	P02533 [202-211]		1	1266.67	1.73428e+06		High	High	0.001385	0.007713	28	27.25
	FALSE	High	[K].VTMQNLNDR.[L]		0.00213096	0.000632908	3	7	5	P02533; P13645; P08779	P02533 [117-125]; P13645 [148-156]; P08779 [119-127]		0	1090.53	4.90747e+07	Shared	High	High	0.0007015	0.001655	60	23.51
	FALSE	High	[K].VTMQNLNDR.[L]	1xOxidation [M3]	0.0194329	0.00224479	3	7	1	P02533; P13645; P08779	P02533 [117-125]; P13645 [148-156]; P08779 [119-127]		0	1106.53	25099820	Shared	High	High	0.00207	0.01592	61	16.62
	FALSE	High	[K].YETELNLR.[M]		0.0087581	0.00145166	1	1	1	P02533	P02533 [204-211]		0	1037.53	10719812		High	High	0.001385	0.007072	12	30.2
FALSE	High	Master Protein	E7ET15	U2 snRNP-associated SURP motif-containing protein OS=Homo sapiens OX=9606 GN=U2SURP PE=1 SV=1	0	64.394	18	19	24	19	1028	118.2	8.54	584	19	metabolic process		RNA binding	Pf00076, Pf01805, Pf08312, Pf13893, Pf14259		ENSG00000163714.17	3					0	0	4.0789e+07	High	1	Acetyl [N-Term]
	Checked	Confidence	Annotated Sequence	Modifications	Qvality PEP	Qvality q-value	# Protein Groups	# Proteins	# PSMs	Master Protein Accessions	Positions in Master Proteins	Modifications in Master Proteins	# Missed Cleavages	Theo. MH+ [Da]	Abundance: F3: Sample	Quan Info	Found in Sample: [S3] F3: Sample	Confidence (by Search Engine): Mascot	Percolator q-Value (by Search Engine): Mascot	Percolator PEP (by Search Engine): Mascot	Ions Score (by Search Engine): Mascot	Top Apex RT [min]
	FALSE	High	[M].ADKTPGGSQK.[A]	1xAcetyl [N-Term]	0.0191755	0.00224479	1	4	1	E7ET15	E7ET15 [2-11]	E7ET15 1xAcetyl [N-Term]	1	1030.52	5183104		High	High	0.00207	0.01577	18	13.22
	FALSE	High	[R].EKEKELER.[E]		0.0323951	0.00476463	1	3	1	E7ET15	E7ET15 [885-892]		2	1060.56		No Quan Values	High	High	0.004244	0.02694	31
	FALSE	High	[R].EINNPMFR.[F]		0.00802559	0.0013272	1	2	1	E7ET15	E7ET15 [452-459]		0	1020.49	2.15899e+06		High	High	0.001292	0.00646	44	31.36
	FALSE	High	[R].EINNPMFR.[F]	1xOxidation [M6]	0.0281957	0.00446434	1	2	1	E7ET15	E7ET15 [452-459]		0	1036.49	1.62784e+06		High	High	0.003984	0.0234	10	24.15
	FALSE	High	[R].ESLCDSPHQNLSR.[P]	1xPropionamide [C4]	3.75761e-05	0.000381298	1	7	1	E7ET15	E7ET15 [62-74]		0	1556.71	846808		High	High	0.0005831	2.668e-05	36	21.47
	FALSE	High	[R].FEPPQSDSDGQR.[R]		0.00166086	0.000632908	1	4	1	E7ET15	E7ET15 [231-242]		0	1362.59	4.13651e+06		High	High	0.0007015	0.001289	46	21.18
	FALSE	High	[K].FQDELESGK.[R]		0.00069631	0.000381298	1	3	1	E7ET15	E7ET15 [853-861]		0	1052.49	5280637		High	High	0.0005831	0.0005271	50	23.74
	FALSE	High	[K].FQDELESGKRPK.[K]		5.66948e-05	0.000381298	1	3	1	E7ET15	E7ET15 [853-864]		2	1433.74	1.11334e+06		High	High	0.0005831	4.065e-05	55	19.95
	FALSE	High	[R].GGVVNAAKEEHETDEK.[R]		2.35911e-07	0.000381298	1	6	2	E7ET15	E7ET15 [138-153]		1	1712.81	2.0059e+06		High	High	0.0005831	1.482e-07	57	17
	FALSE	High	[R].GGVVNAAKEEHETDEKR.[G]		1.12756e-06	0.000381298	1	6	1	E7ET15	E7ET15 [138-154]		2	1868.91	1.5956e+06		High	High	0.0005831	7.37e-07	59	16.39
	FALSE	High	[K].KNEPIFK.[V]		0.0139128	0.00145166	1	3	1	E7ET15	E7ET15 [748-754]		1	875.499	1.49767e+06		High	High	0.001385	0.01129	37	20.18
	FALSE	High	[K].KPGQSFQEQVEHYR.[D]		0.0262134	0.00399293	1	3	1	E7ET15	E7ET15 [865-878]		1	1732.84		No Quan Values	High	High	0.003583	0.02164	15
	FALSE	High	[K].NPNAPMLPPPK.[N]		0.000287911	0.000381298	1	4	1	E7ET15	E7ET15 [392-402]		0	1175.62	815751		High	High	0.0005831	0.0002133	62	29.57
	FALSE	High	[K].NPNAPMLPPPK.[N]	1xOxidation [M6]	0.00116213	0.000381298	1	4	1	E7ET15	E7ET15 [392-402]		0	1191.62	635691		High	High	0.0005831	0.0008911	50	26.12
	FALSE	High	[R].SMDAPSR.[R]	1xOxidation [M2]	0.0685164	0.00832407	1	4	1	E7ET15	E7ET15 [244-250]		0	779.335	190235		High	High	0.007318	0.05837	39	10.65
	FALSE	High	[K].SNLELFK.[E]		0.0444064	0.00563459	1	4	1	E7ET15	E7ET15 [202-208]		0	850.467	716705		High	High	0.004986	0.03721	46	34.43
	FALSE	High	[R].SSDVHSSGSSDAHMDASGPSDSDMPSR.[T]	1xOxidation [M24]	0.00319212	0.000632908	1	5	1	E7ET15	E7ET15 [18-44]		0	2722.06	703238		High	High	0.0007015	0.002509	54	18.52
	FALSE	High	[R].TIQGHLQSENFK.[Q]		2.38338e-06	0.000381298	1	2	1	E7ET15	E7ET15 [635-646]		0	1401.71	5065064		High	High	0.0005831	1.585e-06	92	24.4
	FALSE	High	[K].VVIPTER.[RN]		0.0730305	0.00929625	1	3	2	E7ET15	E7ET15 [418-424]		0	813.483	7215913		High	High	0.008158	0.06235	36	25.8
	FALSE	High	[K].YSEMSEEK.[R]		0.0250237	0.00380956	1	3	1	E7ET15	E7ET15 [832-839]		0	1002.41		No Quan Values	High	High	0.003421	0.0206	28
	FALSE	High	[K].YSEMSEEKR.[A]		0.0057339	0.000632908	1	3	1	E7ET15	E7ET15 [832-840]		1	1158.51		No Quan Values	High	High	0.0007015	0.00458	53
	FALSE	High	[K].YSEMSEEKR.[A]	1xOxidation [M4]	0.00417885	0.000632908	1	3	1	E7ET15	E7ET15 [832-840]		1	1174.5		No Quan Values	High	High	0.0007015	0.00331	41
FALSE	High	Master Protein	P61978	Heterogeneous nuclear ribonucleoprotein K OS=Homo sapiens OX=9606 GN=HNRNPK PE=1 SV=1	0	62.195	43	17	26	17	463	50.9	5.54	917	17	metabolic process;regulation of biological process;response to stimulus	cytoplasm;membrane;nucleus;spliceosomal complex	DNA binding;protein binding;RNA binding	Pf00013, Pf08067, Pf13014, Pf13083	3190	ENSG00000165119.20	9	HNRNPK	Herpes simplex infection; MicroRNAs in cancer; Spliceosome; Viral carcinogenesis	mRNA Splicing - Major Pathway; SUMOylation of RNA binding proteins	mRNA Processing	14	0	1.20892e+08	High	1	Acetyl [N-Term]
	Checked	Confidence	Annotated Sequence	Modifications	Qvality PEP	Qvality q-value	# Protein Groups	# Proteins	# PSMs	Master Protein Accessions	Positions in Master Proteins	Modifications in Master Proteins	# Missed Cleavages	Theo. MH+ [Da]	Abundance: F3: Sample	Quan Info	Found in Sample: [S3] F3: Sample	Confidence (by Search Engine): Mascot	Percolator q-Value (by Search Engine): Mascot	Percolator PEP (by Search Engine): Mascot	Ions Score (by Search Engine): Mascot	Top Apex RT [min]
	FALSE	High	[R].DYDDMSPR.[R]		0.0557638	0.00589578	1	2	1	P61978	P61978 [279-286]		0	998.388		No Quan Values	High	High	0.005202	0.04693	32
	FALSE	High	[R].ENTQTTIK.[L]		0.0123323	0.00145166	1	2	1	P61978	P61978 [172-179]		0	934.484		No Quan Values	High	High	0.001385	0.01003	55
	FALSE	High	[R].GGDLMAYDR.[R]		0.00420708	0.000632908	1	2	1	P61978	P61978 [317-325]		0	997.441	2.7246e+06		High	High	0.0007015	0.003332	66	27.1
	FALSE	High	[K].GSDFDCELR.[L]	1xPropionamide [C6]	0.00692227	0.0013272	1	2	1	P61978	P61978 [140-148]		0	1112.47	9722575		High	High	0.001292	0.005522	36	28.01
	FALSE	High	[K].IDEPLEGSEDR.[I]		4.44756e-05	0.000381298	1	2	1	P61978	P61978 [423-433]		0	1259.58	22567400		High	High	0.0005831	3.159e-05	63	25.01
	FALSE	High	[K].LFQECCPHSTDR.[V]	2xPropionamide [C5; C6]	0.000284055	0.000381298	1	2	1	P61978	P61978 [180-191]		0	1577.68	1177678		High	High	0.0005831	0.000211	39	23.09
	FALSE	High	[K].IILDLISESPIK.[G]		8.78793e-05	0.000381298	1	2	1	P61978	P61978 [208-219]		0	1340.8		No Quan Values	High	High	0.0005831	6.374e-05	61
	FALSE	High	[R].ILSISADIETIGEILKK.[I]		0.000104718	0.000381298	1	2	1	P61978	P61978 [87-103]		1	1843.08	6104985		High	High	0.0005831	7.597e-05	70	58.59
	FALSE	High	[R].IITITGTQDQIQNAQYLLQNSVK.[Q]		6.55323e-06	0.000381298	1	1	2	P61978	P61978 [434-456]		0	2589.39	11018611		High	High	0.0005831	4.464e-06	89	56.95
	FALSE	High	[-].METEQPEETFPNTETNGEFGK.[R]	1xAcetyl [N-Term]; 1xOxidation [M1]	0.0028854	0.000632908	1	3	1	P61978	P61978 [1-21]	P61978 1xAcetyl [N-Term]	0	2473.03	1.22989e+06		High	High	0.0007015	0.002269	33	39
	FALSE	High	[K].NAGAVIGK.[G]		0.0172331	0.00224479	1	3	1	P61978	P61978 [53-60]		0	729.425	12464092		High	High	0.00207	0.01415	47	17.44
	FALSE	High	[R].NLPLPPPPPPR.[G]		0.00121008	0.000381298	1	2	1	P61978	P61978 [306-316]		0	1194.7	20475114		High	High	0.0005831	0.0009326	63	57.19
	FALSE	High	[R].NTDEMVELR.[I]		0.00124314	0.000381298	1	3	1	P61978	P61978 [38-46]		0	1106.51	18307402		High	High	0.0005831	0.0009576	59	28.92
	FALSE	High	[R].NTDEMVELR.[I]	1xOxidation [M5]	0.00350771	0.000632908	1	3	1	P61978	P61978 [38-46]		0	1122.51	3.1365e+06		High	High	0.0007015	0.002755	67	23.09
	FALSE	High	[K].RPAEDMEEEQAFK.[R]		1.07208e-05	0.000381298	1	3	1	P61978	P61978 [22-34]		1	1579.71	817954		High	High	0.0005831	7.366e-06	75	24.41
	FALSE	High	[K].RPAEDMEEEQAFKR.[S]		7.94077e-07	0.000381298	1	3	2	P61978	P61978 [22-35]		2	1735.81	3.73832e+06		High	High	0.0005831	5.154e-07	62	22.8
	FALSE	High	[R].TDYNASVSVPDSSGPER.[I]		1.61193e-06	0.000381298	1	2	7	P61978	P61978 [70-86]		0	1780.8	5141685		High	High	0.0005831	1.061e-06	94	50.23
	FALSE	High	[R].VVLIGGKPDR.[V]		0.0195629	0.00224479	1	2	1	P61978	P61978 [192-201]		1	1053.64	2.26566e+06		High	High	0.00207	0.01609	30	24.38
FALSE	High	Master Protein	P04259	Keratin, type II cytoskeletal 6B OS=Homo sapiens OX=9606 GN=KRT6B PE=1 SV=5	0	61.561	31	22	29	2	564	60	8	633	22	cell death;cell organization and biogenesis;metabolic process	cytosol	catalytic activity;motor activity;protein binding;structural molecule activity	Pf00038, Pf01576, Pf04111, Pf13166	3854	ENSG00000185479.5	12	KRT6B		Formation of the cornified envelope		3	0	1.87501e+06	High	1
	Checked	Confidence	Annotated Sequence	Modifications	Qvality PEP	Qvality q-value	# Protein Groups	# Proteins	# PSMs	Master Protein Accessions	Positions in Master Proteins	Modifications in Master Proteins	# Missed Cleavages	Theo. MH+ [Da]	Abundance: F3: Sample	Quan Info	Found in Sample: [S3] F3: Sample	Confidence (by Search Engine): Mascot	Percolator q-Value (by Search Engine): Mascot	Percolator PEP (by Search Engine): Mascot	Ions Score (by Search Engine): Mascot	Top Apex RT [min]
	FALSE	High	[R].AEAESWYQTK.[Y]		0.00355527	0.000632908	2	4	1	P04259; P02538	P04259 [350-359]; P02538 [350-359]		0	1212.55		No Quan Values	High	High	0.0007015	0.002794	37
	FALSE	High	[KR].AQYEEIAQR.[S]		0.000557434	0.000381298	3	6	3	P35908; P04259; P02538	P35908 [354-362]; P04259 [339-347]; P02538 [339-347]		0	1107.54	2.08522e+07	Shared	High	High	0.0005831	0.0004201	58	22.86
	FALSE	High	[K].DVDAAYMNK.[V]		0.0168912	0.00204242	3	8	1	P04259; P02538; P13647	P04259 [273-281]; P02538 [273-281]; P13647 [278-286]		0	1026.46	1.67067e+06	Shared	High	High	0.001895	0.01379	27	23.64
	FALSE	High	[RK].EYQELMNVK.[L]		0.00858337	0.0013272	2	5	1	P04259; P02538	P04259 [447-455]; P02538 [447-455]		0	1153.56	914184	Shared	High	High	0.001292	0.00689	20	30.76
	FALSE	High	[K].FASFIDK.[VRK]		0.0483386	0.00563459	5	24	1	F8W1S1; P35908; P04259; P02538; P13647	F8W1S1 [151-157]; P35908 [189-195]; P04259 [174-180]; P02538 [174-180]; P13647 [179-185]		0	827.43	20233724	Shared	High	High	0.004986	0.04078	31	31.87
	FALSE	High	[R].GFSANSAR.[L]		0.0480246	0.00563459	2	3	1	P04259; P02538	P04259 [17-24]; P02538 [17-24]		0	809.39		No Quan Values	High	High	0.004986	0.04047	28
	FALSE	High	[R].GSGGLGGACGGAGFGSR.[S]	1xPropionamide [C9]	2.33509e-08	0.000381298	2	3	1	P04259; P02538	P04259 [43-59]; P02538 [43-59]		0	1438.65	2040854	Shared	High	High	0.0005831	1.396e-08	117	26.59
	FALSE	High	[R].KLLEGEECR.[MLI]	1xPropionamide [C8]	0.000962293	0.000381298	5	13	1	F8W1S1; P35908; P04259; P02538; P13647	F8W1S1 [458-466]; P35908 [482-490]; P04259 [467-475]; P02538 [467-475]; P13647 [472-480]		1	1147.58		No Quan Values	High	High	0.0005831	0.0007368	22
	FALSE	High	[KR].LLEGEECR.[MLI]	1xPropionamide [C7]	0.00678402	0.0010237	6	14	1	F8W1S1; P35908; P04259; P02538; Q8N1N4; P13647	F8W1S1 [459-466]; P35908 [483-490]; P04259 [468-475]; P02538 [468-475]; Q8N1N4 [416-423]; P13647 [473-480]		0	1019.48	14099459	Shared	High	High	0.001038	0.005419	52	21.17
	FALSE	High	[R].NLDLDSIIAEVK.[A]		0.000949409	0.000381298	4	9	1	P35908; P04259; P02538; P13647	P35908 [342-353]; P04259 [327-338]; P02538 [327-338]; P13647 [332-343]		0	1329.73	29010172	Shared	High	High	0.0005831	0.0007271	46	57.71
	FALSE	High	[K].QEIAEINR.[M]		0.0134547	0.00145166	2	3	1	P04259; P02538	P04259 [379-386]; P02538 [379-386]		0	972.511	2.04934e+06	Shared	High	High	0.001385	0.01094	42	23.08
	FALSE	High	[R].QLDNIVGER.[G]		0.00159507	0.000632908	1	1	1	P04259	P04259 [224-232]		0	1043.55	783100		High	High	0.0007015	0.001234	38	27.74
	FALSE	High	[R].SGFSSISVSR.[S]		0.000160142	0.000381298	1	2	1	P04259	P04259 [31-40]		0	1026.52	1.09191e+06		High	High	0.0005831	0.0001175	71	29.09
	FALSE	High	[R].SLYGLGGSK.[R]		0.00791844	0.0013272	2	3	1	P04259; P02538	P04259 [60-68]; P02538 [60-68]		0	881.473	1.47986e+06	Shared	High	High	0.001292	0.006341	47	28.14
	FALSE	High	[R].SRAEAESWYQTK.[Y]		0.00252177	0.000632908	2	4	1	P04259; P02538	P04259 [348-359]; P02538 [348-359]		1	1455.69	487678	Shared	High	High	0.0007015	0.00197	44	23.79
	FALSE	High	[R].TAAENEFVTLK.[K]		0.0106406	0.00145166	2	4	1	P04259; P02538	P04259 [261-271]; P02538 [261-271]		0	1222.63	294593	Shared	High	High	0.001385	0.008629	33	33.23
	FALSE	High	[R].TAAENEFVTLKK.[D]		0.000113544	0.000381298	2	4	1	P04259; P02538	P04259 [261-272]; P02538 [261-272]		1	1350.73	1.9124e+06	Shared	High	High	0.0005831	8.257e-05	73	27.92
	FALSE	High	[K].WTLLQEQGTK.[T]		0.00201917	0.000632908	3	5	1	P04259; P02538; P13647	P04259 [195-204]; P02538 [195-204]; P13647 [200-209]		0	1203.64	409166	Shared	High	High	0.0007015	0.001566	27	35.42
	FALSE	High	[KR].YEDEINK.[HR]		0.0245302	0.00380956	5	17	1	P35908; P04264; P04259; P02538; P13647	P35908 [268-274]; P04264 [270-276]; P04259 [253-259]; P02538 [253-259]; P13647 [258-264]		0	910.415	1.0849e+06	Shared	High	High	0.003421	0.02021	28	18.01
	FALSE	High	[KR].YEDEINKR.[T]		0.00226414	0.000632908	5	16	1	P35908; P04264; P04259; P02538; P13647	P35908 [268-275]; P04264 [270-277]; P04259 [253-260]; P02538 [253-260]; P13647 [258-265]		1	1066.52	4340657	Shared	High	High	0.0007015	0.00176	46	16.29
	FALSE	High	[K].YEELQITAGR.[H]		0.000119031	0.000381298	2	2	6	P04264; P04259	P04264 [377-386]; P04259 [360-369]		0	1179.6	3.4527e+07	Shared	High	High	0.0005831	8.688e-05	58	30.87
	FALSE	High	[K].YTTTSSSSR.[K]		0.063443	0.00666927	2	3	1	P04259; P02538	P04259 [551-559]; P02538 [551-559]		0	989.453		No Quan Values	High	High	0.005881	0.05386	16
FALSE	High	Master Protein	A0A1W2PPS1	Heterogeneous nuclear ribonucleoprotein U OS=Homo sapiens OX=9606 GN=HNRNPU PE=1 SV=1	0	59.428	21	21	24	21	804	88.3	5.78	590	21		nucleus	protein binding	Pf00622, Pf13671		ENSG00000153187.18	1					0	0	1.15196e+08	High	1
	Checked	Confidence	Annotated Sequence	Modifications	Qvality PEP	Qvality q-value	# Protein Groups	# Proteins	# PSMs	Master Protein Accessions	Positions in Master Proteins	Modifications in Master Proteins	# Missed Cleavages	Theo. MH+ [Da]	Abundance: F3: Sample	Quan Info	Found in Sample: [S3] F3: Sample	Confidence (by Search Engine): Mascot	Percolator q-Value (by Search Engine): Mascot	Percolator PEP (by Search Engine): Mascot	Ions Score (by Search Engine): Mascot	Top Apex RT [min]
	FALSE	High	[R].APQCLGK.[F]	1xPropionamide [C4]	0.0235716	0.00358294	1	13	1	A0A1W2PPS1	A0A1W2PPS1 [540-546]		0	787.413	1.42747e+06		High	High	0.003223	0.01945	34	15.99
	FALSE	High	[K].AVVVCPKDEDYK.[Q]	1xPropionamide [C5]	0.000293794	0.000381298	1	12	1	A0A1W2PPS1	A0A1W2PPS1 [584-595]		1	1436.71	779285		High	High	0.0005831	0.000219	41	23.62
	FALSE	High	[K].DEDYKQR.[T]		0.0610404	0.00602637	1	12	1	A0A1W2PPS1	A0A1W2PPS1 [591-597]		1	953.432	1896781		High	High	0.005321	0.05183	21	11.35
	FALSE	High	[K].DIDIHEVR.[I]		0.0147768	0.00145166	1	11	1	A0A1W2PPS1	A0A1W2PPS1 [334-341]		0	996.511	11218196		High	High	0.001385	0.01204	40	25.66
	FALSE	High	[K].DLPEHAVLK.[M]		0.0015216	0.000632908	1	12	1	A0A1W2PPS1	A0A1W2PPS1 [608-616]		0	1021.57	23568658		High	High	0.0007015	0.001175	35	26.41
	FALSE	High	[K].KAEVEGKDLPEHAVLK.[M]		2.31996e-06	0.000381298	1	12	1	A0A1W2PPS1	A0A1W2PPS1 [601-616]		2	1762.97	624214		High	High	0.0005831	1.544e-06	42	23.96
	FALSE	High	[R].KAVVVCPK.[D]	1xPropionamide [C6]	0.00740369	0.0013272	1	12	1	A0A1W2PPS1	A0A1W2PPS1 [583-590]		1	914.549	1.32839e+06		High	High	0.001292	0.005941	40	18.01
	FALSE	High	[R].KAVVVCPKDEDYK.[Q]	1xPropionamide [C6]	0.000981946	0.000381298	1	12	1	A0A1W2PPS1	A0A1W2PPS1 [583-595]		2	1564.8	427058		High	High	0.0005831	0.0007518	31	20.86
	FALSE	High	[K].LLEQYKEESK.[K]		0.00151138	0.000632908	1	10	1	A0A1W2PPS1	A0A1W2PPS1 [646-655]		1	1266.66	2548756		High	High	0.0007015	0.001168	61	21.38
	FALSE	High	[K].LLEQYKEESKK.[A]		0.000535337	0.000381298	1	10	1	A0A1W2PPS1	A0A1W2PPS1 [646-656]		2	1394.75	3.7481e+06		High	High	0.0005831	0.0004033	57	19.13
	FALSE	High	[K].LNTLLQR.[A]		0.0319702	0.00476463	1	13	1	A0A1W2PPS1	A0A1W2PPS1 [533-539]		0	857.52	13322959		High	High	0.004144	0.02653	47	28.1
	FALSE	High	[K].MMVAGFK.[K]		0.0452856	0.00563459	1	12	1	A0A1W2PPS1	A0A1W2PPS1 [518-524]		0	783.389	2717049		High	High	0.004986	0.03807	33	30.68
	FALSE	High	[K].MMVAGFK.[K]	1xOxidation [M1]	0.0572256	0.00602637	1	12	1	A0A1W2PPS1	A0A1W2PPS1 [518-524]		0	799.384	658262		High	High	0.005202	0.04819	45	25.86
	FALSE	High	[K].MMVAGFK.[K]	2xOxidation [M1; M2]	0.08032	0.00998247	1	12	1	A0A1W2PPS1	A0A1W2PPS1 [518-524]		0	815.379	771481		High	High	0.008741	0.06862	37	21.38
	FALSE	High	[R].NFILDQTNVSAAAQR.[R]		3.62039e-06	0.000381298	1	12	2	A0A1W2PPS1	A0A1W2PPS1 [557-571]		0	1647.84	12498096		High	High	0.0005831	2.431e-06	100	57
	FALSE	High	[K].NGQDLGVAFK.[I]		0.000580443	0.000381298	1	11	1	A0A1W2PPS1	A0A1W2PPS1 [405-414]		0	1048.54	17211822		High	High	0.0005831	0.0004395	69	30.94
	FALSE	High	[R].QGQQQAGGDGKTEQK.[G]		0.000995271	0.000381298	1	2	1	A0A1W2PPS1	A0A1W2PPS1 [205-219]		1	1559.74	2.1547e+06		High	High	0.0005831	0.0007591	21	2.96
	FALSE	High	[K].QMADTGK.[L]		0.0614348	0.00602637	1	13	1	A0A1W2PPS1	A0A1W2PPS1 [526-532]		0	750.345	1.45201e+06		High	High	0.005321	0.05195	35	0.61
	FALSE	High	[K].SSGPTSLFAVTVAPPGAR.[Q]		0.00169477	0.000632908	1	5	1	A0A1W2PPS1	A0A1W2PPS1 [187-204]		0	1714.91	8.12837e+06		High	High	0.0007015	0.001314	47	57.16
	FALSE	High	[K].TCNCETEDYGEK.[F]	2xPropionamide [C2; C4]	0.0232603	0.00358294	1	11	1	A0A1W2PPS1	A0A1W2PPS1 [369-380]		0	1533.58	1.24007e+06		High	High	0.003223	0.01917	40	18.33
	FALSE	High	[K].VSELKEELK.[K]		0.010857	0.00145166	1	3	1	A0A1W2PPS1	A0A1W2PPS1 [13-21]		1	1074.6	6379510		High	High	0.001385	0.008775	24	22.37
	FALSE	High	[K].VSELKEELKK.[R]		0.000739859	0.000381298	1	3	1	A0A1W2PPS1	A0A1W2PPS1 [13-22]		2	1202.7		No Quan Values	High	High	0.0005831	0.0005634	50
	FALSE	High	[K-].VTEKIPVR.[H]		0.0253581	0.00399293	1	11	1	A0A1W2PPS1	A0A1W2PPS1 [321-328]		1	941.578	1.095e+06		High	High	0.003583	0.02099	37	21.34
FALSE	High	Master Protein	Q15208	Serine/threonine-protein kinase 38 OS=Homo sapiens OX=9606 GN=STK38 PE=1 SV=1	0	59.397	34	15	20	12	465	54.2	7.15	407	15	metabolic process;regulation of biological process;response to stimulus	cytoplasm;cytosol;nucleus	catalytic activity;metal ion binding;nucleotide binding;protein binding	Pf00069, Pf00433, Pf01636, Pf07714, Pf14531	11329	ENSG00000112079.8	6	STK38			Interactome of polycomb repressive complex 2 (PRC2)	1	2	6.2056e+07	High	1	Acetyl [N-Term]
	Checked	Confidence	Annotated Sequence	Modifications	Qvality PEP	Qvality q-value	# Protein Groups	# Proteins	# PSMs	Master Protein Accessions	Positions in Master Proteins	Modifications in Master Proteins	# Missed Cleavages	Theo. MH+ [Da]	Abundance: F3: Sample	Quan Info	Found in Sample: [S3] F3: Sample	Confidence (by Search Engine): Mascot	Percolator q-Value (by Search Engine): Mascot	Percolator PEP (by Search Engine): Mascot	Ions Score (by Search Engine): Mascot	Top Apex RT [min]
	FALSE	High	[K].AKDLILR.[F]		0.0839456	0.00998247	2	2	1	Q9Y2H1; Q15208	Q9Y2H1 [354-360]; Q15208 [353-359]		1	828.53	876630	Shared	High	High	0.008741	0.0718	33	23.62
	FALSE	High	[M].AMTGSTPCSSMSNHTK.[E]	1xAcetyl [N-Term]; 1xPropionamide [C8]	5.76521e-06	0.000381298	1	1	1	Q15208	Q15208 [2-17]	Q15208 1xAcetyl [N-Term]	0	1752.73	8170950		High	High	0.0005831	3.916e-06	81	24.65
	FALSE	High	[M].AMTGSTPCSSMSNHTK.[E]	1xAcetyl [N-Term]; 1xPropionamide [C8]; 1xOxidation [M11]	3.43027e-06	0.000381298	1	1	1	Q15208	Q15208 [2-17]	Q15208 1xAcetyl [N-Term]	0	1768.73	4727116		High	High	0.0005831	2.292e-06	63	20.83
	FALSE	High	[M].AMTGSTPCSSMSNHTK.[E]	1xAcetyl [N-Term]; 1xPropionamide [C8]; 2xOxidation [M2; M11]	3.93922e-05	0.000381298	1	1	1	Q15208	Q15208 [2-17]	Q15208 1xAcetyl [N-Term]	0	1784.72	1.05883e+06		High	High	0.0005831	2.788e-05	63	16.62
	FALSE	High	[R].DIKPDNLLLDSK.[G]		0.000765219	0.000381298	1	1	1	Q15208	Q15208 [212-223]		1	1370.75	4.5078e+06		High	High	0.0005831	0.0005834	39	58.03
	FALSE	High	[K].DTGHVYAMK.[I]		0.00121826	0.000381298	1	1	1	Q15208	Q15208 [110-118]		0	1021.48	2.63984e+06		High	High	0.0005831	0.0009389	39	19.57
	FALSE	High	[K].DTGHVYAMK.[I]	1xOxidation [M8]	0.00273405	0.000632908	1	1	1	Q15208	Q15208 [110-118]		0	1037.47	841840		High	High	0.0007015	0.002142	17	14.83
	FALSE	High	[K].ETLTFPPEVPISEK.[A]		0.00138464	0.000632908	1	1	1	Q15208	Q15208 [339-352]		0	1586.83	3.10195e+06		High	High	0.0007015	0.001069	18	57.09
	FALSE	High	[R].FEGLTAR.[G]		0.0467882	0.00563459	1	1	1	Q15208	Q15208 [448-454]		0	793.42	3.8897e+06		High	High	0.004986	0.03941	47	25.76
	FALSE	High	[R].GAIPSYMK.[A]	1xOxidation [M7]	0.0753895	0.00929625	1	1	1	Q15208	Q15208 [455-462]		0	882.439	1.2333e+06		High	High	0.008158	0.06405	23	23.14
	FALSE	High	[R].KADMLEKEQVGHIR.[A]		0.0127525	0.00145166	1	1	1	Q15208	Q15208 [122-135]		2	1653.87		No Quan Values	High	High	0.001385	0.01034	21
	FALSE	High	[R].KETEFLR.[L]		0.0407834	0.00550066	2	5	1	Q9Y2H1; Q15208	Q9Y2H1 [73-79]; Q15208 [72-78]		1	922.499	4.95328e+06	Shared	High	High	0.004882	0.03414	19	21.62
	FALSE	High	[R].IGAPGVEEIK.[S]		0.00103634	0.000381298	1	1	2	Q15208	Q15208 [368-377]		0	1012.57	2.38676e+07		High	High	0.0005831	0.000794	62	29.44
	FALSE	High	[R].LGLEDFESLK.[V]		0.00375205	0.000632908	1	1	1	Q15208	Q15208 [84-93]		0	1150.6		No Quan Values	High	High	0.0007015	0.002962	20
	FALSE	High	[K].LSDFGLCTGLK.[K]	1xPropionamide [C7]	0.0407834	0.00550066	2	4	1	Q9Y2H1; Q15208	Q9Y2H1 [229-239]; Q15208 [228-238]		0	1224.63		No Quan Values	High	High	0.004882	0.03409	16
	FALSE	High	[R].NLNHSLPSDFTFQNMNSK.[R]		2.42361e-07	0.000381298	1	1	1	Q15208	Q15208 [248-265]		0	2093.97		No Quan Values	High	High	0.0005831	1.524e-07	66
	FALSE	High	[K].VMEEEGLKDEEK.[R]		5.26418e-05	0.000381298	1	1	1	Q15208	Q15208 [51-62]		1	1435.66		No Quan Values	High	High	0.0005831	3.759e-05	32
	FALSE	High	[K].VMEEEGLKDEEK.[R]	1xOxidation [M2]	0.0758697	0.00950638	1	1	1	Q15208	Q15208 [51-62]		1	1451.66	260524		High	High	0.008158	0.06451	18	18.12
	FALSE	High	[K].VMEEEGLKDEEKR.[L]	1xOxidation [M2]	9.82109e-06	0.000381298	1	1	1	Q15208	Q15208 [51-63]		2	1607.76	1.92666e+06		High	High	0.0005831	6.732e-06	39	17.33
FALSE	High	Master Protein	P08779	Keratin, type I cytoskeletal 16 OS=Homo sapiens OX=9606 GN=KRT16 PE=1 SV=4	0	57.903	31	16	24	5	473	51.2	5.05	599	16	cell death;cell differentiation;cell organization and biogenesis;cell proliferation;cellular component movement;defense response;regulation of biological process;response to stimulus	cytoskeleton;cytosol;nucleus	protein binding;structural molecule activity	Pf00038, Pf07888, Pf13514	3868	ENSG00000186832.8	17	KRT16		Formation of the cornified envelope		3	0	4.66431e+06	High	1
	Checked	Confidence	Annotated Sequence	Modifications	Qvality PEP	Qvality q-value	# Protein Groups	# Proteins	# PSMs	Master Protein Accessions	Positions in Master Proteins	Modifications in Master Proteins	# Missed Cleavages	Theo. MH+ [Da]	Abundance: F3: Sample	Quan Info	Found in Sample: [S3] F3: Sample	Confidence (by Search Engine): Mascot	Percolator q-Value (by Search Engine): Mascot	Percolator PEP (by Search Engine): Mascot	Ions Score (by Search Engine): Mascot	Top Apex RT [min]
	FALSE	High	[R].ALEEANADLEVK.[I]		0.000174813	0.000381298	2	6	2	P02533; P08779	P02533 [135-146]; P08779 [137-148]		0	1301.66	7.89659e+06	Shared	High	High	0.0005831	0.0001288	62	29.46
	FALSE	High	[R].APSTYGGGLSVSSR.[F]		1.29035e-06	0.000381298	1	1	1	P08779	P08779 [42-55]		0	1338.66	2.27667e+06		High	High	0.0005831	8.44e-07	70	26.78
	FALSE	High	[K].ASLENSLEETK.[G]		3.91275e-05	0.000381298	2	3	1	P02533; P08779	P02533 [353-363]; P08779 [355-365]		0	1220.6	7665547	Shared	High	High	0.0005831	2.777e-05	67	27.44
	FALSE	High	[K].ASLENSLEETKGR.[Y]		7.29978e-06	0.000381298	2	3	1	P02533; P08779	P02533 [353-365]; P08779 [355-367]		1	1433.72	2.62179e+06	Shared	High	High	0.0005831	4.975e-06	61	24.79
	FALSE	High	[R].DQYEQMAEK.[N]		0.00687588	0.0013272	1	2	1	P08779	P08779 [291-299]		0	1141.48	530551		High	High	0.001292	0.005504	37	21.21
	FALSE	High	[K].DYSPYFK.[T]		0.0850087	0.00998247	2	2	1	P02533; P08779	P02533 [161-167]; P08779 [163-169]		0	919.42	1.85001e+06	Shared	High	High	0.008741	0.07278	30	30.8
	FALSE	High	[K].EVASNSELVQSSR.[S]		4.38798e-05	0.000381298	1	2	1	P08779	P08779 [318-330]		0	1405.69	748394		High	High	0.0005831	3.13e-05	71	22.8
	FALSE	High	[K].GSCGIGGGIGGGSSR.[I]	1xPropionamide [C3]	3.59606e-06	0.000381298	2	3	1	P02533; P08779	P02533 [16-30]; P08779 [16-30]		0	1292.6	4691611	Shared	High	High	0.0005831	2.406e-06	58	23.13
	FALSE	High	[KR].LAADDFR.[AITLV]		0.0248581	0.00380956	4	24	2	P02533; P13645; Q04695; P08779	P02533 [195-201]; P13645 [229-235]; Q04695 [164-170]; P08779 [197-203]		0	807.4	2.61094e+06	Shared	High	High	0.003421	0.02048	53	57.15
	FALSE	High	[R].LASYLDK.[V]		0.0421417	0.00550066	5	11	1	P02533; P13645; Q04695; P35527; P08779	P02533 [126-132]; P13645 [157-163]; Q04695 [95-101]; P35527 [164-170]; P08779 [128-134]		0	809.44	35259620	Shared	High	High	0.004882	0.03523	35	24.42
	FALSE	High	[R].LEQEIATYR.[RSH]		0.000930406	0.000381298	3	12	1	P02533; Q04695; P08779	P02533 [408-416]; Q04695 [377-385]; P08779 [410-418]		0	1122.58	2333049	Shared	High	High	0.0005831	0.0007091	52	26.44
	FALSE	High	[R].ISSVLAGGSCR.[A]	1xPropionamide [C10]	5.22881e-05	0.000381298	2	3	1	P02533; P08779	P02533 [31-41]; P08779 [31-41]		0	1120.58	3.24825e+06	Shared	High	High	0.0005831	3.744e-05	54	25.4
	FALSE	High	[R].QFTSSSSMK.[G]	1xGln->pyro-Glu [N-Term]	0.0140063	0.00145166	2	3	1	P02533; P08779	P02533 [7-15]; P08779 [7-15]		0	985.43		No Quan Values	High	High	0.001385	0.01137	41
	FALSE	High	[R].QFTSSSSMK.[G]	1xGln->pyro-Glu [N-Term]; 1xOxidation [M8]	0.00393314	0.000632908	2	3	1	P02533; P08779	P02533 [7-15]; P08779 [7-15]		0	1001.42	698505	Shared	High	High	0.0007015	0.003103	43	22.6
	FALSE	High	[R].QTVEADVNGLR.[R]		0.000490418	0.000381298	1	1	1	P08779	P08779 [214-224]		0	1201.62	692578		High	High	0.0005831	0.0003702	41	28.11
	FALSE	High	[R].QTVEADVNGLRR.[V]		0.0496143	0.00570723	1	1	1	P08779	P08779 [214-225]		1	1357.72	416117		High	High	0.005052	0.04185	18	25.12
	FALSE	High	[K].VTMQNLNDR.[L]		0.00213096	0.000632908	3	7	5	P02533; P13645; P08779	P02533 [117-125]; P13645 [148-156]; P08779 [119-127]		0	1090.53	4.90747e+07	Shared	High	High	0.0007015	0.001655	60	23.51
	FALSE	High	[K].VTMQNLNDR.[L]	1xOxidation [M3]	0.0194329	0.00224479	3	7	1	P02533; P13645; P08779	P02533 [117-125]; P13645 [148-156]; P08779 [119-127]		0	1106.53	25099820	Shared	High	High	0.00207	0.01592	61	16.62
FALSE	High	Master Protein	P35580	Myosin-10 OS=Homo sapiens OX=9606 GN=MYH10 PE=1 SV=3	0	57.865	10	20	22	16	1976	228.9	5.54	495	20	cell organization and biogenesis;cellular component movement;metabolic process;regulation of biological process;transport	cytoplasm;cytosol;nucleus	catalytic activity;motor activity;nucleotide binding;protein binding;transporter activity	Pf00063, Pf00769, Pf01496, Pf01576, Pf02736, Pf04111, Pf05622, Pf05911, Pf06637, Pf07888, Pf09726, Pf12128, Pf13094, Pf13514	4628	ENSG00000133026.12	17	MYH10	Salmonella infection; Regulation of actin cytoskeleton; Tight junction	RHO GTPases activate PAKs; EPHA-mediated growth cone collapse; RHO GTPases Activate ROCKs; Sema4D induced cell migration and growth-cone collapse; RHO GTPases activate CIT; RHO GTPases activate PKNs	Regulation of Actin Cytoskeleton	18	3	1.30321e+07	High	1
	Checked	Confidence	Annotated Sequence	Modifications	Qvality PEP	Qvality q-value	# Protein Groups	# Proteins	# PSMs	Master Protein Accessions	Positions in Master Proteins	Modifications in Master Proteins	# Missed Cleavages	Theo. MH+ [Da]	Abundance: F3: Sample	Quan Info	Found in Sample: [S3] F3: Sample	Confidence (by Search Engine): Mascot	Percolator q-Value (by Search Engine): Mascot	Percolator PEP (by Search Engine): Mascot	Ions Score (by Search Engine): Mascot	Top Apex RT [min]
	FALSE	High	[K].ATISALEAK.[I]		0.00208834	0.000632908	1	1	1	P35580	P35580 [1814-1822]		0	903.515	1.28814e+06		High	High	0.0007015	0.001622	71	26.46
	FALSE	High	[K].DAEALSQR.[L]		0.0346033	0.00476463	1	1	1	P35580	P35580 [1400-1407]		0	889.437	521751		High	High	0.004244	0.0289	2	17.35
	FALSE	High	[R].EDQSILCTGESGAGK.[T]	1xPropionamide [C7]	1.10139e-05	0.000381298	2	9	1	P35580; P35579	P35580 [170-184]; P35579 [166-180]		0	1565.71	948939	Shared	High	High	0.0005831	7.604e-06	53	27.2
	FALSE	High	[R].ELDDATEANEGLSR.[E]		1.76576e-05	0.000381298	1	1	1	P35580	P35580 [1906-1919]		0	1519.69	1.77203e+06		High	High	0.0005831	1.234e-05	86	25.57
	FALSE	High	[R].ELEAELEDERK.[Q]		0.00692227	0.0013272	1	1	1	P35580	P35580 [1600-1610]		1	1360.66	316711		High	High	0.001292	0.005538	32	24.93
	FALSE	High	[K].FDQLLAEEK.[ASNT]		0.00252177	0.000632908	2	6	1	P35580; P35579	P35580 [1453-1461]; P35579 [1446-1454]		0	1092.56		No Quan Values	High	High	0.0007015	0.001972	24
	FALSE	High	[R].GGPISFSSSR.[S]		0.00532479	0.000632908	1	1	1	P35580	P35580 [1931-1940]		0	994.495	1.09075e+06		High	High	0.0007015	0.004237	53	27.43
	FALSE	High	[K].KEEELQGALAR.[G]		0.0030657	0.000632908	1	1	1	P35580	P35580 [1088-1098]		1	1243.66	707358		High	High	0.0007015	0.002402	43	23.62
	FALSE	High	[RK].KFDQLLAEEK.[ASNT]		0.0028468	0.000632908	2	6	1	P35580; P35579	P35580 [1452-1461]; P35579 [1445-1454]		1	1220.65	492489	Shared	High	High	0.0007015	0.002236	32	29.37
	FALSE	High	[R].LEVNMQAMK.[A]		0.00226414	0.000632908	1	1	1	P35580	P35580 [1565-1573]		0	1063.53		No Quan Values	High	High	0.0007015	0.001765	46
	FALSE	High	[K].LQELEGAVK.[S]		0.00253882	0.000632908	1	1	1	P35580	P35580 [1801-1809]		0	986.552	863638		High	High	0.0007015	0.001986	52	26.02
	FALSE	High	[K].LVQEQGSHSK.[F]		0.00126852	0.000632908	1	1	1	P35580	P35580 [553-562]		0	1112.57	1.21928e+06		High	High	0.0007015	0.0009789	50	11.93
	FALSE	High	[R].NTDQASMPENTVAQK.[L]		4.77331e-06	0.000381298	1	1	2	P35580	P35580 [366-380]		0	1633.75	1.11328e+06		High	High	0.0005831	3.227e-06	88	22.67
	FALSE	High	[R].QLEEAEEEATR.[A]		0.000673233	0.000381298	1	1	1	P35580	P35580 [1885-1895]		0	1304.6	774475		High	High	0.0005831	0.0005117	41	21.57
	FALSE	High	[K].QQQLSALK.[V]		0.0410516	0.00550066	1	1	1	P35580	P35580 [810-817]		0	915.526	336071		High	High	0.004882	0.03444	47	22.63
	FALSE	High	[R].QVASNLEK.[K]		0.00797184	0.0013272	1	1	1	P35580	P35580 [1441-1448]		0	888.479	679803		High	High	0.001292	0.006397	23	17.3
	FALSE	High	[R].TGLEDPER.[Y]		0.00740369	0.0013272	1	2	1	P35580	P35580 [5-12]		0	916.437	674301		High	High	0.001292	0.005934	29	20.35
	FALSE	High	[R].VEEEEER.[NC]		0.0242065	0.00380956	2	2	1	P35580; P35579	P35580 [931-937]; P35579 [924-930]		0	919.4	233036	Shared	High	High	0.003421	0.01994	20	12.46
	FALSE	High	[R].VEEEEERNQILQNEK.[K]		0.00539694	0.000632908	1	1	1	P35580	P35580 [931-945]		1	1886.91		No Quan Values	High	High	0.0007015	0.004301	33
	FALSE	High	[K].VEGELEEMER.[K]		0.00404051	0.000632908	1	1	1	P35580	P35580 [871-880]		0	1220.55		No Quan Values	High	High	0.0007015	0.003191	33
	FALSE	High	[K].VEGELEEMER.[K]	1xOxidation [M8]	0.072567	0.00929625	1	1	1	P35580	P35580 [871-880]		0	1236.54		No Quan Values	High	High	0.008035	0.06161	14
FALSE	High	Master Protein	Q08211	ATP-dependent RNA helicase A OS=Homo sapiens OX=9606 GN=DHX9 PE=1 SV=4	0	57.822	15	19	23	19	1270	140.9	6.84	448	19	cell death;cell differentiation;cell organization and biogenesis;defense response;metabolic process;regulation of biological process;response to stimulus;transport	cytoplasm;cytoskeleton;cytosol;membrane;nucleus;ribosome	catalytic activity;DNA binding;metal ion binding;nucleotide binding;protein binding;RNA binding	Pf00035, Pf00270, Pf00271, Pf04408, Pf07717	1660	ENSG00000135829.16	1	DHX9		TRAF6 mediated NF-kB activation; TAK1 activates NFkB by phosphorylation and activation of IKKs complex; RIP-mediated NFkB activation via ZBP1; Activated TLR4 signalling; Interleukin-1 family signaling; mRNA Splicing - Major Pathway; DEx/H-box helicases activate type I IFN and inflammatory cytokines production	mRNA Processing	34	0	8.65469e+07	High	1
	Checked	Confidence	Annotated Sequence	Modifications	Qvality PEP	Qvality q-value	# Protein Groups	# Proteins	# PSMs	Master Protein Accessions	Positions in Master Proteins	Modifications in Master Proteins	# Missed Cleavages	Theo. MH+ [Da]	Abundance: F3: Sample	Quan Info	Found in Sample: [S3] F3: Sample	Confidence (by Search Engine): Mascot	Percolator q-Value (by Search Engine): Mascot	Percolator PEP (by Search Engine): Mascot	Ions Score (by Search Engine): Mascot	Top Apex RT [min]
	FALSE	High	[K].AIEPPPLDAVIEAEHTLR.[E]		4.49225e-06	0.000381298	1	1	1	Q08211	Q08211 [820-837]		0	1971.05	51130368		High	High	0.0005831	3.035e-06	42	58.36
	FALSE	High	[R].DVVQAYPEVR.[I]		0.000710534	0.000381298	1	1	1	Q08211	Q08211 [529-538]		0	1175.61	3.71437e+06		High	High	0.0005831	0.0005391	47	30.02
	FALSE	High	[K].EGETVEPYK.[V]		0.00260814	0.000632908	1	1	1	Q08211	Q08211 [267-275]		0	1051.49	1612883		High	High	0.0007015	0.002046	41	21.04
	FALSE	High	[R].KVFDPVPVGVTK.[V]		0.000379584	0.000381298	1	1	1	Q08211	Q08211 [697-708]		1	1285.75		No Quan Values	High	High	0.0005831	0.0002834	39
	FALSE	High	[K].LAQFEPSQR.[Q]		0.000642204	0.000381298	1	1	2	Q08211	Q08211 [315-323]		0	1075.55	7.80577e+06		High	High	0.0005831	0.0004852	48	24.91
	FALSE	High	[R].LNMATLR.[M]		0.0626324	0.0062363	1	1	1	Q08211	Q08211 [945-951]		0	818.455		No Quan Values	High	High	0.005503	0.05316	34
	FALSE	High	[R].LNQYFQK.[E]		0.0297287	0.00464626	1	1	1	Q08211	Q08211 [185-191]		0	940.489	2125303		High	High	0.003984	0.02459	44	24.54
	FALSE	High	[R].ISAVSVAER.[V]		0.00962148	0.00145166	1	1	1	Q08211	Q08211 [448-456]		0	931.521	4.20117e+06		High	High	0.001385	0.007741	37	24.76
	FALSE	High	[R].LSMSQLNEK.[E]		0.000936698	0.000381298	1	1	1	Q08211	Q08211 [622-630]		0	1049.53	1.26371e+06		High	High	0.0005831	0.0007167	54	27.5
	FALSE	High	[R].MGGEEAEIR.[F]		0.00182512	0.000632908	1	1	1	Q08211	Q08211 [930-938]		0	991.451	4.37014e+06		High	High	0.0007015	0.001412	59	21.06
	FALSE	High	[R].MGGEEAEIR.[F]	1xOxidation [M1]	0.00149115	0.000632908	1	1	1	Q08211	Q08211 [930-938]		0	1007.45	1.85765e+06		High	High	0.0007015	0.001151	51	17.92
	FALSE	High	[K].MTPSYEIR.[A]		0.00835577	0.0013272	1	1	1	Q08211	Q08211 [17-24]		0	996.482	1.4238e+06		High	High	0.001292	0.006735	44	26.94
	FALSE	High	[K].MTPSYEIR.[A]	1xOxidation [M1]	0.016667	0.00204242	1	1	1	Q08211	Q08211 [17-24]		0	1012.48	520047		High	High	0.001895	0.01366	30	24.4
	FALSE	High	[K].QPAIISQLDPVNER.[M]	1xGln->pyro-Glu [N-Term]	0.00269747	0.000632908	1	1	2	Q08211	Q08211 [1117-1130]		0	1562.82	636020		High	High	0.0007015	0.002107	27	55.84
	FALSE	High	[K].SCGYSVR.[F]	1xPropionamide [C2]	0.0407834	0.00550066	1	1	1	Q08211	Q08211 [468-474]		0	842.383	1.55679e+06		High	High	0.004882	0.0342	31	18.12
	FALSE	High	[K].SSVNCPFSSQDMK.[Y]	1xPropionamide [C5]	8.67021e-05	0.000381298	1	1	1	Q08211	Q08211 [1025-1037]		0	1500.65	507967		High	High	0.0005831	6.269e-05	58	29.55
	FALSE	High	[R].TPLHEIALSIK.[L]		0.000180807	0.000381298	1	1	1	Q08211	Q08211 [796-806]		0	1221.72		No Quan Values	High	High	0.0005831	0.0001327	38
	FALSE	High	[R].VAFERGEEPGK.[S]		0.0032354	0.000632908	1	1	1	Q08211	Q08211 [457-467]		1	1218.61	775074		High	High	0.0007015	0.002545	40	20.43
	FALSE	High	[R].YGDGPRPPK.[M]		0.0154852	0.00145166	1	1	1	Q08211	Q08211 [1155-1163]		1	986.505	1147023		High	High	0.001385	0.01265	46	16.43
	FALSE	High	[K].YPSPFFVFGEK.[I]		0.0332614	0.00476463	1	1	1	Q08211	Q08211 [1038-1048]		0	1317.65		No Quan Values	High	High	0.004244	0.02768	17
	FALSE	High	[K].YTQVGPDHNR.[S]		0.000744863	0.000381298	1	1	1	Q08211	Q08211 [200-209]		0	1186.56	1.89886e+06		High	High	0.0005831	0.0005654	36	15.46
FALSE	High	Master Protein	O43143	Pre-mRNA-splicing factor ATP-dependent RNA helicase DHX15 OS=Homo sapiens OX=9606 GN=DHX15 PE=1 SV=2	0	56.534	20	18	25	18	795	90.9	7.46	481	18	metabolic process;response to stimulus	cytoplasm;nucleus;spliceosomal complex	catalytic activity;nucleotide binding;protein binding;RNA binding	Pf00270, Pf00271, Pf04408, Pf07717, Pf13401	1665	ENSG00000109606.12	4	DHX15	Spliceosome	mRNA Splicing - Major Pathway	mRNA Processing	6	0	4.25739e+07	High	1
	Checked	Confidence	Annotated Sequence	Modifications	Qvality PEP	Qvality q-value	# Protein Groups	# Proteins	# PSMs	Master Protein Accessions	Positions in Master Proteins	Modifications in Master Proteins	# Missed Cleavages	Theo. MH+ [Da]	Abundance: F3: Sample	Quan Info	Found in Sample: [S3] F3: Sample	Confidence (by Search Engine): Mascot	Percolator q-Value (by Search Engine): Mascot	Percolator PEP (by Search Engine): Mascot	Ions Score (by Search Engine): Mascot	Top Apex RT [min]
	FALSE	High	[R].EAMNDPLLER.[Y]		0.00132978	0.000632908	1	1	2	O43143	O43143 [244-253]		0	1187.57	4.63179e+06		High	High	0.0007015	0.001022	69	33.18
	FALSE	High	[R].EAMNDPLLER.[Y]	1xOxidation [M3]	0.00248803	0.000632908	1	1	1	O43143	O43143 [244-253]		0	1203.57	3.88711e+06		High	High	0.0007015	0.001947	60	28.2
	FALSE	High	[R].FEDCSSAK.[T]	1xPropionamide [C4]	0.0446976	0.00563459	1	1	1	O43143	O43143 [223-230]		0	957.398	2.20314e+06		High	High	0.004986	0.03753	20	15.12
	FALSE	High	[R].FTDILVR.[H]		0.018423	0.00224479	1	1	1	O43143	O43143 [146-152]		0	863.499	3.57268e+06		High	High	0.00207	0.01515	40	35.35
	FALSE	High	[R].GVACTQPR.[R]	1xPropionamide [C4]	0.0315507	0.00464626	1	1	1	O43143	O43143 [187-194]		0	902.451	4601274		High	High	0.004144	0.02623	44	15.24
	FALSE	High	[R].HQSFVLVGETGSGK.[T]		5.57273e-08	0.000381298	1	1	1	O43143	O43143 [153-166]		0	1445.74	3.7325e+06		High	High	0.0005831	3.39e-08	113	29.39
	FALSE	High	[R].HRLDLGEDYPSGK.[K]		1.49184e-05	0.000381298	1	1	1	O43143	O43143 [5-17]		1	1486.73	931383		High	High	0.0005831	1.032e-05	32	24.53
	FALSE	High	[R].LDLGEDYPSGK.[K]		0.000320706	0.000381298	1	1	1	O43143	O43143 [7-17]		0	1193.57	1.01208e+06		High	High	0.0005831	0.0002384	71	30.29
	FALSE	High	[R].IFEPPPPK.[K]		0.00760547	0.0013272	1	1	2	O43143	O43143 [400-407]		0	924.519	6.89993e+06		High	High	0.001292	0.006114	29	27.19
	FALSE	High	[R].RSTDFTSR.[D]		0.0160117	0.00174348	1	1	1	O43143	O43143 [676-683]		1	969.475		No Quan Values	High	High	0.001635	0.01312	21
	FALSE	High	[R].SLMSADNVR.[Q]		0.00362783	0.000632908	1	1	1	O43143	O43143 [653-661]		0	992.483	2820280		High	High	0.0007015	0.002861	57	24.98
	FALSE	High	[R].SLMSADNVR.[Q]	1xOxidation [M3]	0.0127525	0.00145166	1	1	1	O43143	O43143 [653-661]		0	1008.48		No Quan Values	High	High	0.001385	0.01037	39
	FALSE	High	[R].STDFTSR.[D]		0.0680795	0.00832407	1	1	1	O43143	O43143 [677-683]		0	813.374	3.96103e+06		High	High	0.007175	0.05762	27	17.03
	FALSE	High	[K].TEMQDNTYPEILR.[S]	1xOxidation [M3]	0.0550463	0.00570723	1	1	1	O43143	O43143 [492-504]		0	1625.75		No Quan Values	High	High	0.005052	0.04639	10
	FALSE	High	[R].TGHYLTVK.[D]		0.00221885	0.000632908	1	1	1	O43143	O43143 [707-714]		0	918.504	2082053		High	High	0.0007015	0.001723	32	20.51
	FALSE	High	[R].TLATDILMGVLK.[E]		0.000729952	0.000381298	1	1	1	O43143	O43143 [266-277]		0	1274.74		No Quan Values	High	High	0.0005831	0.0005562	39
	FALSE	High	[R].TLATDILMGVLK.[E]	1xOxidation [M8]	0.045881	0.00563459	1	1	1	O43143	O43143 [266-277]		0	1290.73		No Quan Values	High	High	0.004986	0.0385	9
	FALSE	High	[R].VAAMSVAQR.[V]		0.0162273	0.00174348	1	1	2	O43143	O43143 [196-204]		0	932.498		No Quan Values	High	High	0.001635	0.01324	66
	FALSE	High	[R].VAAMSVAQR.[V]	1xOxidation [M4]	0.00178861	0.000632908	1	1	1	O43143	O43143 [196-204]		0	948.493	1646062		High	High	0.0007015	0.00139	32	16.08
	FALSE	High	[R].VESLLVTAISK.[A]		0.00187497	0.000632908	1	1	1	O43143	O43143 [453-463]		0	1159.69		No Quan Values	High	High	0.0007015	0.001455	33
	FALSE	High	[K].VIVMSATLDAGK.[F]	1xOxidation [M4]	0.0352939	0.00476463	1	1	1	O43143	O43143 [288-299]		0	1220.66	289548		High	High	0.004244	0.02943	5	28.37
	FALSE	High	[RK].YMTDGMLLR.[E]	1xOxidation [M2]	0.00797184	0.0013272	1	5	1	O43143	O43143 [235-243]		0	1115.52	303044		High	High	0.001292	0.006393	45	32.74
FALSE	High	Master Protein	Q5JP53	Tubulin beta chain OS=Homo sapiens OX=9606 GN=TUBB PE=1 SV=1	0	56.502	31	11	31	2	426	47.7	4.81	690	11	cell division;cell organization and biogenesis;cellular component movement;defense response;regulation of biological process;response to stimulus;transport	cytoplasm;cytoskeleton;extracellular;membrane;nucleus;organelle lumen	catalytic activity;nucleotide binding;protein binding;structural molecule activity	Pf00091, Pf03953	203068	ENSG00000232575.10; ENSG00000196230.12; ENSG00000227739.10; ENSG00000224156.10; ENSG00000235067.10; ENSG00000229684.10; ENSG00000183311.16; ENSG00000232421.10	6; CHR_HSCHR6_MHC_MANN_CTG1; CHR_HSCHR6_MHC_COX_CTG1; CHR_HSCHR6_MHC_APD_CTG1; CHR_HSCHR6_MHC_DBB_CTG1; CHR_HSCHR6_MHC_MCF_CTG1; CHR_HSCHR6_MHC_QBL_CTG1; CHR_HSCHR6_MHC_SSTO_CTG1	TUBB			Pathogenic Escherichia coli infection; Parkin-Ubiquitin Proteasomal System pathway	2	10	1.15762e+08	High	1
	Checked	Confidence	Annotated Sequence	Modifications	Qvality PEP	Qvality q-value	# Protein Groups	# Proteins	# PSMs	Master Protein Accessions	Positions in Master Proteins	Modifications in Master Proteins	# Missed Cleavages	Theo. MH+ [Da]	Abundance: F3: Sample	Quan Info	Found in Sample: [S3] F3: Sample	Confidence (by Search Engine): Mascot	Percolator q-Value (by Search Engine): Mascot	Percolator PEP (by Search Engine): Mascot	Ions Score (by Search Engine): Mascot	Top Apex RT [min]
	FALSE	High	[R].AILVDLEPGTMDSVR.[S]		0.000503823	0.000381298	2	10	1	Q5JP53; Q9BVA1	Q5JP53 [45-59]; Q9BVA1 [63-77]		0	1615.84		No Quan Values	High	High	0.0005831	0.0003798	58
	FALSE	High	[R].ALTVPELTQQVFDAK.[N]		2.96769e-05	0.000381298	1	3	1	Q5JP53	Q5JP53 [265-279]		0	1659.9	6.08363e+06		High	High	0.0005831	2.095e-05	49	57.46
	FALSE	High	[K].EVDEQMLNVQNK.[N]		0.000125628	0.000381298	3	6	8	Q5JP53; P68371; Q9BVA1	Q5JP53 [307-318]; P68371 [325-336]; Q9BVA1 [325-336]		0	1446.69	3.13504e+07	Shared	High	High	0.0005831	9.177e-05	48	29.51
	FALSE	High	[K].EVDEQMLNVQNK.[N]	1xOxidation [M6]	0.000138999	0.000381298	3	6	2	Q5JP53; P68371; Q9BVA1	Q5JP53 [307-318]; P68371 [325-336]; Q9BVA1 [325-336]		0	1462.68	1.5341e+07	Shared	High	High	0.0005831	0.0001014	49	23.73
	FALSE	High	[R].FPGQLNADLR.[K]		0.000172471	0.000381298	5	18	1	P04350; Q9BUF5; Q5JP53; P68371; Q9BVA1	P04350 [242-251]; Q9BUF5 [242-251]; Q5JP53 [224-233]; P68371 [242-251]; Q9BVA1 [242-251]		0	1130.6	6392496	Shared	High	High	0.0005831	0.0001267	44	57.43
	FALSE	High	[K].GHYTEGAELVDSVLDVVRK.[E]		1.48145e-07	0.000381298	3	9	1	Q5JP53; P68371; Q9BVA1	Q5JP53 [86-104]; P68371 [104-122]; Q9BVA1 [104-122]		1	2087.08	1.29951e+06	Shared	High	High	0.0005831	9.247e-08	55	58.7
	FALSE	High	[K].LAVNMVPFPR.[L]		0.000474163	0.000381298	5	16	1	P04350; Q9BUF5; Q5JP53; P68371; Q9BVA1	P04350 [253-262]; Q9BUF5 [253-262]; Q5JP53 [235-244]; P68371 [253-262]; Q9BVA1 [253-262]		0	1143.63		No Quan Values	High	High	0.0005831	0.0003573	49
	FALSE	High	[K].LAVNMVPFPR.[L]	1xOxidation [M5]	0.000362086	0.000381298	5	16	1	P04350; Q9BUF5; Q5JP53; P68371; Q9BVA1	P04350 [253-262]; Q9BUF5 [253-262]; Q5JP53 [235-244]; P68371 [253-262]; Q9BVA1 [253-262]		0	1159.63	1.52248e+06	Shared	High	High	0.0005831	0.0002697	70	57.29
	FALSE	High	[R].IMNTFSVVPSPK.[V]		2.57586e-05	0.000381298	3	11	1	P04350; Q5JP53; P68371	P04350 [163-174]; Q5JP53 [145-156]; P68371 [163-174]		0	1319.7	9978131	Shared	High	High	0.0005831	1.811e-05	80	57.19
	FALSE	High	[R].IMNTFSVVPSPK.[V]	1xOxidation [M2]	2.70035e-05	0.000381298	3	11	1	P04350; Q5JP53; P68371	P04350 [163-174]; Q5JP53 [145-156]; P68371 [163-174]		0	1335.7		No Quan Values	High	High	0.0005831	1.899e-05	107
	FALSE	High	[K].IREEYPDR.[I]		0.00229485	0.000632908	3	11	1	Q5JP53; P68371; Q9BVA1	Q5JP53 [137-144]; P68371 [155-162]; Q9BVA1 [155-162]		1	1077.53	11110263	Shared	High	High	0.0007015	0.001795	39	17.97
	FALSE	High	[R].ISVYYNEATGGK.[Y]		6.62057e-05	0.000381298	1	2	2	Q5JP53	Q5JP53 [29-40]		0	1301.64	18832050		High	High	0.0005831	4.739e-05	75	28.4
	FALSE	High	[KR].NMMAACDPR.[H]	1xPropionamide [C6]	0.0499382	0.00570723	5	15	1	P04350; Q9BUF5; Q5JP53; P68371; Q9BVA1	P04350 [298-306]; Q9BUF5 [298-306]; Q5JP53 [280-288]; P68371 [298-306]; Q9BVA1 [298-306]		0	1079.44	7876765	Shared	High	High	0.005052	0.04211	39	22.97
	FALSE	High	[KR].NMMAACDPR.[H]	1xPropionamide [C6]; 1xOxidation [M3]	0.0115326	0.00145166	5	15	1	P04350; Q9BUF5; Q5JP53; P68371; Q9BVA1	P04350 [298-306]; Q9BUF5 [298-306]; Q5JP53 [280-288]; P68371 [298-306]; Q9BVA1 [298-306]		0	1095.44	2691928	Shared	High	High	0.001385	0.009349	43	18.15
	FALSE	High	[K].TAVCDIPPR.[G]	1xPropionamide [C4]	0.00412295	0.000632908	4	11	8	P04350; Q5JP53; P68371; Q9BVA1	P04350 [351-359]; Q5JP53 [333-341]; P68371 [351-359]; Q9BVA1 [351-359]		0	1042.53	3.28364e+06	Shared	High	High	0.0007015	0.003266	36	25.38
FALSE	High	Master Protein	M0QZM1	Heterogeneous nuclear ribonucleoprotein M (Fragment) OS=Homo sapiens OX=9606 GN=HNRNPM PE=1 SV=1	0	56.337	46	19	27	1	383	40	6.73	636	19	metabolic process		RNA binding	Pf00076, Pf13893, Pf14259		ENSG00000099783.11	19					0	0	942152	High	1
	Checked	Confidence	Annotated Sequence	Modifications	Qvality PEP	Qvality q-value	# Protein Groups	# Proteins	# PSMs	Master Protein Accessions	Positions in Master Proteins	Modifications in Master Proteins	# Missed Cleavages	Theo. MH+ [Da]	Abundance: F3: Sample	Quan Info	Found in Sample: [S3] F3: Sample	Confidence (by Search Engine): Mascot	Percolator q-Value (by Search Engine): Mascot	Percolator PEP (by Search Engine): Mascot	Ions Score (by Search Engine): Mascot	Top Apex RT [min]
	FALSE	High	[R].ADILEDKDGK.[S]		0.000276496	0.000381298	2	7	1	M0QZM1; P52272	M0QZM1 [19-28]; P52272 [233-242]		1	1103.56	4.32687e+06	Shared	High	High	0.0005831	0.0002048	92	20.05
	FALSE	High	[R].FGSGMNMGR.[I]		0.00740369	0.0013272	2	5	1	M0QZM1; P52272	M0QZM1 [149-157]; P52272 [363-371]		0	956.408	939218	Shared	High	High	0.001292	0.005921	28	24.83
	FALSE	High	[R].LGGAGMER.[M]		0.0145803	0.00145166	2	4	1	M0QZM1; P52272	M0QZM1 [179-186]; P52272 [411-418]		0	790.388	2.56311e+06	Shared	High	High	0.001385	0.01185	42	17.86
	FALSE	High	[R].INGGGGGSVPGIER.[M]		8.05041e-05	0.000381298	1	1	1	M0QZM1	M0QZM1 [158-171]		0	1269.65	942152		High	High	0.0005831	5.804e-05	66	25.86
	FALSE	High	[R].MAAPIDR.[V]		0.0297287	0.00464626	2	4	1	M0QZM1; P52272	M0QZM1 [265-271]; P52272 [497-503]		0	773.397	150679872	Shared	High	High	0.003984	0.0247	56	21.97
	FALSE	High	[R].MAAPIDR.[V]	1xOxidation [M1]	0.0646773	0.00709812	2	4	1	M0QZM1; P52272	M0QZM1 [265-271]; P52272 [497-503]		0	789.392	903626	Shared	High	High	0.006256	0.05499	40	17.02
	FALSE	High	[R].MGAGLGHGMDR.[V]		0.000260217	0.000381298	2	4	1	M0QZM1; P52272	M0QZM1 [187-197]; P52272 [419-429]		0	1101.49	904320	Shared	High	High	0.0005831	0.0001925	70	21.16
	FALSE	High	[R].MGAGLGHGMDR.[V]	1xOxidation [M1]	0.00638555	0.000632908	2	4	1	M0QZM1; P52272	M0QZM1 [187-197]; P52272 [419-429]		0	1117.49	305613	Shared	High	High	0.0007015	0.005095	40	18.15
	FALSE	High	[R].MGAGMGFGLER.[M]	1xOxidation [M1]	0.000807614	0.000381298	2	4	1	M0QZM1; P52272	M0QZM1 [254-264]; P52272 [486-496]		0	1141.51	141170	Shared	High	High	0.0005831	0.000615	56	33.19
	FALSE	High	[R].MGAGMGFGLER.[M]	2xOxidation [M1; M5]	0.000802189	0.000381298	2	4	1	M0QZM1; P52272	M0QZM1 [254-264]; P52272 [486-496]		0	1157.51	432359	Shared	High	High	0.0005831	0.0006118	30	28
	FALSE	High	[R].MGANNLER.[M]		0.00781272	0.0013272	2	4	1	M0QZM1; P52272	M0QZM1 [326-333]; P52272 [558-565]		0	904.431	3360218	Shared	High	High	0.001292	0.006286	59	19.38
	FALSE	High	[R].MGANNLER.[M]	1xOxidation [M1]	0.00634274	0.000632908	2	4	1	M0QZM1; P52272	M0QZM1 [326-333]; P52272 [558-565]		0	920.425	945049	Shared	High	High	0.0007015	0.005077	30	15.16
	FALSE	High	[R].MGANSLER.[M]		0.00725586	0.0013272	2	5	1	M0QZM1; P52272	M0QZM1 [339-346]; [352-359]; P52272 [571-578]; [584-591]		0	877.42	7.3317e+06	Shared	High	High	0.001292	0.005799	67	20.24
	FALSE	High	[R].MGLSMER.[M]		0.0326096	0.00476463	2	4	1	M0QZM1; P52272	M0QZM1 [293-299]; P52272 [525-531]		0	823.38	1.5524e+06	Shared	High	High	0.004244	0.02707	14	26.62
	FALSE	High	[R].MGLVMDR.[M]	1xOxidation [M5]	0.055404	0.00589578	2	3	1	M0QZM1; P52272	M0QZM1 [205-211]; P52272 [437-443]		0	837.396	423418	Shared	High	High	0.005202	0.04691	24	23.66
	FALSE	High	[R].MGLVMDR.[M]	2xOxidation [M1; M5]	0.0291445	0.00446434	2	3	1	M0QZM1; P52272	M0QZM1 [205-211]; P52272 [437-443]		0	853.391		No Quan Values	High	High	0.003984	0.02421	28
	FALSE	High	[R].MGPAIER.[M]	1xOxidation [M1]	0.00975155	0.00145166	2	4	1	M0QZM1; P52272	M0QZM1 [286-292]; P52272 [518-524]		0	789.392	1.25918e+06	Shared	High	High	0.001385	0.007874	55	18.05
	FALSE	High	[R].MGPAMGPALGAGIER.[M]	2xOxidation [M1; M5]	0.000734889	0.000381298	2	5	2	M0QZM1; P52272	M0QZM1 [360-374]; P52272 [592-606]		0	1459.7		No Quan Values	High	High	0.0005831	0.0005568	42
	FALSE	High	[R].MGPGIDR.[L]		0.0763527	0.00969289	2	4	1	M0QZM1; P52272	M0QZM1 [172-178]; P52272 [404-410]		0	745.366	2.7588e+06	Shared	High	High	0.008335	0.06514	33	20.68
	FALSE	High	[R].MGPGIDR.[L]	1xOxidation [M1]	0.0496143	0.00570723	2	4	1	M0QZM1; P52272	M0QZM1 [172-178]; P52272 [404-410]		0	761.361	593657	Shared	High	High	0.005052	0.04179	33	16.57
	FALSE	High	[R].MGPVMDR.[M]		0.0301245	0.00464626	2	4	1	M0QZM1; P52272	M0QZM1 [312-318]; P52272 [544-550]		0	805.37	2549381	Shared	High	High	0.004144	0.02496	29	22.1
	FALSE	High	[R].MGQTMER.[I]		0.0194329	0.00224479	2	3	1	M0QZM1; P52272	M0QZM1 [240-246]; P52272 [472-478]		0	852.37	1.88437e+06	Shared	High	High	0.00207	0.01594	50	15.52
	FALSE	High	[R].MVPAGMGAGLER.[M]	1xOxidation [M6]	0.0407834	0.00550066	2	4	1	M0QZM1; P52272	M0QZM1 [300-311]; P52272 [532-543]		0	1204.58	563465	Shared	High	High	0.004882	0.03409	26	24.77
	FALSE	High	[R].MVPAGMGAGLER.[M]	2xOxidation [M1; M6]	0.026918	0.00399293	2	4	1	M0QZM1; P52272	M0QZM1 [300-311]; P52272 [532-543]		0	1220.58		No Quan Values	High	High	0.003583	0.02226	28
	FALSE	High	[R].VGQTIER.[M]		0.0194329	0.00224479	2	4	1	M0QZM1; P52272	M0QZM1 [272-278]; P52272 [504-510]		0	802.442	4497674	Shared	High	High	0.00207	0.01597	48	16.34
	FALSE	High	[R].VGSEIER.[M]		0.040252	0.00550066	2	3	1	M0QZM1; P52272	M0QZM1 [198-204]; P52272 [430-436]		0	789.41	5213297	Shared	High	High	0.004882	0.03365	50	16.57
FALSE	High	Master Protein	P22626	Heterogeneous nuclear ribonucleoproteins A2/B1 OS=Homo sapiens OX=9606 GN=HNRNPA2B1 PE=1 SV=2	0	56.257	41	14	24	13	353	37.4	8.95	663	14	metabolic process;regulation of biological process;response to stimulus;transport	cytoplasm;extracellular;membrane;nucleus;spliceosomal complex	DNA binding;protein binding;RNA binding	Pf00076, Pf13893, Pf14259	3181	ENSG00000122566.20	7	HNRNPA2B1		Gene and protein expression by JAK-STAT signaling after Interleukin-12 stimulation; Interleukin-12 family signaling; mRNA Splicing - Major Pathway	mRNA Processing	10	1	1.1103e+08	High	1
	Checked	Confidence	Annotated Sequence	Modifications	Qvality PEP	Qvality q-value	# Protein Groups	# Proteins	# PSMs	Master Protein Accessions	Positions in Master Proteins	Modifications in Master Proteins	# Missed Cleavages	Theo. MH+ [Da]	Abundance: F3: Sample	Quan Info	Found in Sample: [S3] F3: Sample	Confidence (by Search Engine): Mascot	Percolator q-Value (by Search Engine): Mascot	Percolator PEP (by Search Engine): Mascot	Ions Score (by Search Engine): Mascot	Top Apex RT [min]
	FALSE	High	[R].DYFEEYGK.[I]		0.0587237	0.00602637	1	2	1	P22626	P22626 [130-137]		0	1050.44	2.27046e+06		High	High	0.005321	0.04957	30	30.53
	FALSE	High	[K].EDTEEHHLR.[D]		0.000119837	0.000381298	2	9	1	F8W6I7; P22626	F8W6I7 [114-122]; P22626 [121-129]		0	1165.52	2969490	Shared	High	High	0.0005831	8.706e-05	59	13.21
	FALSE	High	[R].EESGKPGAHVTVK.[K]		3.60862e-05	0.000381298	1	2	2	P22626	P22626 [100-112]		1	1338.7	11495138		High	High	0.0005831	2.563e-05	38	15.09
	FALSE	High	[R].EESGKPGAHVTVKK.[L]		0.0828947	0.00998247	1	2	1	P22626	P22626 [100-113]		2	1466.8		No Quan Values	High	High	0.008741	0.07072	5
	FALSE	High	[R].GGGGNFGPGPGSNFR.[G]		1.92753e-05	0.000381298	1	1	2	P22626	P22626 [214-228]		0	1377.63	2.38857e+07		High	High	0.0005831	1.342e-05	66	28.36
	FALSE	High	[R].GGNFGFGDSR.[G]		0.00292453	0.000632908	1	1	1	P22626	P22626 [204-213]		0	1013.44	14990734		High	High	0.0007015	0.002287	46	27.62
	FALSE	High	[R].GGSDGYGSGR.[G]		0.00585082	0.000632908	1	1	1	P22626	P22626 [229-238]		0	912.381	3.90515e+06		High	High	0.0007015	0.004671	40	12.31
	FALSE	High	[K].LTDCVVMR.[D]	1xPropionamide [C4]; 1xOxidation [M7]	0.00601042	0.000632908	1	2	1	P22626	P22626 [47-54]		0	1023.5	468537		High	High	0.0007015	0.004791	25	23.13
	FALSE	High	[K].LTDCVVMRDPASK.[R]	1xPropionamide [C4]	0.000297782	0.000381298	1	2	1	P22626	P22626 [47-59]		1	1505.75	593991		High	High	0.0005831	0.0002212	25	27.22
	FALSE	High	[K].LTDCVVMRDPASK.[R]	1xPropionamide [C4]; 1xOxidation [M7]	0.0602587	0.00602637	1	2	1	P22626	P22626 [47-59]		1	1521.74		No Quan Values	High	High	0.005321	0.05083	45
	FALSE	High	[R].NMGGPYGGGNYGPGGSGGSGGYGGR.[S]		5.88302e-06	0.000381298	1	1	4	P22626	P22626 [326-350]		0	2189.91		No Quan Values	High	High	0.0005831	4.005e-06	112
	FALSE	High	[R].QEMQEVQSSR.[S]	1xGln->pyro-Glu [N-Term]	0.000241617	0.000381298	1	1	1	P22626	P22626 [191-200]		0	1204.53	4.77197e+06		High	High	0.0005831	0.0001786	59	24.12
	FALSE	High	[R].QEMQEVQSSR.[S]	1xGln->pyro-Glu [N-Term]; 1xOxidation [M3]	0.00715895	0.0013272	1	1	1	P22626	P22626 [191-200]		0	1220.52	1.57579e+06		High	High	0.001292	0.005728	42	17.85
	FALSE	High	[R].QEMQEVQSSR.[S]		0.00104335	0.000381298	1	1	1	P22626	P22626 [191-200]		0	1221.55	13866191		High	High	0.0005831	0.0008001	68	17.46
	FALSE	High	[R].QEMQEVQSSR.[S]	1xOxidation [M3]	0.000802189	0.000381298	1	1	1	P22626	P22626 [191-200]		0	1237.55		No Quan Values	High	High	0.0005831	0.0006096	58
	FALSE	High	[K].SGNFGGSR.[N]		0.00864122	0.0013272	1	1	1	P22626	P22626 [318-325]		0	781.359	11024252		High	High	0.001292	0.006936	46	12.96
	FALSE	High	[K].TLETVPLER.[K]		0.00791844	0.0013272	1	2	1	P22626	P22626 [4-12]		0	1057.59	17219598		High	High	0.001292	0.006375	17	31.17
	FALSE	High	[K].YHTINGHNAEVR.[K]		1.57965e-06	0.000381298	1	2	2	P22626	P22626 [174-185]		0	1410.69	1.99261e+06		High	High	0.0005831	1.037e-06	53	17.32
FALSE	High	Master Protein	P23246	Splicing factor, proline- and glutamine-rich OS=Homo sapiens OX=9606 GN=SFPQ PE=1 SV=2	0	55.068	25	18	23	17	707	76.1	9.44	524	18	cell organization and biogenesis;defense response;metabolic process;regulation of biological process;response to stimulus	chromosome;cytoplasm;nucleus	DNA binding;protein binding;RNA binding	Pf00076, Pf08075, Pf13893, Pf14259	6421	ENSG00000116560.10	1	SFPQ		PTK6 Regulates Proteins Involved in RNA Processing	mRNA Processing	5	1	4.96852e+07	High	1
	Checked	Confidence	Annotated Sequence	Modifications	Qvality PEP	Qvality q-value	# Protein Groups	# Proteins	# PSMs	Master Protein Accessions	Positions in Master Proteins	Modifications in Master Proteins	# Missed Cleavages	Theo. MH+ [Da]	Abundance: F3: Sample	Quan Info	Found in Sample: [S3] F3: Sample	Confidence (by Search Engine): Mascot	Percolator q-Value (by Search Engine): Mascot	Percolator PEP (by Search Engine): Mascot	Ions Score (by Search Engine): Mascot	Top Apex RT [min]
	FALSE	High	[K].AELDDTPMR.[G]		0.00682979	0.0013272	1	1	1	P23246	P23246 [350-358]		0	1047.48	5.19462e+06		High	High	0.001292	0.005479	38	24.91
	FALSE	High	[R].AVVIVDDR.[G]		0.00501182	0.000632908	2	4	1	P23246; Q15233	P23246 [400-407]; Q15233 [177-184]		0	886.499	5.50442e+06	Shared	High	High	0.0007015	0.003993	62	26.17
	FALSE	High	[R].EEEMMIR.[Q]		0.0189213	0.00224479	1	2	1	P23246	P23246 [575-581]		0	937.412	1.2885e+06		High	High	0.00207	0.01549	55	26.34
	FALSE	High	[R].EEEMMIR.[Q]	1xOxidation [M4]	0.0321819	0.00476463	1	2	1	P23246	P23246 [575-581]		0	953.407	305396		High	High	0.004244	0.02675	19	20.58
	FALSE	High	[R].EEYEGPNKKPR.[F]		0.0043805	0.000632908	1	1	1	P23246	P23246 [696-706]		2	1346.67		No Quan Values	High	High	0.0007015	0.003458	15
	FALSE	High	[R].EMEEQMR.[R]		0.022953	0.00358294	1	3	1	P23246	P23246 [584-590]		0	952.386	1.60006e+06		High	High	0.003223	0.01894	36	17.64
	FALSE	High	[R].FATHAAALSVR.[N]		7.80897e-06	0.000381298	1	1	1	P23246	P23246 [366-376]		0	1143.63	1682223		High	High	0.0005831	5.34e-06	52	25.74
	FALSE	High	[R].FGQGGAGPVGGQGPR.[G]		1.15435e-07	0.000381298	1	1	2	P23246	P23246 [667-681]		0	1341.67	8649879		High	High	0.0005831	7.167e-08	90	23.66
	FALSE	High	[K].GIVEFASK.[P]		0.063443	0.00666927	1	1	1	P23246	P23246 [414-421]		0	850.467	2.97317e+06		High	High	0.005692	0.05359	33	29.83
	FALSE	High	[K].GIVEFASKPAAR.[K]		0.00911826	0.00145166	1	1	1	P23246	P23246 [414-425]		1	1245.69	2.26651e+06		High	High	0.001385	0.00737	22	28.09
	FALSE	High	[R].GMGPGTPAGYGR.[G]		0.0107122	0.00145166	1	1	1	P23246	P23246 [682-693]		0	1120.52	506568		High	High	0.001385	0.008685	20	23.77
	FALSE	High	[R].LFVGNLPADITEDEFKR.[L]		0.00063789	0.000381298	1	1	1	P23246	P23246 [299-315]		1	1964.01	3149484		High	High	0.0005831	0.0004845	15	58.13
	FALSE	High	[K].ISDSEGFK.[A]		0.0219087	0.00306391	1	1	1	P23246	P23246 [272-279]		0	882.42	6.01136e+06		High	High	0.002778	0.018	48	20.61
	FALSE	High	[R].MGGGGAMNMGDPYGSGGQK.[F]	1xOxidation [M]	0.00325727	0.000632908	1	3	2	P23246	P23246 [612-630]		0	1787.71	400021		High	High	0.0007015	0.00256	53	23.77
	FALSE	High	[K].QGPGPGGPK.[G]	1xGln->pyro-Glu [N-Term]	0.0693979	0.00832407	1	1	1	P23246	P23246 [200-208]		0	777.389	1299423		High	High	0.007318	0.05916	28	18.22
	FALSE	High	[K].QGPGPGGPK.[G]		0.055404	0.00589578	1	1	1	P23246	P23246 [200-208]		0	794.416	2562968		High	High	0.005202	0.04663	49	13.35
	FALSE	High	[R].QREMEEQMR.[R]	1xGln->pyro-Glu [N-Term]	0.0698426	0.00851363	1	2	1	P23246	P23246 [582-590]		1	1219.52	400436		High	High	0.007318	0.05941	41	22.82
	FALSE	High	[R].RMEELHNQEMQK.[R]		0.00018203	0.000381298	1	2	1	P23246	P23246 [548-559]		1	1572.73	668568		High	High	0.0005831	0.000134	44	18.14
	FALSE	High	[R].SEEKISDSEGFK.[A]		4.01972e-05	0.000381298	1	1	1	P23246	P23246 [268-279]		1	1355.63	1.22934e+06		High	High	0.0005831	2.86e-05	61	21.37
	FALSE	High	[R].SPPPGMGLNQNR.[G]		0.000172471	0.000381298	1	1	1	P23246	P23246 [33-44]		0	1267.62	3204584		High	High	0.0005831	0.0001268	63	24.63
	FALSE	High	[R].SPPPGMGLNQNR.[G]	1xOxidation [M6]	0.072567	0.00929625	1	1	1	P23246	P23246 [33-44]		0	1283.62	787665		High	High	0.008035	0.06165	27	18.59
FALSE	High	Master Protein	Q6P2Q9	Pre-mRNA-processing-splicing factor 8 OS=Homo sapiens OX=9606 GN=PRPF8 PE=1 SV=2	0	54.88	9	22	24	22	2335	273.4	8.84	493	22	cell organization and biogenesis;metabolic process;response to stimulus	membrane;nucleus;spliceosomal complex	catalytic activity;protein binding;RNA binding	Pf01398, Pf08082, Pf08083, Pf08084, Pf10596, Pf10597, Pf10598, Pf12134	10594	ENSG00000174231.16; ENSG00000274442.2	17; CHR_HSCHR17_1_CTG2	PRPF8	Spliceosome	mRNA Splicing - Major Pathway; mRNA Splicing - Minor Pathway	mRNA Processing	7	0	2.2195e+07	High	1
	Checked	Confidence	Annotated Sequence	Modifications	Qvality PEP	Qvality q-value	# Protein Groups	# Proteins	# PSMs	Master Protein Accessions	Positions in Master Proteins	Modifications in Master Proteins	# Missed Cleavages	Theo. MH+ [Da]	Abundance: F3: Sample	Quan Info	Found in Sample: [S3] F3: Sample	Confidence (by Search Engine): Mascot	Percolator q-Value (by Search Engine): Mascot	Percolator PEP (by Search Engine): Mascot	Ions Score (by Search Engine): Mascot	Top Apex RT [min]
	FALSE	High	[K].ALNMAIPGGPK.[F]	1xOxidation [M4]	0.000467813	0.000381298	1	2	1	Q6P2Q9	Q6P2Q9 [268-278]		0	1084.58	445755		High	High	0.0005831	0.0003504	48	27.11
	FALSE	High	[R].AISAANLHLR.[T]		0.00332374	0.000632908	1	1	1	Q6P2Q9	Q6P2Q9 [2077-2086]		0	1065.62	247096		High	High	0.0007015	0.002612	37	29.13
	FALSE	High	[K].ASGFEESMK.[W]		0.00577261	0.000632908	1	2	1	Q6P2Q9	Q6P2Q9 [1506-1514]		0	985.43	1.19358e+06		High	High	0.0007015	0.004615	36	22.48
	FALSE	High	[K].ASGFEESMK.[W]	1xOxidation [M8]	0.00234169	0.000632908	1	2	1	Q6P2Q9	Q6P2Q9 [1506-1514]		0	1001.42	379447		High	High	0.0007015	0.001826	35	16.61
	FALSE	High	[K].DLILADYGKK.[N]		0.00224894	0.000632908	1	1	1	Q6P2Q9	Q6P2Q9 [1985-1994]		1	1135.64	183833		High	High	0.0007015	0.001747	60	32.6
	FALSE	High	[K].DVMDSTTTQK.[Y]		0.0035793	0.000632908	1	1	1	Q6P2Q9	Q6P2Q9 [1650-1659]		0	1125.51	1.20823e+06		High	High	0.0007015	0.002821	54	18.59
	FALSE	High	[K].EQSQLTATQTR.[T]		0.00132085	0.000632908	1	1	1	Q6P2Q9	Q6P2Q9 [2035-2045]		0	1262.63	3.12011e+06		High	High	0.0007015	0.001018	47	18.48
	FALSE	High	[R].FTADEAR.[D]		0.0372016	0.00543987	1	1	1	Q6P2Q9	Q6P2Q9 [1101-1107]		0	809.379	1636647		High	High	0.004833	0.03111	42	17.41
	FALSE	High	[R].GITPLLER.[W]		0.0151776	0.00145166	1	2	1	Q6P2Q9	Q6P2Q9 [643-650]		0	898.536	309327		High	High	0.001385	0.01242	40	34.14
	FALSE	High	[K].HDVNLGR.[A]		0.045881	0.00563459	1	1	1	Q6P2Q9	Q6P2Q9 [1145-1151]		0	810.422	1178227		High	High	0.004986	0.03858	22	15.67
	FALSE	High	[K].IMADNPSWDGEK.[T]	1xOxidation [M2]	0.00802559	0.0013272	1	1	1	Q6P2Q9	Q6P2Q9 [2199-2210]		0	1378.59	275484		High	High	0.001292	0.006463	39	26.02
	FALSE	High	[K].NNVVINYK.[D]		0.0110036	0.00145166	1	2	1	Q6P2Q9	Q6P2Q9 [1013-1020]		0	963.526	1.08646e+06		High	High	0.001385	0.008915	42	25.68
	FALSE	High	[R].PSLLADSK.[D]		0.0146782	0.00145166	1	1	1	Q6P2Q9	Q6P2Q9 [1642-1649]		0	830.462	411501		High	High	0.001385	0.01197	34	24.34
	FALSE	High	[R].QQIAEIEK.[Q]		0.0211915	0.00306391	1	1	1	Q6P2Q9	Q6P2Q9 [2024-2031]		0	958.52	1.14121e+06		High	High	0.002778	0.01743	40	22.5
	FALSE	High	[K].QTDVGITHFR.[S]		0.000215451	0.000381298	1	1	1	Q6P2Q9	Q6P2Q9 [1345-1354]		0	1173.6	554823		High	High	0.0005831	0.0001592	64	26.34
	FALSE	High	[R].SGLNQIPNR.[R]		0.00217446	0.000632908	1	2	1	Q6P2Q9	Q6P2Q9 [1524-1532]		0	998.538	1.2492e+06		High	High	0.0007015	0.001697	57	23.78
	FALSE	High	[R].SLPVEEQPK.[Q]		0.0122499	0.00145166	1	1	1	Q6P2Q9	Q6P2Q9 [1851-1859]		0	1026.55	3.28047e+06		High	High	0.001385	0.009931	30	23.66
	FALSE	High	[R].TGQLFLK.[I]		0.0167787	0.00204242	1	1	2	Q6P2Q9	Q6P2Q9 [1814-1820]		0	806.477	2105252		High	High	0.001895	0.01369	45	30.88
	FALSE	High	[K].TISSYTAFSR.[L]		0.00372687	0.000632908	1	1	1	Q6P2Q9	Q6P2Q9 [1926-1935]		0	1132.56	491839		High	High	0.0007015	0.002937	57	30.46
	FALSE	High	[R].TNHIYVSSDDIK.[E]		0.000218376	0.000381298	1	1	1	Q6P2Q9	Q6P2Q9 [2087-2098]		0	1391.68	925649		High	High	0.0005831	0.0001612	66	24.91
	FALSE	High	[R].TSYEEFTHK.[D]		0.00253882	0.000632908	1	1	1	Q6P2Q9	Q6P2Q9 [1202-1210]		0	1141.52	473085		High	High	0.0007015	0.001985	29	22.5
	FALSE	High	[R].VDDESMQR.[F]		0.0287613	0.00446434	1	1	1	Q6P2Q9	Q6P2Q9 [1232-1239]		0	979.415		No Quan Values	High	High	0.003984	0.02386	17
	FALSE	High	[R].WGDYDSHDIER.[Y]		0.0278247	0.00446434	1	1	1	Q6P2Q9	Q6P2Q9 [1668-1678]		0	1392.58	297777		High	High	0.003984	0.0231	17	26.17
FALSE	High	Master Protein	P07814	Bifunctional glutamate/proline--tRNA ligase OS=Homo sapiens OX=9606 GN=EPRS1 PE=1 SV=5	0	54.533	13	20	21	20	1512	170.5	7.33	493	20	cell organization and biogenesis;metabolic process;regulation of biological process;response to stimulus	cytoplasm;cytosol;membrane	catalytic activity;metal ion binding;nucleotide binding;protein binding;RNA binding	Pf00458, Pf00587, Pf00749, Pf01406, Pf03129, Pf03950, Pf09180, Pf14497	2058	ENSG00000136628.17	1	EPRS	Metabolic pathways; Porphyrin and chlorophyll metabolism; Aminoacyl-tRNA biosynthesis	tRNA modification in the nucleus and cytosol; Cytosolic tRNA aminoacylation; SeMet incorporation into proteins	Parkinsons Disease Pathway; Amino Acid metabolism	16	0	5.22686e+07	High	1
	Checked	Confidence	Annotated Sequence	Modifications	Qvality PEP	Qvality q-value	# Protein Groups	# Proteins	# PSMs	Master Protein Accessions	Positions in Master Proteins	Modifications in Master Proteins	# Missed Cleavages	Theo. MH+ [Da]	Abundance: F3: Sample	Quan Info	Found in Sample: [S3] F3: Sample	Confidence (by Search Engine): Mascot	Percolator q-Value (by Search Engine): Mascot	Percolator PEP (by Search Engine): Mascot	Ions Score (by Search Engine): Mascot	Top Apex RT [min]
	FALSE	High	[K].AYVDDTPAEQMK.[A]		0.00692227	0.0013272	1	2	1	P07814	P07814 [289-300]		0	1367.61	1028540		High	High	0.001292	0.005523	50	26.22
	FALSE	High	[R].DNYSPGWK.[F]		0.0251904	0.00399293	1	1	1	P07814	P07814 [1347-1354]		0	966.432	412789		High	High	0.003421	0.02078	29	25.35
	FALSE	High	[R].DQDLEPGAPSMGAK.[S]		0.000211136	0.000381298	1	1	1	P07814	P07814 [1464-1477]		0	1415.65	1.2435e+06		High	High	0.0005831	0.0001563	73	27.75
	FALSE	High	[R].DQDLEPGAPSMGAK.[S]	1xOxidation [M11]	0.0680795	0.00832407	1	1	1	P07814	P07814 [1464-1477]		0	1431.64	629872		High	High	0.007318	0.05798	26	22.67
	FALSE	High	[K].EDVDAAVK.[Q]		0.0369578	0.0052311	1	2	1	P07814	P07814 [775-782]		0	846.42	982576		High	High	0.004651	0.03094	55	18.5
	FALSE	High	[R].FDDTNPEKEKEDFEK.[V]		0.000377033	0.000381298	1	2	1	P07814	P07814 [236-250]		2	1870.83	36316392		High	High	0.0005831	0.0002811	35	23.66
	FALSE	High	[R].GMTVEGLK.[Q]		0.0301245	0.00464626	1	2	1	P07814	P07814 [465-472]		0	834.439	324300		High	High	0.004144	0.02499	16	27.01
	FALSE	High	[K].GNAAWQEQLK.[Q]		0.000744863	0.000381298	1	3	1	P07814	P07814 [130-139]		0	1144.57	672726		High	High	0.0005831	0.0005644	51	28.19
	FALSE	High	[K].KGDIIQLQR.[R]		0.018423	0.00224479	1	2	1	P07814	P07814 [666-674]		1	1070.63	428022		High	High	0.00207	0.01505	30	26.13
	FALSE	High	[K].IDMSSNNGCMR.[D]	1xPropionamide [C9]	0.00252177	0.000632908	1	2	1	P07814	P07814 [342-352]		0	1298.53		No Quan Values	High	High	0.0007015	0.001967	49
	FALSE	High	[R].LLSVNIR.[V]		0.0237288	0.00380956	1	1	1	P07814	P07814 [1334-1340]		0	814.515	555834		High	High	0.003223	0.01954	40	33.39
	FALSE	High	[R].LNLNNTVLSK.[R]		0.000408804	0.000381298	1	2	1	P07814	P07814 [426-435]		0	1115.64	397316		High	High	0.0005831	0.000306	60	33.18
	FALSE	High	[K].LTVAENEAETK.[L]		0.000686986	0.000381298	1	1	1	P07814	P07814 [1390-1400]		0	1204.61	2.29635e+06		High	High	0.0005831	0.0005217	38	21.62
	FALSE	High	[K].NETSAPFK.[E]		0.0209111	0.00306391	1	2	1	P07814	P07814 [726-733]		0	893.436	857552		High	High	0.002778	0.0172	29	20.92
	FALSE	High	[K].NQGGGLSSSGAGEGQGPK.[K]		8.46505e-08	0.000381298	1	1	1	P07814	P07814 [992-1009]		0	1587.74	1.85957e+06		High	High	0.0005831	5.19e-08	108	17.93
	FALSE	High	[K].QFIAAQGSSR.[S]	1xGln->pyro-Glu [N-Term]	0.00417885	0.000632908	1	2	1	P07814	P07814 [473-482]		0	1047.52		No Quan Values	High	High	0.0007015	0.003311	38
	FALSE	High	[K].SCQFVAVR.[R]	1xPropionamide [C2]	0.0198255	0.00224479	1	1	1	P07814	P07814 [1376-1383]		0	980.498	540460		High	High	0.00207	0.01627	42	27.46
	FALSE	High	[K].TKVEATKNETSAPFK.[E]		0.00130317	0.000632908	1	2	1	P07814	P07814 [719-733]		2	1650.87	216433		High	High	0.0007015	0.001004	28	20.11
	FALSE	High	[K].VASQGEVVR.[K]		0.014876	0.00145166	1	2	1	P07814	P07814 [908-916]		0	944.516	1.21948e+06		High	High	0.001385	0.01212	13	17.34
	FALSE	High	[R].VAVQGDVVR.[E]		0.00187497	0.000632908	1	2	1	P07814	P07814 [757-765]		0	942.537	1.77257e+06		High	High	0.0007015	0.001452	71	23.37
	FALSE	High	[K].WDVSTTK.[A]		0.0350623	0.00476463	1	3	1	P07814	P07814 [167-173]		0	836.415	514352		High	High	0.004244	0.02926	25	23.47
FALSE	High	Master Protein	Q86YZ3	Hornerin OS=Homo sapiens OX=9606 GN=HRNR PE=1 SV=2	0	53.222	14	11	13	11	2850	282.2	10.04	455	11	cell organization and biogenesis;development;transport	cytoplasm;cytoskeleton;extracellular;nucleus;organelle lumen	metal ion binding		388697	ENSG00000197915.5	1	HRNR		Neutrophil degranulation		3	0	3.95567e+06	High	1
	Checked	Confidence	Annotated Sequence	Modifications	Qvality PEP	Qvality q-value	# Protein Groups	# Proteins	# PSMs	Master Protein Accessions	Positions in Master Proteins	Modifications in Master Proteins	# Missed Cleavages	Theo. MH+ [Da]	Abundance: F3: Sample	Quan Info	Found in Sample: [S3] F3: Sample	Confidence (by Search Engine): Mascot	Percolator q-Value (by Search Engine): Mascot	Percolator PEP (by Search Engine): Mascot	Ions Score (by Search Engine): Mascot	Top Apex RT [min]
	FALSE	High	[R].GEQHGSSSGSSSSYGQHGSGSR.[Q]		0.000604401	0.000381298	1	1	1	Q86YZ3	Q86YZ3 [1910-1931]		0	2122.88		No Quan Values	High	High	0.0005831	0.0004565	41
	FALSE	High	[R].GPYESGSGHSSGLGHQESR.[S]		1.87623e-05	0.000381298	1	1	1	Q86YZ3	Q86YZ3 [572-590]		0	1928.85		No Quan Values	High	High	0.0005831	1.313e-05	20
	FALSE	High	[R].GPYESGSGHSSGLGHR.[E]		3.50036e-06	0.000381298	1	1	1	Q86YZ3	Q86YZ3 [1038-1053]; [1978-1993]; [2448-2463]		0	1584.71		No Quan Values	High	High	0.0005831	2.351e-06	93
	FALSE	High	[R].GSGSGQSPSYGR.[H]		0.000253293	0.000381298	1	1	1	Q86YZ3	Q86YZ3 [897-908]		0	1139.51		No Quan Values	High	High	0.0005831	0.0001877	66
	FALSE	High	[R].HGSGSGQSSSYGPYR.[S]		0.0598715	0.00602637	1	1	1	Q86YZ3	Q86YZ3 [1014-1028]		0	1526.66		No Quan Values	High	High	0.005321	0.0505	13
	FALSE	High	[QR].HGSSSGSSSSYGQHGSGSR.[Q]		3.75581e-09	0.000381298	1	1	1	Q86YZ3	Q86YZ3 [973-991]; [1443-1461]; [1913-1931]; [2383-2401]		0	1808.75	650113		High	High	0.0005831	2.142e-09	69	11.9
	FALSE	High	[R].QGSGSGQSPGHGQR.[G]	1xGln->pyro-Glu [N-Term]	1.76576e-05	0.000381298	1	1	1	Q86YZ3	Q86YZ3 [1118-1131]; [1588-1601]; [2058-2071]; [2528-2541]		0	1322.58	1050260		High	High	0.0005831	1.234e-05	72	12.58
	FALSE	High	[R].QGSGSGQSPGHGQR.[G]		0.00172937	0.000632908	1	1	1	Q86YZ3	Q86YZ3 [1118-1131]; [1588-1601]; [2058-2071]; [2528-2541]		0	1339.61	232387		High	High	0.0007015	0.001339	78	2
	FALSE	High	[QR].QGSGSGQSPSR.[G]	1xGln->pyro-Glu [N-Term]	0.0035793	0.000632908	1	1	1	Q86YZ3	Q86YZ3 [652-662]; [1705-1715]; [1822-1832]; [2292-2302]; [2645-2655]		0	1030.45	713575		High	High	0.0007015	0.002817	14	13.02
	FALSE	High	[QR].QGSGSGQSPSR.[G]		0.08032	0.00998247	1	1	1	Q86YZ3	Q86YZ3 [652-662]; [1705-1715]; [1822-1832]; [2292-2302]; [2645-2655]		0	1047.48		No Quan Values	High	High	0.008741	0.06862	45
	FALSE	High	[R].QSLGHGQHGSGSGQSPSPSR.[G]	1xGln->pyro-Glu [N-Term]	2.27295e-08	0.000381298	1	1	1	Q86YZ3	Q86YZ3 [992-1011]; [1462-1481]; [1932-1951]; [2402-2421]		0	1930.88	599949		High	High	0.0005831	1.356e-08	31	17.15
	FALSE	High	[GR].QSPSYGR.[H]		0.0348321	0.00476463	1	1	1	Q86YZ3	Q86YZ3 [902-908]; [1137-1143]; [1607-1613]; [2077-2083]; [2547-2553]		0	794.379	709387		High	High	0.004244	0.02909	44	14.07
	FALSE	High	[RG].SSSGSSSSYGQHGSGSR.[Q]		2.37564e-05	0.000381298	1	1	1	Q86YZ3	Q86YZ3 [275-291]; [975-991]; [1445-1461]; [1915-1931]; [2385-2401]		0	1614.67		No Quan Values	High	High	0.0005831	1.664e-05	86
FALSE	High	Master Protein	P39023	60S ribosomal protein L3 OS=Homo sapiens OX=9606 GN=RPL3 PE=1 SV=2	0	52.988	36	19	23	19	403	46.1	10.18	477	19	cell organization and biogenesis;metabolic process;response to stimulus;transport	cytoplasm;cytosol;nucleus;ribosome	protein binding;RNA binding;structural molecule activity	Pf00297	6122	ENSG00000100316.15	22	RPL3	Ribosome	Peptide chain elongation; Eukaryotic Translation Termination; Viral mRNA Translation; L13a-mediated translational silencing of Ceruloplasmin expression; Nonsense Mediated Decay (NMD) independent of the Exon Junction Complex (EJC); Selenocysteine synthesis; Nonsense Mediated Decay (NMD) enhanced by the Exon Junction Complex (EJC); GTP hydrolysis and joining of the 60S ribosomal subunit; Major path…	Cytoplasmic Ribosomal Proteins	34	0	8.07631e+07	High	1
	Checked	Confidence	Annotated Sequence	Modifications	Qvality PEP	Qvality q-value	# Protein Groups	# Proteins	# PSMs	Master Protein Accessions	Positions in Master Proteins	Modifications in Master Proteins	# Missed Cleavages	Theo. MH+ [Da]	Abundance: F3: Sample	Quan Info	Found in Sample: [S3] F3: Sample	Confidence (by Search Engine): Mascot	Percolator q-Value (by Search Engine): Mascot	Percolator PEP (by Search Engine): Mascot	Ions Score (by Search Engine): Mascot	Top Apex RT [min]
	FALSE	High	[K].AFMGPLK.[K]		0.0384444	0.00543987	1	2	1	P39023	P39023 [387-393]		0	763.417		No Quan Values	High	High	0.004833	0.03214	39
	FALSE	High	[K].AFMGPLK.[K]	1xOxidation [M3]	0.0667846	0.00815486	1	2	1	P39023	P39023 [387-393]		0	779.412	2.19211e+06		High	High	0.007175	0.05675	26	26
	FALSE	High	[K].AGMTHIVR.[E]		0.00300439	0.000632908	1	4	1	P39023	P39023 [51-58]		0	884.477	5.34518e+06		High	High	0.0007015	0.002353	57	19.12
	FALSE	High	[K].AGMTHIVR.[E]	1xOxidation [M3]	0.00468556	0.000632908	1	4	1	P39023	P39023 [51-58]		0	900.472		No Quan Values	High	High	0.0007015	0.003721	57
	FALSE	High	[K].DDPSKPVHLTAFLGYK.[A]		2.98776e-05	0.000381298	1	4	1	P39023	P39023 [35-50]		1	1787.93		No Quan Values	High	High	0.0005831	2.111e-05	48
	FALSE	High	[K].DFSSMKK.[Y]		0.0614348	0.00602637	1	5	1	P39023	P39023 [149-155]		1	842.408	1.37245e+06		High	High	0.005321	0.05187	33	17.25
	FALSE	High	[R].EVDRPGSK.[V]		0.00797184	0.0013272	1	6	1	P39023	P39023 [59-66]		1	887.458	7656579		High	High	0.001292	0.006419	31	11.04
	FALSE	High	[K].FIDTTSK.[F]		0.0350623	0.00476463	1	3	1	P39023	P39023 [367-373]		0	811.42	122078		High	High	0.004244	0.02916	37	51.47
	FALSE	High	[R].FQTMEEKK.[A]		0.0689558	0.00832407	1	2	1	P39023	P39023 [379-386]		1	1040.51	874217		High	High	0.007318	0.05872	19	16.65
	FALSE	High	[K].GCVVGTK.[K]	1xPropionamide [C2]	0.0546908	0.00570723	1	2	1	P39023	P39023 [335-341]		0	734.387	2.2628e+06		High	High	0.005052	0.04605	42	14.74
	FALSE	High	[R].HGSLGFLPR.[K]		2.88871e-05	0.000381298	1	4	1	P39023	P39023 [11-19]		0	983.542	1.54661e+06		High	High	0.0005831	2.033e-05	55	31.32
	FALSE	High	[R].KSLLVQTK.[R]		0.0773272	0.00969289	1	2	1	P39023	P39023 [349-356]		1	916.583	831539		High	High	0.008503	0.06596	38	20.36
	FALSE	High	[K].IGQGYLIK.[D]		0.00370186	0.000632908	1	3	1	P39023	P39023 [287-294]		0	891.53	6143591		High	High	0.0007015	0.002924	36	30.21
	FALSE	High	[K].NNASTDYDLSDK.[S]		0.000174813	0.000381298	1	3	1	P39023	P39023 [301-312]		0	1342.58	17678042		High	High	0.0005831	0.0001281	71	22.72
	FALSE	High	[K].QLEKDFSSMK.[K]	1xGln->pyro-Glu [N-Term]; 1xOxidation [M9]	0.00869947	0.0013272	1	5	1	P39023	P39023 [145-154]		1	1211.56	519400		High	High	0.001292	0.007001	42	28.47
	FALSE	High	[K].QLEKDFSSMK.[K]		0.0467882	0.00563459	1	5	1	P39023	P39023 [145-154]		1	1212.59	476302		High	High	0.004986	0.0392	22	24.42
	FALSE	High	[K].SLLVQTK.[R]		0.0788105	0.00998247	1	2	1	P39023	P39023 [350-356]		0	788.488	10273484		High	High	0.008741	0.06725	36	25.11
	FALSE	High	[K].TVFAEHISDECK.[R]	1xPropionamide [C11]	5.07196e-06	0.000381298	1	6	1	P39023	P39023 [104-115]		0	1449.67	1.26582e+06		High	High	0.0005831	3.432e-06	64	26.46
	FALSE	High	[K].TVFAEHISDECKR.[R]	1xPropionamide [C11]	0.00011127	0.000381298	1	6	1	P39023	P39023 [104-116]		1	1605.77	1.05421e+06		High	High	0.0005831	8.075e-05	35	24.14
	FALSE	High	[R].VAFSVAR.[A]		0.0546908	0.00570723	1	4	1	P39023	P39023 [262-268]		0	749.43	11914629		High	High	0.005052	0.04623	45	27.15
	FALSE	High	[R].VIAHTQMR.[L]		0.00625798	0.000632908	1	5	1	P39023	P39023 [162-169]		0	955.514	5840380		High	High	0.0007015	0.004984	42	15.97
	FALSE	High	[R].VIAHTQMR.[L]	1xOxidation [M7]	0.063443	0.00666927	1	5	1	P39023	P39023 [162-169]		0	971.509	1.37093e+06		High	High	0.005881	0.0538	26	12.61
	FALSE	High	[K].WQDEDGKK.[Q]		0.0435438	0.00550066	1	5	1	P39023	P39023 [137-144]		1	1005.46	2.02275e+06		High	High	0.004882	0.03645	18	12.9
FALSE	High	Master Protein	P19338	Nucleolin OS=Homo sapiens OX=9606 GN=NCL PE=1 SV=3	0	52.868	24	20	23	20	710	76.6	4.7	564	20	regulation of biological process;response to stimulus	cytoplasm;membrane;nucleus	DNA binding;protein binding;RNA binding	Pf00076, Pf13893, Pf14259	4691	ENSG00000115053.15	2	NCL	Pathogenic Escherichia coli infection	Major pathway of rRNA processing in the nucleolus and cytosol	Pathogenic Escherichia coli infection; VEGFA-VEGFR2 Signaling Pathway	7	0	1.13697e+08	High	1
	Checked	Confidence	Annotated Sequence	Modifications	Qvality PEP	Qvality q-value	# Protein Groups	# Proteins	# PSMs	Master Protein Accessions	Positions in Master Proteins	Modifications in Master Proteins	# Missed Cleavages	Theo. MH+ [Da]	Abundance: F3: Sample	Quan Info	Found in Sample: [S3] F3: Sample	Confidence (by Search Engine): Mascot	Percolator q-Value (by Search Engine): Mascot	Percolator PEP (by Search Engine): Mascot	Ions Score (by Search Engine): Mascot	Top Apex RT [min]
	FALSE	High	[K].ALELTGLK.[V]		0.00609183	0.000632908	1	1	1	P19338	P19338 [363-370]		0	844.514	9873769		High	High	0.0007015	0.004878	37	34.27
	FALSE	High	[K].ALVATPGKK.[G]		0.0618316	0.00602637	1	5	1	P19338	P19338 [117-125]		1	884.556	319441		High	High	0.005321	0.05246	21	18
	FALSE	High	[K].EALNSCNKR.[E]	1xPropionamide [C6]	0.00129442	0.000632908	1	2	1	P19338	P19338 [538-546]		1	1105.54	1.79049e+06		High	High	0.0007015	0.0009962	53	13.13
	FALSE	High	[K].EAMEDGEIDGNK.[V]	1xOxidation [M3]	0.00201917	0.000632908	1	2	1	P19338	P19338 [628-639]		0	1323.54	714717		High	High	0.0007015	0.001566	53	16.81
	FALSE	High	[K].ESFDGSVR.[A]		0.0240462	0.00380956	1	2	1	P19338	P19338 [590-597]		0	896.411	1.18307e+06		High	High	0.003421	0.0199	21	21.25
	FALSE	High	[K].GLSEDTTEETLK.[E]		0.000260217	0.000381298	1	2	1	P19338	P19338 [578-589]		0	1322.63	2.61538e+06		High	High	0.0005831	0.0001925	58	25.72
	FALSE	High	[K].GQNQDYR.[G]		0.0610404	0.00602637	1	2	1	P19338	P19338 [468-474]		0	880.391	708538		High	High	0.005321	0.05164	24	11.1
	FALSE	High	[K].KGAAIPAK.[G]		0.0483386	0.00563459	1	5	1	P19338	P19338 [125-132]		1	755.477	902664		High	High	0.004986	0.04061	42	14.09
	FALSE	High	[K].KVAVATPAK.[K]		0.00706332	0.0013272	1	5	1	P19338	P19338 [71-79]		1	884.556	265717		High	High	0.001292	0.005653	51	16.33
	FALSE	High	[K].KVVVSPTK.[K]		0.00257325	0.000632908	1	5	1	P19338	P19338 [63-70]		1	857.545	1.7551e+06		High	High	0.0007015	0.002012	43	15.59
	FALSE	High	[R].LELQGPR.[G]		0.0346033	0.00476463	1	2	3	P19338	P19338 [555-561]		0	812.462	8602478		High	High	0.004244	0.02884	54	25.21
	FALSE	High	[R].IVTDRETGSSK.[G]		6.59756e-06	0.000381298	1	2	1	P19338	P19338 [600-610]		1	1192.62	4281167		High	High	0.0005831	4.48e-06	79	13.68
	FALSE	High	[K].NDLAVVDVR.[I]		0.000893533	0.000381298	1	1	1	P19338	P19338 [334-342]		0	1000.54	23181650		High	High	0.0005831	0.000683	60	31.81
	FALSE	High	[K].QGTEIDGR.[S]	1xGln->pyro-Glu [N-Term]	0.0432598	0.00550066	1	2	1	P19338	P19338 [450-457]		0	858.395	1.36566e+06		High	High	0.004882	0.03624	16	21.37
	FALSE	High	[K].QGTEIDGR.[S]		0.0030657	0.000632908	1	2	1	P19338	P19338 [450-457]		0	875.422	7.48987e+06		High	High	0.0007015	0.002416	61	15.47
	FALSE	High	[R].SISLYYTGEK.[G]		0.00245474	0.000632908	1	2	1	P19338	P19338 [458-467]		0	1160.58	2.98875e+06		High	High	0.0007015	0.001924	53	32.86
	FALSE	High	[K].TEADAEKTFEEK.[Q]		1.00896e-05	0.000381298	1	2	1	P19338	P19338 [438-449]		1	1397.64	11912732		High	High	0.0005831	6.923e-06	71	21.13
	FALSE	High	[K].TGISDVFAK.[N]		0.00143208	0.000632908	1	1	1	P19338	P19338 [325-333]		0	937.499	16139383		High	High	0.0007015	0.001104	60	34.34
	FALSE	High	[K].VAVATPAK.[K]		0.037447	0.00543987	1	5	1	P19338	P19338 [72-79]		0	756.461	8024522		High	High	0.004833	0.03125	54	18.91
	FALSE	High	[K].VFGNEIK.[L]		0.0421417	0.00550066	1	1	1	P19338	P19338 [371-377]		0	806.441	9207562		High	High	0.004882	0.03539	28	24.66
	FALSE	High	[K].VTLDWAKPK.[G]		0.00375205	0.000632908	1	2	1	P19338	P19338 [640-648]		1	1057.6	374828		High	High	0.0007015	0.002954	52	30.23
FALSE	High	Master Protein	P62424	60S ribosomal protein L7a OS=Homo sapiens OX=9606 GN=RPL7A PE=1 SV=2	0	52.61	47	15	18	15	266	30	10.61	519	15	cell organization and biogenesis;metabolic process;transport	cytoplasm;cytosol;membrane;nucleus;ribosome	protein binding;RNA binding;structural molecule activity	Pf01248	6130	ENSG00000280858.2; ENSG00000148303.16	9; CHR_HG2030_PATCH	RPL7A	Ribosome	Peptide chain elongation; Eukaryotic Translation Termination; Viral mRNA Translation; L13a-mediated translational silencing of Ceruloplasmin expression; Nonsense Mediated Decay (NMD) independent of the Exon Junction Complex (EJC); Selenocysteine synthesis; Nonsense Mediated Decay (NMD) enhanced by the Exon Junction Complex (EJC); GTP hydrolysis and joining of the 60S ribosomal subunit; Major path…	Cytoplasmic Ribosomal Proteins	34	0	9.29003e+07	High	1
	Checked	Confidence	Annotated Sequence	Modifications	Qvality PEP	Qvality q-value	# Protein Groups	# Proteins	# PSMs	Master Protein Accessions	Positions in Master Proteins	Modifications in Master Proteins	# Missed Cleavages	Theo. MH+ [Da]	Abundance: F3: Sample	Quan Info	Found in Sample: [S3] F3: Sample	Confidence (by Search Engine): Mascot	Percolator q-Value (by Search Engine): Mascot	Percolator PEP (by Search Engine): Mascot	Ions Score (by Search Engine): Mascot	Top Apex RT [min]
	FALSE	High	[K].AAGKGDVPTK.[R]		0.000130815	0.000381298	1	2	1	P62424	P62424 [122-131]		1	943.521	2.79616e+06		High	High	0.0005831	9.576e-05	60	13.12
	FALSE	High	[R].AGVNTVTTLVENK.[K]		1.98022e-05	0.000381298	1	3	1	P62424	P62424 [138-150]		0	1345.73	7.78577e+06		High	High	0.0005831	1.382e-05	86	56.84
	FALSE	High	[R].AGVNTVTTLVENKK.[A]		7.96855e-06	0.000381298	1	3	1	P62424	P62424 [138-151]		1	1473.83	5577856		High	High	0.0005831	5.465e-06	84	57.75
	FALSE	High	[K].AKELATK.[L]		0.0126674	0.00145166	1	2	2	P62424	P62424 [258-264]		1	760.456	729730		High	High	0.001385	0.01026	49	3.43
	FALSE	High	[R].HWGGNVLGPK.[S]		0.000267331	0.000381298	1	2	1	P62424	P62424 [236-245]		0	1064.56	1.2909e+06		High	High	0.0005831	0.0001981	37	26.11
	FALSE	High	[K].KVAPAPAVVK.[K]		0.000272793	0.000381298	1	2	1	P62424	P62424 [11-20]		1	979.63	2.13652e+06		High	High	0.0005831	0.0002029	52	20.34
	FALSE	High	[K].KVVNPLFEK.[R]		0.0080797	0.0013272	1	2	2	P62424	P62424 [26-34]		1	1073.64	10537265		High	High	0.001292	0.006496	26	28.86
	FALSE	High	[R].LKVPPAINQFTQALDR.[Q]		0.00577261	0.000632908	1	2	1	P62424	P62424 [74-89]		1	1811.02		No Quan Values	High	High	0.0007015	0.004591	29
	FALSE	High	[K].NFGIGQDIQPK.[R]		0.000400618	0.000381298	1	2	1	P62424	P62424 [38-48]		0	1216.63	7.06287e+06		High	High	0.0005831	0.0002996	57	57.08
	FALSE	High	[R].QTATQLLK.[L]	1xGln->pyro-Glu [N-Term]	0.00343756	0.000632908	1	2	1	P62424	P62424 [90-97]		0	885.504	2.11279e+06		High	High	0.0007015	0.002699	49	34.99
	FALSE	High	[R].QTATQLLK.[L]		0.019048	0.00224479	1	2	1	P62424	P62424 [90-97]		0	902.531	13083591		High	High	0.00207	0.01563	53	25.31
	FALSE	High	[K].TCTTVAFTQVNSEDKGALAK.[L]	1xPropionamide [C2]	1.37108e-06	0.000381298	1	2	1	P62424	P62424 [198-217]		1	2155.07	8476417		High	High	0.0005831	9.023e-07	71	57.47
	FALSE	High	[R].TNYNDRYDEIR.[R]		0.0519247	0.00570723	1	2	1	P62424	P62424 [224-234]		1	1458.66		No Quan Values	High	High	0.005052	0.04363	32
	FALSE	High	[K].VAPAPAVVK.[K]		0.000955829	0.000381298	1	2	1	P62424	P62424 [12-20]		0	851.535	26578206		High	High	0.0005831	0.0007297	44	23.58
	FALSE	High	[K].VPPAINQFTQALDR.[Q]		0.000179592	0.000381298	1	2	1	P62424	P62424 [76-89]		0	1569.84		No Quan Values	High	High	0.0005831	0.0001318	44
	FALSE	High	[K].VVNPLFEK.[R]		0.00720724	0.0013272	1	2	1	P62424	P62424 [27-34]		0	945.54	4732233		High	High	0.001292	0.005761	32	34.06
FALSE	High	Master Protein	P68371	Tubulin beta-4B chain OS=Homo sapiens OX=9606 GN=TUBB4B PE=1 SV=1	0	52.507	26	10	29	1	445	49.8	4.89	624	10	cell organization and biogenesis;cellular component movement;defense response;regulation of biological process;response to stimulus;transport	cytoplasm;cytoskeleton;cytosol;extracellular;nucleus;organelle lumen	catalytic activity;nucleotide binding;protein binding;RNA binding;structural molecule activity	Pf00091, Pf03953, Pf10644	10383	ENSG00000188229.5	9	TUBB4B	Gap junction; Phagosome; Pathogenic Escherichia coli infection	COPI-independent Golgi-to-ER retrograde traffic; COPI-dependent Golgi-to-ER retrograde traffic; Carboxyterminal post-translational modifications of tubulin; Regulation of PLK1 Activity at G2/M Transition; Recruitment of NuMA to mitotic centrosomes; Hedgehog 'off' state; Loss of Nlp from mitotic centrosomes; Translocation of GLUT4 to the plasma membrane; Prefoldin mediated transfer of substrate to…	Pathogenic Escherichia coli infection; Parkin-Ubiquitin Proteasomal System pathway	74	0	11330759	High	1
	Checked	Confidence	Annotated Sequence	Modifications	Qvality PEP	Qvality q-value	# Protein Groups	# Proteins	# PSMs	Master Protein Accessions	Positions in Master Proteins	Modifications in Master Proteins	# Missed Cleavages	Theo. MH+ [Da]	Abundance: F3: Sample	Quan Info	Found in Sample: [S3] F3: Sample	Confidence (by Search Engine): Mascot	Percolator q-Value (by Search Engine): Mascot	Percolator PEP (by Search Engine): Mascot	Ions Score (by Search Engine): Mascot	Top Apex RT [min]
	FALSE	High	[R].ALTVPELTQQMFDAK.[N]		0.000179592	0.000381298	2	4	1	P04350; P68371	P04350 [283-297]; P68371 [283-297]		0	1691.87		No Quan Values	High	High	0.0005831	0.0001316	30
	FALSE	High	[K].EVDEQMLNVQNK.[N]		0.000125628	0.000381298	3	6	8	Q5JP53; P68371; Q9BVA1	Q5JP53 [307-318]; P68371 [325-336]; Q9BVA1 [325-336]		0	1446.69	3.13504e+07	Shared	High	High	0.0005831	9.177e-05	48	29.51
	FALSE	High	[K].EVDEQMLNVQNK.[N]	1xOxidation [M6]	0.000138999	0.000381298	3	6	2	Q5JP53; P68371; Q9BVA1	Q5JP53 [307-318]; P68371 [325-336]; Q9BVA1 [325-336]		0	1462.68	1.5341e+07	Shared	High	High	0.0005831	0.0001014	49	23.73
	FALSE	High	[R].FPGQLNADLR.[K]		0.000172471	0.000381298	5	18	1	P04350; Q9BUF5; Q5JP53; P68371; Q9BVA1	P04350 [242-251]; Q9BUF5 [242-251]; Q5JP53 [224-233]; P68371 [242-251]; Q9BVA1 [242-251]		0	1130.6	6392496	Shared	High	High	0.0005831	0.0001267	44	57.43
	FALSE	High	[K].GHYTEGAELVDSVLDVVRK.[E]		1.48145e-07	0.000381298	3	9	1	Q5JP53; P68371; Q9BVA1	Q5JP53 [86-104]; P68371 [104-122]; Q9BVA1 [104-122]		1	2087.08	1.29951e+06	Shared	High	High	0.0005831	9.247e-08	55	58.7
	FALSE	High	[K].LAVNMVPFPR.[L]		0.000474163	0.000381298	5	16	1	P04350; Q9BUF5; Q5JP53; P68371; Q9BVA1	P04350 [253-262]; Q9BUF5 [253-262]; Q5JP53 [235-244]; P68371 [253-262]; Q9BVA1 [253-262]		0	1143.63		No Quan Values	High	High	0.0005831	0.0003573	49
	FALSE	High	[K].LAVNMVPFPR.[L]	1xOxidation [M5]	0.000362086	0.000381298	5	16	1	P04350; Q9BUF5; Q5JP53; P68371; Q9BVA1	P04350 [253-262]; Q9BUF5 [253-262]; Q5JP53 [235-244]; P68371 [253-262]; Q9BVA1 [253-262]		0	1159.63	1.52248e+06	Shared	High	High	0.0005831	0.0002697	70	57.29
	FALSE	High	[R].IMNTFSVVPSPK.[V]		2.57586e-05	0.000381298	3	11	1	P04350; Q5JP53; P68371	P04350 [163-174]; Q5JP53 [145-156]; P68371 [163-174]		0	1319.7	9978131	Shared	High	High	0.0005831	1.811e-05	80	57.19
	FALSE	High	[R].IMNTFSVVPSPK.[V]	1xOxidation [M2]	2.70035e-05	0.000381298	3	11	1	P04350; Q5JP53; P68371	P04350 [163-174]; Q5JP53 [145-156]; P68371 [163-174]		0	1335.7		No Quan Values	High	High	0.0005831	1.899e-05	107
	FALSE	High	[R].INVYYNEATGGK.[Y]		3.99271e-05	0.000381298	1	1	1	P68371	P68371 [47-58]		0	1328.65	11330759		High	High	0.0005831	2.834e-05	72	28.32
	FALSE	High	[K].IREEYPDR.[I]		0.00229485	0.000632908	3	11	1	Q5JP53; P68371; Q9BVA1	Q5JP53 [137-144]; P68371 [155-162]; Q9BVA1 [155-162]		1	1077.53	11110263	Shared	High	High	0.0007015	0.001795	39	17.97
	FALSE	High	[KR].NMMAACDPR.[H]	1xPropionamide [C6]	0.0499382	0.00570723	5	15	1	P04350; Q9BUF5; Q5JP53; P68371; Q9BVA1	P04350 [298-306]; Q9BUF5 [298-306]; Q5JP53 [280-288]; P68371 [298-306]; Q9BVA1 [298-306]		0	1079.44	7876765	Shared	High	High	0.005052	0.04211	39	22.97
	FALSE	High	[KR].NMMAACDPR.[H]	1xPropionamide [C6]; 1xOxidation [M3]	0.0115326	0.00145166	5	15	1	P04350; Q9BUF5; Q5JP53; P68371; Q9BVA1	P04350 [298-306]; Q9BUF5 [298-306]; Q5JP53 [280-288]; P68371 [298-306]; Q9BVA1 [298-306]		0	1095.44	2691928	Shared	High	High	0.001385	0.009349	43	18.15
	FALSE	High	[K].TAVCDIPPR.[G]	1xPropionamide [C4]	0.00412295	0.000632908	4	11	8	P04350; Q5JP53; P68371; Q9BVA1	P04350 [351-359]; Q5JP53 [333-341]; P68371 [351-359]; Q9BVA1 [351-359]		0	1042.53	3.28364e+06	Shared	High	High	0.0007015	0.003266	36	25.38
FALSE	High	Master Protein	P36578	60S ribosomal protein L4 OS=Homo sapiens OX=9606 GN=RPL4 PE=1 SV=5	0	52.1	27	15	23	15	427	47.7	11.06	710	15	cell organization and biogenesis;metabolic process;transport	cytoplasm;cytosol;endoplasmic reticulum;membrane;nucleus;ribosome	protein binding;RNA binding;structural molecule activity	Pf00573, Pf14374	6124	ENSG00000174444.14	15	RPL4	Ribosome	Peptide chain elongation; Eukaryotic Translation Termination; Viral mRNA Translation; L13a-mediated translational silencing of Ceruloplasmin expression; Nonsense Mediated Decay (NMD) independent of the Exon Junction Complex (EJC); Selenocysteine synthesis; Nonsense Mediated Decay (NMD) enhanced by the Exon Junction Complex (EJC); GTP hydrolysis and joining of the 60S ribosomal subunit; Major path…	Cytoplasmic Ribosomal Proteins	34	0	1.06205e+08	High	1
	Checked	Confidence	Annotated Sequence	Modifications	Qvality PEP	Qvality q-value	# Protein Groups	# Proteins	# PSMs	Master Protein Accessions	Positions in Master Proteins	Modifications in Master Proteins	# Missed Cleavages	Theo. MH+ [Da]	Abundance: F3: Sample	Quan Info	Found in Sample: [S3] F3: Sample	Confidence (by Search Engine): Mascot	Percolator q-Value (by Search Engine): Mascot	Percolator PEP (by Search Engine): Mascot	Ions Score (by Search Engine): Mascot	Top Apex RT [min]
	FALSE	High	[K].AAAAAAALQAK.[S]		2.25089e-05	0.000381298	1	3	4	P36578	P36578 [354-364]		0	956.552	37498824		High	High	0.0005831	1.578e-05	75	21.66
	FALSE	High	[K].EAVLLLK.[K]		0.0446976	0.00563459	1	3	1	P36578	P36578 [166-172]		0	785.513	7.29684e+06		High	High	0.004986	0.03751	68	35.53
	FALSE	High	[K].EAVLLLKK.[L]		0.0739658	0.00929625	1	3	1	P36578	P36578 [166-173]		1	913.608	916436		High	High	0.008158	0.06289	32	28.21
	FALSE	High	[K].LAPGGHVGR.[F]		0.00525359	0.000632908	1	2	1	P36578	P36578 [240-248]		0	863.485	8962646		High	High	0.0007015	0.004187	73	15.59
	FALSE	High	[R].ILKSPEIQR.[A]		0.013187	0.00145166	1	2	1	P36578	P36578 [292-300]		1	1083.65	395270		High	High	0.001385	0.01072	51	22.97
	FALSE	High	[K].MINTDLSR.[I]		0.021619	0.00306391	1	2	1	P36578	P36578 [284-291]		0	949.477	12771775		High	High	0.002778	0.01778	48	25.33
	FALSE	High	[K].MINTDLSR.[I]	1xOxidation [M1]	0.00362783	0.000632908	1	2	3	P36578	P36578 [284-291]		0	965.472	2.27342e+06		High	High	0.0007015	0.002863	51	22.47
	FALSE	High	[R].NIPGITLLNVSK.[L]		0.00084663	0.000381298	1	2	1	P36578	P36578 [223-234]		0	1268.76	13246256		High	High	0.0005831	0.0006457	51	57.49
	FALSE	High	[K].NVTLPAVFK.[A]		0.015905	0.00174348	1	3	1	P36578	P36578 [21-29]		0	988.583		No Quan Values	High	High	0.001635	0.01303	46
	FALSE	High	[R].PLISVYSEK.[G]		0.00175283	0.000632908	1	3	1	P36578	P36578 [6-14]		0	1035.57	9065944		High	High	0.0007015	0.00136	59	32.49
	FALSE	High	[R].PLISVYSEKGESSGK.[N]		2.36736e-06	0.000381298	1	3	1	P36578	P36578 [6-20]		1	1580.82	1.97037e+06		High	High	0.0005831	1.571e-06	52	28.07
	FALSE	High	[K].SDEKAAVAGK.[K]		0.0421417	0.00550066	1	2	1	P36578	P36578 [365-374]		1	975.511	229541		High	High	0.004882	0.03528	39	12.27
	FALSE	High	[R].SGQGAFGNMCR.[G]	1xPropionamide [C10]	0.000104015	0.000381298	1	3	1	P36578	P36578 [87-97]		0	1198.51	3751614		High	High	0.0005831	7.563e-05	51	24.97
	FALSE	High	[R].SGQGAFGNMCR.[G]	1xPropionamide [C10]; 1xOxidation [M9]	0.00409529	0.000632908	1	3	1	P36578	P36578 [87-97]		0	1214.5		No Quan Values	High	High	0.0007015	0.003233	43
	FALSE	High	[K].SNYNLPMHK.[M]		0.000446249	0.000381298	1	2	1	P36578	P36578 [275-283]		0	1103.53	4621160		High	High	0.0005831	0.0003344	39	24.09
	FALSE	High	[K].SNYNLPMHK.[M]	1xOxidation [M7]	0.0369578	0.0052311	1	2	1	P36578	P36578 [275-283]		0	1119.53	1.02054e+06		High	High	0.004651	0.03086	26	20.05
	FALSE	High	[K].TKEAVLLLK.[K]		0.000314285	0.000381298	1	3	1	P36578	P36578 [164-172]		1	1014.66	2.18473e+06		High	High	0.0005831	0.0002341	74	30.05
	FALSE	High	[R].VDKAAAAAAALQAK.[S]		3.71936e-06	0.000381298	1	3	1	P36578	P36578 [351-364]		1	1298.74		No Quan Values	High	High	0.0005831	2.491e-06	65
FALSE	High	Master Protein	Q14204	Cytoplasmic dynein 1 heavy chain 1 OS=Homo sapiens OX=9606 GN=DYNC1H1 PE=1 SV=5	0	51.719	4	22	22	22	4646	532.1	6.4	339	22	cell division;cell organization and biogenesis;cellular component movement;regulation of biological process;transport	cytoplasm;cytoskeleton;cytosol;extracellular;membrane;organelle lumen	catalytic activity;motor activity;nucleotide binding;protein binding;RNA binding	Pf00769, Pf03028, Pf03915, Pf04156, Pf07246, Pf07728, Pf08385, Pf08393, Pf12774, Pf12775, Pf12777, Pf12780, Pf12781, Pf13173, Pf13207, Pf13401	1778	ENSG00000197102.10	14	DYNC1H1	Vasopressin-regulated water reabsorption; Phagosome; Salmonella infection	COPI-independent Golgi-to-ER retrograde traffic; Regulation of PLK1 Activity at G2/M Transition; AURKA Activation by TPX2; Anchoring of the basal body to the plasma membrane; Recruitment of NuMA to mitotic centrosomes; Recruitment of mitotic centrosome proteins and complexes; Loss of Nlp from mitotic centrosomes; Amplification of signal from unattached kinetochores via a MAD2 inhibitory signal; N…		50	0	1.29639e+07	High	1
	Checked	Confidence	Annotated Sequence	Modifications	Qvality PEP	Qvality q-value	# Protein Groups	# Proteins	# PSMs	Master Protein Accessions	Positions in Master Proteins	Modifications in Master Proteins	# Missed Cleavages	Theo. MH+ [Da]	Abundance: F3: Sample	Quan Info	Found in Sample: [S3] F3: Sample	Confidence (by Search Engine): Mascot	Percolator q-Value (by Search Engine): Mascot	Percolator PEP (by Search Engine): Mascot	Ions Score (by Search Engine): Mascot	Top Apex RT [min]
	FALSE	High	[R].AATSPALFNR.[C]		0.00893638	0.00145166	1	4	1	Q14204	Q14204 [3079-3088]		0	1047.56	624409		High	High	0.001385	0.00721	23	29.51
	FALSE	High	[K].ADLAAVEAK.[V]		0.000739859	0.000381298	1	6	1	Q14204	Q14204 [3463-3471]		0	887.483	1.1139e+06		High	High	0.0005831	0.0005624	31	23.97
	FALSE	High	[K].ANEVEQMIR.[D]		0.000936698	0.000381298	1	6	1	Q14204	Q14204 [3430-3438]		0	1089.54	502063		High	High	0.0005831	0.0007168	53	30
	FALSE	High	[R].DLEASIAR.[Y]		0.0444064	0.00563459	1	6	1	Q14204	Q14204 [3439-3446]		0	874.463	494429		High	High	0.004986	0.0372	37	27.77
	FALSE	High	[R].EAAEVTR.[K]		0.0685164	0.00832407	1	5	1	Q14204	Q14204 [3776-3782]		0	775.394		No Quan Values	High	High	0.007318	0.05807	38
	FALSE	High	[R].EGEEVMFK.[T]		0.0352939	0.00476463	1	1	1	Q14204	Q14204 [1680-1687]		0	968.439	560597		High	High	0.004244	0.02949	35	28.19
	FALSE	High	[R].EYQTQLIQR.[V]		0.010857	0.00145166	1	1	1	Q14204	Q14204 [603-611]		0	1178.62		No Quan Values	High	High	0.001385	0.008779	31
	FALSE	High	[R].GNEIVLSAGSTPR.[I]		2.16164e-05	0.000381298	1	4	1	Q14204	Q14204 [3911-3923]		0	1300.69	1.12822e+06		High	High	0.0005831	1.508e-05	40	30.15
	FALSE	High	[K].LEDDAKDNQQK.[A]		0.00450007	0.000632908	1	6	1	Q14204	Q14204 [3419-3429]		1	1303.61		No Quan Values	High	High	0.0007015	0.003574	42
	FALSE	High	[R].LGGSPFGPAGTGK.[T]		9.65791e-05	0.000381298	1	1	1	Q14204	Q14204 [1900-1912]		0	1145.59	636344		High	High	0.0005831	7.005e-05	25	29.13
	FALSE	High	[K].LQGATCNNNK.[L]	1xPropionamide [C6]	0.00187497	0.000632908	1	4	1	Q14204	Q14204 [4565-4574]		0	1133.54		No Quan Values	High	High	0.0007015	0.001458	37
	FALSE	High	[R].LVEAISR.[D]		0.0289523	0.00446434	1	1	1	Q14204	Q14204 [380-386]		0	787.467	605806		High	High	0.003984	0.02405	31	23.36
	FALSE	High	[K].LVQTPLTDR.[C]		0.0186705	0.00224479	1	1	1	Q14204	Q14204 [1879-1887]		0	1042.59	2.45151e+06		High	High	0.00207	0.01528	21	28.63
	FALSE	High	[K].NANEMFR.[I]		0.0118461	0.00145166	1	1	1	Q14204	Q14204 [577-583]		0	881.393		No Quan Values	High	High	0.001385	0.009608	46
	FALSE	High	[K].QQEVIADK.[Q]		0.0392092	0.00550066	1	5	1	Q14204	Q14204 [3267-3274]		0	930.489	438296		High	High	0.004882	0.03286	49	17.68
	FALSE	High	[K].SNSLAFIK.[R]		0.0044101	0.000632908	1	1	1	Q14204	Q14204 [113-120]		0	879.493	590072		High	High	0.0007015	0.00349	47	33.42
	FALSE	High	[K].SVLVSAGNVK.[R]		0.0084121	0.0013272	1	2	1	Q14204	Q14204 [2095-2104]		0	973.568	750232		High	High	0.001292	0.006777	34	26.07
	FALSE	High	[K].TFSEILNR.[V]		0.0186705	0.00224479	1	1	1	Q14204	Q14204 [873-880]		0	979.521		No Quan Values	High	High	0.00207	0.01534	19
	FALSE	High	[K].TPVSITEHPK.[I]		0.000293794	0.000381298	1	1	1	Q14204	Q14204 [1688-1697]		0	1108.6	745961		High	High	0.0005831	0.0002181	57	20.96
	FALSE	High	[R].VPLAIVNK.[A]		0.0116883	0.00145166	1	1	1	Q14204	Q14204 [760-767]		0	853.551	1.07988e+06		High	High	0.001385	0.009481	34	31.05
	FALSE	High	[K].VPQIEVETHK.[V]		0.0075039	0.0013272	1	3	1	Q14204	Q14204 [2552-2561]		0	1179.64	516539		High	High	0.001292	0.006024	41	24.76
	FALSE	High	[K].VPVNLLR.[A]		0.0483386	0.00563459	1	4	1	Q14204	Q14204 [4134-4140]		0	810.52	725603		High	High	0.004986	0.04072	38	33.04
FALSE	High	Master Protein	O75643	U5 small nuclear ribonucleoprotein 200 kDa helicase OS=Homo sapiens OX=9606 GN=SNRNP200 PE=1 SV=2	0	50.922	8	18	20	18	2136	244.4	6.06	370	18	cell differentiation;cell organization and biogenesis;metabolic process	membrane;nucleus;spliceosomal complex	catalytic activity;DNA binding;nucleotide binding;protein binding;RNA binding	Pf00270, Pf00271, Pf02889, Pf04851	23020	ENSG00000144028.14	2	SNRNP200	Spliceosome	mRNA Splicing - Major Pathway; mRNA Splicing - Minor Pathway		6	0	1.87163e+07	High	1
	Checked	Confidence	Annotated Sequence	Modifications	Qvality PEP	Qvality q-value	# Protein Groups	# Proteins	# PSMs	Master Protein Accessions	Positions in Master Proteins	Modifications in Master Proteins	# Missed Cleavages	Theo. MH+ [Da]	Abundance: F3: Sample	Quan Info	Found in Sample: [S3] F3: Sample	Confidence (by Search Engine): Mascot	Percolator q-Value (by Search Engine): Mascot	Percolator PEP (by Search Engine): Mascot	Ions Score (by Search Engine): Mascot	Top Apex RT [min]
	FALSE	High	[K].ANSNLVLQADR.[S]		9.40091e-05	0.000381298	1	2	1	O75643	O75643 [15-25]		0	1200.63	2.43601e+06		High	High	0.0005831	6.828e-05	48	27.5
	FALSE	High	[R].CVIMCQGSK.[K]	2xPropionamide [C1; C5]	0.0638519	0.00688869	1	1	1	O75643	O75643 [1702-1710]		0	1110.51	210937		High	High	0.005881	0.05402	26	22.66
	FALSE	High	[R].EEEKLELQK.[L]		0.00336881	0.000632908	1	2	1	O75643	O75643 [1031-1039]		1	1145.6		No Quan Values	High	High	0.0007015	0.002652	40
	FALSE	High	[R].EGSASTEVLR.[T]		0.000269139	0.000381298	1	2	1	O75643	O75643 [754-763]		0	1048.53	2.03326e+06		High	High	0.0005831	0.0002003	65	21.79
	FALSE	High	[K].ESIEEPSAK.[I]		0.00282769	0.000632908	1	2	1	O75643	O75643 [1050-1058]		0	989.479	1.68944e+06		High	High	0.0007015	0.002209	41	19.32
	FALSE	High	[K].FNDPHVK.[T]		0.0251904	0.00399293	1	1	1	O75643	O75643 [1884-1890]		0	856.431	1.07658e+06		High	High	0.003421	0.02077	24	17.39
	FALSE	High	[R].FYDDAIVSQK.[K]		0.000565001	0.000381298	1	2	1	O75643	O75643 [275-284]		0	1185.58	897987		High	High	0.0005831	0.0004258	45	30.41
	FALSE	High	[K].GDPLLDQR.[R]		0.00638555	0.000632908	1	2	1	O75643	O75643 [945-952]		0	913.474	1.06535e+06		High	High	0.0007015	0.005086	46	26.38
	FALSE	High	[K].GNIIISTPEK.[W]		0.00213096	0.000632908	1	1	1	O75643	O75643 [1422-1431]		0	1071.6	1.3304e+06		High	High	0.0007015	0.001663	29	29.43
	FALSE	High	[K].GTQVYSPEK.[G]		0.0561259	0.00589578	1	2	1	O75643	O75643 [830-838]		0	1008.5	1148511		High	High	0.005202	0.04755	0	19.24
	FALSE	High	[R].KLPEEVVK.[K]		0.0195629	0.00224479	1	2	1	O75643	O75643 [1134-1141]		1	941.567	1.48589e+06		High	High	0.00207	0.01605	34	22.6
	FALSE	High	[K].MEADPELSK.[F]		0.00300439	0.000632908	1	2	1	O75643	O75643 [350-358]		0	1019.47	1.32769e+06		High	High	0.0007015	0.002366	50	22.72
	FALSE	High	[R].MLLQSSEGR.[C-]		0.0046229	0.000632908	1	2	1	O75643	O75643 [1367-1375]		0	1020.51		No Quan Values	High	High	0.0007015	0.003664	46
	FALSE	High	[R].MLLQSSEGR.[C-]	1xOxidation [M1]	0.000655323	0.000381298	1	2	1	O75643	O75643 [1367-1375]		0	1036.51	598046		High	High	0.0005831	0.0004978	32	20.9
	FALSE	High	[R].NIEMTQEDVR.[L]		0.000452307	0.000381298	1	2	1	O75643	O75643 [638-647]		0	1234.57	1.22662e+06		High	High	0.0005831	0.000339	50	25.43
	FALSE	High	[R].NIEMTQEDVR.[L]	1xOxidation [M4]	0.00186238	0.000632908	1	2	1	O75643	O75643 [638-647]		0	1250.57	944298		High	High	0.0007015	0.001444	58	20.4
	FALSE	High	[K].SNSLISIK.[R]		0.00585082	0.000632908	1	1	1	O75643	O75643 [2073-2080]		0	861.504		No Quan Values	High	High	0.0007015	0.00468	61
	FALSE	High	[K].TGNFQVTELGR.[I]		0.00319212	0.000632908	1	2	1	O75643	O75643 [976-986]		0	1221.62	249307		High	High	0.0007015	0.002506	32	32.78
	FALSE	High	[R].TYTQLVR.[L]		0.0557638	0.00589578	1	2	1	O75643	O75643 [604-610]		0	880.489	996007		High	High	0.005202	0.04709	33	25.26
	FALSE	High	[K].YAQAGFEGFK.[T]		0.00521835	0.000632908	1	2	1	O75643	O75643 [470-479]		0	1117.53		No Quan Values	High	High	0.0007015	0.004152	13
FALSE	High	Master Protein	P67809	Y-box-binding protein 1 OS=Homo sapiens OX=9606 GN=YBX1 PE=1 SV=3	0	49.727	47	10	14	6	324	35.9	9.88	577	10	metabolic process;regulation of biological process	cytoplasm;cytosol;extracellular;membrane;nucleus;spliceosomal complex	DNA binding;protein binding;RNA binding	Pf00313	4904	ENSG00000065978.18	1	YBX1		mRNA Splicing - Major Pathway; mRNA Splicing - Minor Pathway	Brain-Derived Neurotrophic Factor (BDNF) signaling pathway; Mecp2 and Associated Rett Syndrome; mRNA Processing; Sudden Infant Death Syndrome (SIDS) Susceptibility Pathways	9	4	4.24383e+07	High	1	Acetyl [N-Term]
	Checked	Confidence	Annotated Sequence	Modifications	Qvality PEP	Qvality q-value	# Protein Groups	# Proteins	# PSMs	Master Protein Accessions	Positions in Master Proteins	Modifications in Master Proteins	# Missed Cleavages	Theo. MH+ [Da]	Abundance: F3: Sample	Quan Info	Found in Sample: [S3] F3: Sample	Confidence (by Search Engine): Mascot	Percolator q-Value (by Search Engine): Mascot	Percolator PEP (by Search Engine): Mascot	Ions Score (by Search Engine): Mascot	Top Apex RT [min]
	FALSE	High	[K].AADPPAENSSAPEAEQGGAE.[-]		0.0253581	0.00399293	1	2	1	P67809	P67809 [305-324]		0	1897.8	8225910		High	High	0.003583	0.02093	21	22.29
	FALSE	High	[R].EDGNEEDKENQGDETQGQQPPQR.[R]		6.08475e-06	0.000381298	1	2	1	P67809	P67809 [257-279]		1	2628.1	9125013		High	High	0.0005831	4.129e-06	71	16.38
	FALSE	High	[R].EDGNEEDKENQGDETQGQQPPQRR.[Y]		8.81668e-06	0.000381298	1	2	1	P67809	P67809 [257-280]		2	2784.21		No Quan Values	High	High	0.0005831	6.046e-06	51
	FALSE	High	[K].EDVFVHQTAIK.[KR]		2.35968e-05	0.000381298	2	5	1	P16989; P67809	P16989 [114-124]; P67809 [82-92]		0	1286.67	1.14524e+06	Shared	High	High	0.0005831	1.653e-05	51	27.79
	FALSE	High	[K].GAEAANVTGPGGVPVQGSK.[Y]		7.34739e-08	0.000381298	1	2	5	P67809	P67809 [119-137]		0	1695.87	1.17306e+07		High	High	0.0005831	4.513e-08	99	37.07
	FALSE	High	[R].NDTKEDVFVHQTAIK.[KR]		7.88549e-09	0.000381298	2	3	1	P16989; P67809	P16989 [110-124]; P67809 [78-92]		1	1744.89	4.87921e+06	Shared	High	High	0.0005831	4.587e-09	65	26.23
	FALSE	High	[R].NDTKEDVFVHQTAIKK.[N]		4.61395e-08	0.000381298	2	2	1	P16989; P67809	P16989 [110-125]; P67809 [78-93]		2	1872.98	1.78961e+06	Shared	High	High	0.0005831	2.797e-08	54	23.22
	FALSE	High	[K].NEGSESAPEGQAQQR.[R]		1.13916e-05	0.000381298	1	3	1	P67809	P67809 [171-185]		0	1587.7	1190647		High	High	0.0005831	7.857e-06	74	15.25
	FALSE	High	[R].NGYGFINR.[N]		0.00247133	0.000632908	2	4	1	P16989; P67809	P16989 [102-109]; P67809 [70-77]		0	940.464	4.35211e+06	Shared	High	High	0.0007015	0.001936	43	28.84
	FALSE	High	[M].SSEAETQQPPAAPPAAPALSAADTKPGTTGSGAGSGGPGGLTSAAPAGGDK.[K]	1xAcetyl [N-Term]	0.0297287	0.00464626	1	2	1	P67809	P67809 [2-52]	P67809 1xAcetyl [N-Term]	1	4514.16		No Quan Values	High	High	0.003984	0.02464	4
FALSE	High	Master Protein	E7EW49	CLIP-associating protein 2 OS=Homo sapiens OX=9606 GN=CLASP2 PE=1 SV=1	0	49.308	10	14	15	12	1514	165.6	8.25	345	14	cell division;cell organization and biogenesis;regulation of biological process	chromosome;cytoplasm;cytosol;Golgi;membrane	protein binding	Pf02985, Pf12348	23122	ENSG00000163539.16	3	CLASP2				0	2	3.29839e+07	High	1
	Checked	Confidence	Annotated Sequence	Modifications	Qvality PEP	Qvality q-value	# Protein Groups	# Proteins	# PSMs	Master Protein Accessions	Positions in Master Proteins	Modifications in Master Proteins	# Missed Cleavages	Theo. MH+ [Da]	Abundance: F3: Sample	Quan Info	Found in Sample: [S3] F3: Sample	Confidence (by Search Engine): Mascot	Percolator q-Value (by Search Engine): Mascot	Percolator PEP (by Search Engine): Mascot	Ions Score (by Search Engine): Mascot	Top Apex RT [min]
	FALSE	High	[K].ASSLPGSLQR.[S]		0.018423	0.00224479	1	8	1	E7EW49	E7EW49 [592-601]		0	1015.55	19060156		High	High	0.00207	0.0151	25	25.38
	FALSE	High	[R].HAAVLVETIK.[K]		4.88786e-05	0.000381298	1	8	1	E7EW49	E7EW49 [485-494]		0	1080.64		No Quan Values	High	High	0.0005831	3.498e-05	59
	FALSE	High	[R].LLDGALK.[L]		0.0441171	0.00550066	1	10	1	E7EW49	E7EW49 [370-376]		0	729.451	1.27615e+06		High	High	0.004882	0.03693	33	28.97
	FALSE	High	[K].LSAPLAGMGNAK.[A]		0.00114657	0.000381298	1	6	1	E7EW49	E7EW49 [663-674]		0	1129.6		No Quan Values	High	High	0.0005831	0.0008777	55
	FALSE	High	[R].LSSSVSAMR.[V]	1xOxidation [M8]	0.0219087	0.00306391	1	7	1	E7EW49	E7EW49 [795-803]		0	953.472		No Quan Values	High	High	0.002778	0.01809	32
	FALSE	High	[K].MGADLLGSVQAK.[V]	1xOxidation [M1]	0.00536074	0.000632908	2	10	1	E7EW49; Q7Z460	E7EW49 [965-976]; Q7Z460 [947-958]		0	1205.62	182427	Shared	High	High	0.0007015	0.004273	41	32.43
	FALSE	High	[R].SRSDIDVNAAAGAK.[A]		1.0467e-08	0.000381298	1	8	1	E7EW49	E7EW49 [602-615]		1	1374.7	1.5392e+06		High	High	0.0005831	6.137e-09	86	21
	FALSE	High	[K].SSGSVASLPQSDR.[S]		2.98776e-05	0.000381298	1	8	1	E7EW49	E7EW49 [544-556]		0	1290.63	4.9461e+06		High	High	0.0005831	2.106e-05	62	23.35
	FALSE	High	[R].SSSSSQESLNRPFSSK.[W]		2.04099e-06	0.000381298	1	8	2	E7EW49	E7EW49 [557-572]		1	1727.82	3.33714e+06		High	High	0.0005831	1.354e-06	98	22.71
	FALSE	High	[K].TFQDGATK.[L]		0.0744376	0.00929625	2	10	1	E7EW49; Q7Z460	E7EW49 [1086-1093]; Q7Z460 [1068-1075]		0	867.421	293925	Shared	High	High	0.008158	0.06354	31	15.05
	FALSE	High	[K].TSGNPANSAR.[K]		0.00167209	0.000632908	1	10	1	E7EW49	E7EW49 [267-276]		0	974.465	2.12625e+06		High	High	0.0007015	0.001296	50	12.29
	FALSE	High	[R].VITWTTEPK.[S]		0.0467882	0.00563459	1	7	1	E7EW49	E7EW49 [1045-1053]		0	1074.58		No Quan Values	High	High	0.004986	0.03925	11
	FALSE	High	[R].VLVNSASAQK.[R]		0.00153188	0.000632908	1	6	1	E7EW49	E7EW49 [717-726]		0	1016.57		No Quan Values	High	High	0.0007015	0.001184	31
	FALSE	High	[K].YIETLAK.[Q]		0.0191755	0.00224479	1	7	1	E7EW49	E7EW49 [1019-1025]		0	837.472	222568		High	High	0.00207	0.01572	25	24.8
FALSE	High	Master Protein	A0A0G2JIW1	Heat shock 70 kDa protein 1B OS=Homo sapiens OX=9606 GN=HSPA1B PE=1 SV=1	0	49.048	22	15	16	10	642	70.1	5.66	487	15	cell organization and biogenesis		nucleotide binding	Pf00012, Pf06723		ENSG00000232804.5; ENSG00000212866.6; ENSG00000224501.5	CHR_HSCHR6_MHC_APD_CTG1; CHR_HSCHR6_MHC_QBL_CTG1; CHR_HSCHR6_MHC_COX_CTG1					0	0	3.85274e+07	High	1
	Checked	Confidence	Annotated Sequence	Modifications	Qvality PEP	Qvality q-value	# Protein Groups	# Proteins	# PSMs	Master Protein Accessions	Positions in Master Proteins	Modifications in Master Proteins	# Missed Cleavages	Theo. MH+ [Da]	Abundance: F3: Sample	Quan Info	Found in Sample: [S3] F3: Sample	Confidence (by Search Engine): Mascot	Percolator q-Value (by Search Engine): Mascot	Percolator PEP (by Search Engine): Mascot	Ions Score (by Search Engine): Mascot	Top Apex RT [min]
	FALSE	High	[K].AEDEVQR.[E]		0.0210508	0.00306391	1	5	1	A0A0G2JIW1	A0A0G2JIW1 [528-534]		0	846.395	504836		High	High	0.002778	0.01736	34	12.66
	FALSE	High	[K].ATAGDTHLGGEDFDNR.[L]		5.44469e-05	0.000381298	1	7	1	A0A0G2JIW1	A0A0G2JIW1 [222-237]		0	1675.73	8838074		High	High	0.0005831	3.889e-05	40	24.4
	FALSE	High	[K].DNNLLGR.[F]		0.00776038	0.0013272	1	6	1	A0A0G2JIW1	A0A0G2JIW1 [453-459]		0	801.421	7250920		High	High	0.001292	0.00623	43	24.34
	FALSE	High	[K].FGDPVVQSDMK.[H]		7.47491e-05	0.000381298	1	2	1	A0A0G2JIW1	A0A0G2JIW1 [79-89]		0	1222.58	2.20893e+06		High	High	0.0005831	5.399e-05	60	30.13
	FALSE	High	[K].FGDPVVQSDMK.[H]	1xOxidation [M10]	1.53262e-05	0.000381298	1	2	1	A0A0G2JIW1	A0A0G2JIW1 [79-89]		0	1238.57	1.75483e+06		High	High	0.0005831	1.065e-05	57	25.92
	FALSE	High	[R].KFGDPVVQSDMK.[H]		0.0224996	0.00358294	1	2	1	A0A0G2JIW1	A0A0G2JIW1 [78-89]		1	1350.67	464719		High	High	0.00301	0.01851	34	26.84
	FALSE	High	[R].IINEPTAAAIAYGLDR.[TR]		4.60006e-05	0.000381298	1	3	1	A0A0G2JIW1	A0A0G2JIW1 [173-188]		0	1687.9	3097574		High	High	0.0005831	3.268e-05	83	57.15
	FALSE	High	[K].ITITNDK.[G]		0.0410516	0.00550066	2	13	1	E9PKE3; A0A0G2JIW1	E9PKE3 [482-488]; A0A0G2JIW1 [502-508]		0	804.446	3.23899e+06	Shared	High	High	0.004882	0.03425	31	19.73
	FALSE	High	[K].ITITNDKGR.[L]		0.00776038	0.0013272	2	13	1	E9PKE3; A0A0G2JIW1	E9PKE3 [482-490]; A0A0G2JIW1 [502-510]		1	1017.57	1.67265e+06	Shared	High	High	0.001292	0.00623	64	17.38
	FALSE	High	[R].LVNHFVEEFKR.[K]		0.001002	0.000381298	1	3	1	A0A0G2JIW1	A0A0G2JIW1 [238-248]		1	1417.76	1.32305e+06		High	High	0.0005831	0.0007662	21	58.6
	FALSE	High	[R].MVQEAEKYK.[A]		0.00350771	0.000632908	2	9	1	E9PKE3; A0A0G2JIW1	E9PKE3 [499-507]; A0A0G2JIW1 [519-527]		1	1125.56	337967	Shared	High	High	0.0007015	0.002771	44	17.89
	FALSE	High	[K].NQVALNPQNTVFDAK.[R]		9.05772e-06	0.000381298	1	2	1	A0A0G2JIW1	A0A0G2JIW1 [58-72]		0	1658.85		No Quan Values	High	High	0.0005831	6.199e-06	74
	FALSE	High	[R].STLEPVEK.[A]		0.0129246	0.00145166	1	5	1	A0A0G2JIW1	A0A0G2JIW1 [313-320]		0	902.483	11703488		High	High	0.001385	0.01048	37	21.3
	FALSE	High	[R].TTPSYVAFTDTER.[L]		0.00229485	0.000632908	2	17	1	E9PKE3; A0A0G2JIW1	E9PKE3 [37-49]; A0A0G2JIW1 [38-50]		0	1487.7	2.86876e+06	Shared	High	High	0.0007015	0.001794	60	56.72
	FALSE	High	[KR].VEIIANDQGNR.[TI]		0.000115864	0.000381298	3	16	1	E9PKE3; A0A0G2JIW1; P11021	E9PKE3 [26-36]; A0A0G2JIW1 [27-37]; P11021 [50-60]		0	1228.63	24037846	Shared	High	High	0.0005831	8.444e-05	70	24.44
	FALSE	High	[K].VQVSYKGETK.[A]		0.0167787	0.00204242	1	2	1	A0A0G2JIW1	A0A0G2JIW1 [104-113]		1	1138.61	1.38094e+06		High	High	0.001895	0.01373	46	18.35
FALSE	High	Master Protein	P61247	40S ribosomal protein S3a OS=Homo sapiens OX=9606 GN=RPS3A PE=1 SV=2	0	48.241	43	14	21	14	264	29.9	9.73	484	14	cell differentiation;cell organization and biogenesis;metabolic process;regulation of biological process;transport	cytoplasm;cytosol;endoplasmic reticulum;nucleus;ribosome	protein binding;RNA binding;structural molecule activity	Pf01015	6189	ENSG00000145425.9	4	RPS3A	Ribosome	Peptide chain elongation; Eukaryotic Translation Termination; Viral mRNA Translation; Formation of the ternary complex, and subsequently, the 43S complex; L13a-mediated translational silencing of Ceruloplasmin expression; Selenocysteine synthesis; Nonsense Mediated Decay (NMD) independent of the Exon Junction Complex (EJC); Nonsense Mediated Decay (NMD) enhanced by the Exon Junction Complex (EJC)…	Cytoplasmic Ribosomal Proteins	38	0	120842835	High	1
	Checked	Confidence	Annotated Sequence	Modifications	Qvality PEP	Qvality q-value	# Protein Groups	# Proteins	# PSMs	Master Protein Accessions	Positions in Master Proteins	Modifications in Master Proteins	# Missed Cleavages	Theo. MH+ [Da]	Abundance: F3: Sample	Quan Info	Found in Sample: [S3] F3: Sample	Confidence (by Search Engine): Mascot	Percolator q-Value (by Search Engine): Mascot	Percolator PEP (by Search Engine): Mascot	Ions Score (by Search Engine): Mascot	Top Apex RT [min]
	FALSE	High	[R].ADGYEPPVQESV.[-]		0.00175283	0.000632908	1	4	1	P61247	P61247 [253-264]		0	1290.58	4298105		High	High	0.0007015	0.001358	50	35.04
	FALSE	High	[K].APAMFNIR.[N]		0.00471721	0.000632908	1	6	1	P61247	P61247 [35-42]		0	919.482	4.50375e+06		High	High	0.0007015	0.003747	53	34.83
	FALSE	High	[K].APAMFNIR.[N]	1xOxidation [M4]	0.00446988	0.000632908	1	6	1	P61247	P61247 [35-42]		0	935.477	5.9364e+06		High	High	0.0007015	0.003543	42	28.65
	FALSE	High	[R].EVQTNDLK.[E]		0.0183005	0.00224479	1	7	1	P61247	P61247 [175-182]		0	946.484	18098776		High	High	0.00207	0.01499	36	17.86
	FALSE	High	[R].EVQTNDLKEVVNK.[L]		0.000146703	0.000381298	1	7	1	P61247	P61247 [175-187]		1	1515.8	3.26707e+06		High	High	0.0005831	0.0001075	52	26.7
	FALSE	High	[K].KDWYDVK.[A]		0.00183746	0.000632908	1	6	1	P61247	P61247 [28-34]		1	953.473	1176761		High	High	0.0007015	0.001427	43	25.66
	FALSE	High	[K].KVVDPFSK.[K]		0.0207723	0.0028212	1	5	1	P61247	P61247 [20-27]		1	919.525	856464		High	High	0.002315	0.01705	30	25.5
	FALSE	High	[K].IASDGLK.[G]		0.0413216	0.00550066	1	11	1	P61247	P61247 [57-63]		0	703.398	14345455		High	High	0.004882	0.0345	61	17.61
	FALSE	High	[K].LIPDSIGKDIEK.[A]		0.000310075	0.000381298	1	6	1	P61247	P61247 [188-199]		1	1327.75		No Quan Values	High	High	0.0005831	0.0002315	50
	FALSE	High	[K].LITEDVQGK.[N]		0.00267936	0.000632908	1	9	3	P61247	P61247 [86-94]		0	1002.55	33362564		High	High	0.0007015	0.002091	64	23.64
	FALSE	High	[K].LMELHGEGSSSGK.[A]		2.69029e-08	0.000381298	1	5	1	P61247	P61247 [228-240]		0	1331.63	8.06356e+06		High	High	0.0005831	1.61e-08	74	21.2
	FALSE	High	[K].LMELHGEGSSSGK.[A]	1xOxidation [M2]	6.55323e-06	0.000381298	1	5	1	P61247	P61247 [228-240]		0	1347.62	3.18674e+06		High	High	0.0005831	4.455e-06	69	16.72
	FALSE	High	[K].MMEIMTR.[E]		0.0394674	0.00550066	1	8	1	P61247	P61247 [168-174]		0	911.415	2753580		High	High	0.004882	0.03306	29	30.36
	FALSE	High	[K].MMEIMTR.[E]	1xOxidation [M]	0.00975155	0.00145166	1	8	3	P61247	P61247 [168-174]		0	927.41	2.49609e+06		High	High	0.001385	0.007874	39	26.32
	FALSE	High	[K].TSYAQHQQVR.[Q-]		0.00182512	0.000632908	1	9	1	P61247	P61247 [153-162]		0	1217.6	3.48023e+06		High	High	0.0007015	0.001412	28	14.75
	FALSE	High	[K].TTDGYLLR.[L]		0.0594865	0.00602637	1	10	1	P61247	P61247 [129-136]		0	938.494	11916726		High	High	0.005321	0.05042	28	28.9
	FALSE	High	[K].VVDPFSKK.[D]		0.0435438	0.00550066	1	5	1	P61247	P61247 [21-28]		1	919.525	3.10057e+06		High	High	0.004882	0.0366	42	24.94
FALSE	High	Master Protein	Q9NZI8	Insulin-like growth factor 2 mRNA-binding protein 1 OS=Homo sapiens OX=9606 GN=IGF2BP1 PE=1 SV=2	0	48.183	24	15	19	14	577	63.4	9.2	460	15	cell proliferation;regulation of biological process;transport	cytoplasm;cytosol;nucleus	protein binding;RNA binding;translation regulator activity	Pf00013, Pf00076, Pf13014, Pf13893, Pf14259	10642	ENSG00000159217.9	17	IGF2BP1	MicroRNAs in cancer	MAPK6/MAPK4 signaling; Insulin-like Growth Factor-2 mRNA Binding Proteins (IGF2BPs/IMPs/VICKZs) bind RNA	Brain-Derived Neurotrophic Factor (BDNF) signaling pathway; eIF5A regulation in response to inhibition of the nuclear export system	8	0	4.21052e+07	High	1
	Checked	Confidence	Annotated Sequence	Modifications	Qvality PEP	Qvality q-value	# Protein Groups	# Proteins	# PSMs	Master Protein Accessions	Positions in Master Proteins	Modifications in Master Proteins	# Missed Cleavages	Theo. MH+ [Da]	Abundance: F3: Sample	Quan Info	Found in Sample: [S3] F3: Sample	Confidence (by Search Engine): Mascot	Percolator q-Value (by Search Engine): Mascot	Percolator PEP (by Search Engine): Mascot	Ions Score (by Search Engine): Mascot	Top Apex RT [min]
	FALSE	High	[R].AEQEIMK.[K]		0.040252	0.00550066	1	1	1	Q9NZI8	Q9NZI8 [339-345]		0	848.418	792641		High	High	0.004882	0.03377	31	18.36
	FALSE	High	[R].AEQEIMKK.[V]		0.0140063	0.00145166	1	1	1	Q9NZI8	Q9NZI8 [339-346]		1	976.513	998500		High	High	0.001385	0.01137	31	15.08
	FALSE	High	[K].AIETFSGK.[V]		0.0200916	0.00224479	1	1	1	Q9NZI8	Q9NZI8 [53-60]		0	852.446	4.03256e+06		High	High	0.00207	0.0165	48	22.9
	FALSE	High	[K].AISVHSTPEGCSSACK.[M]	2xPropionamide [C11; C15]	3.30577e-05	0.000381298	1	1	1	Q9NZI8	Q9NZI8 [243-258]		0	1718.78	753498		High	High	0.0005831	2.338e-05	21	20.69
	FALSE	High	[R].DQTPDENDQVIVK.[I]		0.000103316	0.000381298	1	1	1	Q9NZI8	Q9NZI8 [526-538]		0	1500.72	9491722		High	High	0.0005831	7.499e-05	68	26.23
	FALSE	High	[K].KVEQDTETK.[I]		0.001002	0.000381298	1	1	3	Q9NZI8	Q9NZI8 [301-309]		1	1077.54	1.40901e+06		High	High	0.0005831	0.0007669	64	1.87
	FALSE	High	[K].IAPPETPDSK.[V]		0.00114657	0.000381298	1	1	1	Q9NZI8	Q9NZI8 [441-450]		0	1054.54	5493734		High	High	0.0005831	0.0008785	42	22.67
	FALSE	High	[R].LEIEHSVPK.[K]		0.0170044	0.00204242	1	1	1	Q9NZI8	Q9NZI8 [68-76]		0	1051.58	312226		High	High	0.001895	0.01393	35	24.13
	FALSE	High	[K].LKEENFFGPK.[E]		0.00260814	0.000632908	1	1	1	Q9NZI8	Q9NZI8 [474-483]		1	1208.63	1.19831e+06		High	High	0.0007015	0.002038	46	29.56
	FALSE	High	[K].ILAHNNFVGR.[L]		0.0763527	0.00969289	2	2	1	Q9NZI8; O00425	Q9NZI8 [281-290]; O00425 [281-290]		0	1140.63		No Quan Values	High	High	0.008335	0.06486	14
	FALSE	High	[R].QGSPVAAGAPAK.[Q]	1xGln->pyro-Glu [N-Term]	0.000905659	0.000381298	1	1	1	Q9NZI8	Q9NZI8 [179-190]		0	1036.54	1.15562e+06		High	High	0.0005831	0.0006907	12	24.18
	FALSE	High	[R].QGSPVAAGAPAK.[Q]		6.57608e-05	0.000381298	1	1	1	Q9NZI8	Q9NZI8 [179-190]		0	1053.57	2.62225e+06		High	High	0.0005831	4.727e-05	76	18.87
	FALSE	High	[K].QQQVDIPLR.[L]	1xGln->pyro-Glu [N-Term]	0.0143864	0.00145166	1	1	1	Q9NZI8	Q9NZI8 [191-199]		0	1079.58		No Quan Values	High	High	0.001385	0.01171	43
	FALSE	High	[K].QQQVDIPLR.[L]		0.0330427	0.00476463	1	1	1	Q9NZI8	Q9NZI8 [191-199]		0	1096.61	6926547		High	High	0.004244	0.02755	35	31.94
	FALSE	High	[K].RLEIEHSVPK.[K]		0.0321819	0.00476463	1	1	1	Q9NZI8	Q9NZI8 [67-76]		1	1207.68	949082		High	High	0.004244	0.02679	28	22.62
	FALSE	High	[K].TADEVPLK.[I]		0.00404051	0.000632908	1	1	1	Q9NZI8	Q9NZI8 [273-280]		0	872.472	5969474		High	High	0.0007015	0.003202	50	23.7
	FALSE	High	[K].TVNELQNLTAAEVVVPR.[D]		8.57999e-08	0.000381298	1	1	1	Q9NZI8	Q9NZI8 [509-525]		0	1853.01		No Quan Values	High	High	0.0005831	5.273e-08	116
FALSE	High	Master Protein	Q8IWX8	Calcium homeostasis endoplasmic reticulum protein OS=Homo sapiens OX=9606 GN=CHERP PE=1 SV=3	0	47.563	16	15	22	15	916	103.6	9.04	328	15	cellular homeostasis;metabolic process;regulation of biological process;transport	cytoplasm;endoplasmic reticulum;membrane	protein binding;RNA binding	Pf01585, Pf01805, Pf04818	10523	ENSG00000085872.14	19	CHERP	Spliceosome	mRNA Splicing - Major Pathway		5	0	3.7723e+07	High	1	Acetyl [N-Term]
	Checked	Confidence	Annotated Sequence	Modifications	Qvality PEP	Qvality q-value	# Protein Groups	# Proteins	# PSMs	Master Protein Accessions	Positions in Master Proteins	Modifications in Master Proteins	# Missed Cleavages	Theo. MH+ [Da]	Abundance: F3: Sample	Quan Info	Found in Sample: [S3] F3: Sample	Confidence (by Search Engine): Mascot	Percolator q-Value (by Search Engine): Mascot	Percolator PEP (by Search Engine): Mascot	Ions Score (by Search Engine): Mascot	Top Apex RT [min]
	FALSE	High	[R].ELLAALQK.[V]		0.0350623	0.00476463	1	2	1	Q8IWX8	Q8IWX8 [232-239]		0	885.54	3.79705e+06		High	High	0.004244	0.0292	43	33.95
	FALSE	High	[K].EQGIQDPIK.[G]		0.0386977	0.00550066	1	2	1	Q8IWX8	Q8IWX8 [864-872]		0	1027.54	2.46996e+06		High	High	0.004882	0.03233	25	26.41
	FALSE	High	[K].EQGIQDPIKGGDVR.[D]		0.000765219	0.000381298	1	2	1	Q8IWX8	Q8IWX8 [864-877]		1	1511.78	3725123		High	High	0.0005831	0.0005836	20	26.4
	FALSE	High	[R].GDPGWNGQR.[D]		0.0606484	0.00602637	1	2	1	Q8IWX8	Q8IWX8 [468-476]		0	986.444	784743		High	High	0.005321	0.05129	22	19.65
	FALSE	High	[K].LAQFVAR.[N]		0.0297287	0.00464626	1	2	1	Q8IWX8	Q8IWX8 [19-25]		0	804.473	4.36054e+06		High	High	0.003984	0.02464	60	26.4
	FALSE	High	[K].LEDHEYKPLDPK.[D]		0.0783132	0.00989536	1	2	1	Q8IWX8	Q8IWX8 [661-672]		1	1483.74		No Quan Values	High	High	0.008679	0.06696	5
	FALSE	High	[R].LGEENKGHQMLVK.[M]		3.45347e-06	0.000381298	1	2	1	Q8IWX8	Q8IWX8 [839-851]		1	1482.77	1.43218e+06		High	High	0.0005831	2.321e-06	24	20.48
	FALSE	High	[R].LPPPMPPSER.[L]		0.0077084	0.0013272	1	2	3	Q8IWX8	Q8IWX8 [676-685]		0	1120.58	4.89635e+06		High	High	0.001292	0.006185	34	28.52
	FALSE	High	[R].LPPPMPPSER.[L]	1xOxidation [M5]	0.0154852	0.00145166	1	2	2	Q8IWX8	Q8IWX8 [676-685]		0	1136.58	3.33898e+06		High	High	0.001385	0.0126	27	23.99
	FALSE	High	[R].ITADGAHFELR.[L]		0.000244897	0.000381298	1	2	1	Q8IWX8	Q8IWX8 [201-211]		0	1229.63		No Quan Values	High	High	0.0005831	0.0001812	47
	FALSE	High	[-].MEMPLPPDDQELR.[N]	1xAcetyl [N-Term]; 2xOxidation [M1; M3]	0.016667	0.00204242	1	2	1	Q8IWX8	Q8IWX8 [1-13]	Q8IWX8 1xAcetyl [N-Term]	0	1644.72	454367		High	High	0.001635	0.01365	34	36.41
	FALSE	High	[K].MGWSGSGGLGAK.[E]		3.02833e-05	0.000381298	1	2	1	Q8IWX8	Q8IWX8 [852-863]		0	1107.53	2.71728e+06		High	High	0.0005831	2.139e-05	69	29.64
	FALSE	High	[K].MGWSGSGGLGAK.[E]	1xOxidation [M1]	1.00218e-05	0.000381298	1	2	1	Q8IWX8	Q8IWX8 [852-863]		0	1123.52	681120		High	High	0.0005831	6.868e-06	80	25.26
	FALSE	High	[R].NGPEFEK.[M]		0.0321819	0.00476463	1	2	1	Q8IWX8	Q8IWX8 [26-32]		0	820.384	5.58813e+06		High	High	0.004244	0.02681	18	18.94
	FALSE	High	[K].NWMFSNAK.[S]		0.0194329	0.00224479	1	2	1	Q8IWX8	Q8IWX8 [178-185]		0	997.456	648463		High	High	0.00207	0.01597	33	33.94
	FALSE	High	[K].SPPHCELMAGHLR.[N]	1xPropionamide [C5]	1.63953e-05	0.000381298	1	2	2	Q8IWX8	Q8IWX8 [186-198]		0	1518.73	429398		High	High	0.0005831	1.141e-05	51	25.23
	FALSE	High	[K].SPPHCELMAGHLR.[N]	1xPropionamide [C5]; 1xOxidation [M8]	0.00589032	0.000632908	1	2	1	Q8IWX8	Q8IWX8 [186-198]		0	1534.73	352164		High	High	0.0007015	0.004706	22	21.82
	FALSE	High	[K].SYSFIAR.[M]		0.0461815	0.00563459	1	2	1	Q8IWX8	Q8IWX8 [902-908]		0	843.436	2.04712e+06		High	High	0.004986	0.03886	24	29.9
FALSE	High	Master Protein	P19474	E3 ubiquitin-protein ligase TRIM21 OS=Homo sapiens OX=9606 GN=TRIM21 PE=1 SV=1	0	47.371	31	14	19	14	475	54.1	6.38	363	14	cell organization and biogenesis;defense response;metabolic process;regulation of biological process;response to stimulus	cytoplasm;cytosol;nucleus;vacuole	catalytic activity;DNA binding;metal ion binding;protein binding;RNA binding	Pf00097, Pf00622, Pf00643, Pf11789, Pf12128, Pf12678, Pf13445, Pf13639, Pf13765, Pf13920, Pf13923, Pf14570, Pf14634, Pf14835, Pf15227	6737	ENSG00000132109.9	11	TRIM21	Systemic lupus erythematosus	STING mediated induction of host immune responses; Antigen processing: Ubiquitination & Proteasome degradation; Interferon gamma signaling; Regulation of innate immune responses to cytosolic DNA		12	0	6.02734e+07	High	1
	Checked	Confidence	Annotated Sequence	Modifications	Qvality PEP	Qvality q-value	# Protein Groups	# Proteins	# PSMs	Master Protein Accessions	Positions in Master Proteins	Modifications in Master Proteins	# Missed Cleavages	Theo. MH+ [Da]	Abundance: F3: Sample	Quan Info	Found in Sample: [S3] F3: Sample	Confidence (by Search Engine): Mascot	Percolator q-Value (by Search Engine): Mascot	Percolator PEP (by Search Engine): Mascot	Ions Score (by Search Engine): Mascot	Top Apex RT [min]
	FALSE	High	[R].CAVHGER.[L]	1xPropionamide [C1]	0.0452856	0.00563459	1	1	2	P19474	P19474 [92-98]		0	842.394	338839		High	High	0.004986	0.0379	28	7.76
	FALSE	High	[R].CHSSALELLQEVIIVLER.[S]	1xPropionamide [C1]	0.0326096	0.00476463	1	1	1	P19474	P19474 [236-253]		0	2123.15	831371		High	High	0.004244	0.02716	2	59.55
	FALSE	High	[K].DLDITSPELR.[S]		0.0146782	0.00145166	1	1	1	P19474	P19474 [261-270]		0	1158.6	1.94651e+06		High	High	0.001385	0.01199	27	57.62
	FALSE	High	[K].EISQEAR.[E]		0.0519247	0.00570723	1	1	1	P19474	P19474 [78-84]		0	832.416	6908607		High	High	0.005052	0.0437	39	13.51
	FALSE	High	[K].GGGSVCPVCR.[Q]	2xPropionamide [C6; C9]	0.00115433	0.000381298	1	1	1	P19474	P19474 [46-55]		0	1076.5	1.42501e+06		High	High	0.0005831	0.0008831	38	20.54
	FALSE	High	[K].GHFLLSSK.[S]		0.0143864	0.00145166	1	1	1	P19474	P19474 [367-374]		0	888.494	1.07468e+06		High	High	0.001385	0.01169	14	25.04
	FALSE	High	[K].LAQQSQALQELISELDRR.[C]		5.92283e-06	0.000381298	1	1	1	P19474	P19474 [218-235]		1	2098.13	6657628		High	High	0.0005831	4.011e-06	35	58.13
	FALSE	High	[R].LGDTQQSIPGNEER.[F]		3.71846e-08	0.000381298	1	2	1	P19474	P19474 [311-324]		0	1543.73	11108878		High	High	0.0005831	2.237e-08	128	23.72
	FALSE	High	[R].IHAEFVQQK.[N]		0.00218916	0.000632908	1	1	1	P19474	P19474 [178-186]		0	1099.59	9417489		High	High	0.0007015	0.001703	33	22.18
	FALSE	High	[K].LQVALGELR.[R]		0.0135451	0.00145166	1	1	1	P19474	P19474 [139-147]		0	998.599		No Quan Values	High	High	0.001385	0.01104	25
	FALSE	High	[K].NFLVEEEQR.[Q]		0.00104335	0.000381298	1	1	1	P19474	P19474 [187-195]		0	1163.57	13987832		High	High	0.0005831	0.0007985	54	30.35
	FALSE	High	[R].QLANMVNNLK.[E]	1xGln->pyro-Glu [N-Term]	0.000458446	0.000381298	1	1	2	P19474	P19474 [68-77]		0	1127.59	1.13945e+06		High	High	0.0005831	0.0003453	49	52.88
	FALSE	High	[R].QLANMVNNLK.[E]	1xGln->pyro-Glu [N-Term]; 1xOxidation [M5]	0.0111522	0.00145166	1	1	1	P19474	P19474 [68-77]		0	1143.58	401621		High	High	0.001385	0.009047	39	37.01
	FALSE	High	[R].QLANMVNNLK.[E]	1xOxidation [M5]	0.000425679	0.000381298	1	1	1	P19474	P19474 [68-77]		0	1160.61	904300		High	High	0.0005831	0.0003202	73	24.58
	FALSE	High	[R].QLQELEKDER.[E]	1xGln->pyro-Glu [N-Term]	0.0389526	0.00550066	1	1	1	P19474	P19474 [196-205]		1	1270.63	155734		High	High	0.004882	0.03257	36	33.23
	FALSE	High	[R].QLQELEKDER.[E]		0.00078085	0.000381298	1	1	1	P19474	P19474 [196-205]		1	1287.65	1.08222e+06		High	High	0.0005831	0.0005947	61	20.98
	FALSE	High	[R].SESWNLK.[D]		0.0350623	0.00476463	1	1	1	P19474	P19474 [254-260]		0	863.426	2.89322e+06		High	High	0.004244	0.02926	11	26.48
FALSE	High	Master Protein	B4DY08	Heterogeneous nuclear ribonucleoproteins C1/C2 OS=Homo sapiens OX=9606 GN=HNRNPC PE=1 SV=1	0	46.299	33	13	19	13	288	32	8.72	445	13	cell differentiation;cell organization and biogenesis;metabolic process;regulation of biological process	cytoskeleton;cytosol;extracellular;membrane;nucleus;spliceosomal complex	DNA binding;protein binding;RNA binding	Pf00076, Pf13893, Pf14259	3183	ENSG00000092199.17	14	HNRNPC			mRNA Processing	1	0	1.91837e+08	High	1
	Checked	Confidence	Annotated Sequence	Modifications	Qvality PEP	Qvality q-value	# Protein Groups	# Proteins	# PSMs	Master Protein Accessions	Positions in Master Proteins	Modifications in Master Proteins	# Missed Cleavages	Theo. MH+ [Da]	Abundance: F3: Sample	Quan Info	Found in Sample: [S3] F3: Sample	Confidence (by Search Engine): Mascot	Percolator q-Value (by Search Engine): Mascot	Percolator PEP (by Search Engine): Mascot	Ions Score (by Search Engine): Mascot	Top Apex RT [min]
	FALSE	High	[R].AAVAGEDGR.[M]		0.00197878	0.000632908	1	18	1	B4DY08	B4DY08 [65-73]		0	845.411	683099		High	High	0.0007015	0.001542	60	12.38
	FALSE	High	[K].GDDLQAIKK.[E]		0.00561931	0.000632908	1	9	1	B4DY08	B4DY08 [177-185]		1	987.547	560448		High	High	0.0007015	0.004465	40	19.97
	FALSE	High	[K].LKGDDLQAIK.[QK]		0.000493736	0.000381298	1	14	1	B4DY08	B4DY08 [175-184]		1	1100.63	3.79205e+06		High	High	0.0005831	0.0003705	55	24.31
	FALSE	High	[K].LKGDDLQAIKK.[E]		9.95443e-06	0.000381298	1	9	2	B4DY08	B4DY08 [175-185]		2	1228.73	6315929		High	High	0.0005831	6.822e-06	52	21.15
	FALSE	High	[K].IVGCSVHK.[G]	1xPropionamide [C4]	0.0248581	0.00380956	1	18	1	B4DY08	B4DY08 [43-50]		0	913.492	5294787		High	High	0.003421	0.02059	37	15.89
	FALSE	High	[R].MIAGQVLDINLAAEPK.[V]		3.73147e-07	0.000381298	1	13	1	B4DY08	B4DY08 [74-89]		0	1682.91		No Quan Values	High	High	0.0005831	2.37e-07	83
	FALSE	High	[R].MIAGQVLDINLAAEPK.[V]	1xOxidation [M1]	0.00238949	0.000632908	1	13	1	B4DY08	B4DY08 [74-89]		0	1698.91	13381182		High	High	0.0007015	0.001864	8	57.1
	FALSE	High	[R].MYSYPAR.[V]		0.0367155	0.0052311	1	11	1	B4DY08	B4DY08 [123-129]		0	887.408	3.43414e+06		High	High	0.004651	0.03061	20	23.2
	FALSE	High	[R].MYSYPAR.[V]	1xOxidation [M1]	0.0389526	0.00550066	1	11	1	B4DY08	B4DY08 [123-129]		0	903.403	596953		High	High	0.004882	0.03259	19	20.72
	FALSE	High	[K].NDKSEEEQSSSSVK.[K]		3.06945e-05	0.000381298	1	8	1	B4DY08	B4DY08 [217-230]		1	1553.69	13131953		High	High	0.0005831	2.171e-05	82	12.84
	FALSE	High	[K].NDKSEEEQSSSSVKK.[D]		0.0033462	0.000632908	1	8	1	B4DY08	B4DY08 [217-231]		2	1681.79	205332		High	High	0.0007015	0.002641	35	11.96
	FALSE	High	[K].SDVEAIFSK.[Y]		0.000705761	0.000381298	1	20	1	B4DY08	B4DY08 [31-39]		0	995.504	14244518		High	High	0.0005831	0.0005342	73	34.04
	FALSE	High	[K].SEEEQSSSSVK.[K]		0.00109374	0.000381298	1	8	1	B4DY08	B4DY08 [220-230]		0	1196.53	1.07654e+06		High	High	0.0005831	0.0008408	38	12.61
	FALSE	High	[R].VFIGNLNTLVVK.[K]		0.00327927	0.000632908	1	20	1	B4DY08	B4DY08 [18-29]		0	1316.79		No Quan Values	High	High	0.0007015	0.002572	40
	FALSE	High	[R].VPPPPPIAR.[A]		0.00601042	0.000632908	1	11	4	B4DY08	B4DY08 [130-138]		0	943.572	129120098		High	High	0.0007015	0.004801	40	55.15
FALSE	High	Master Protein	Q15459	Splicing factor 3A subunit 1 OS=Homo sapiens OX=9606 GN=SF3A1 PE=1 SV=1	0	45.91	18	14	17	14	793	88.8	5.22	417	14	cell organization and biogenesis;metabolic process;regulation of biological process	nucleus;spliceosomal complex	protein binding;RNA binding	Pf00240, Pf01805, Pf12230, Pf14560	10291	ENSG00000099995.18	22	SF3A1	Spliceosome	mRNA Splicing - Major Pathway	mRNA Processing	6	0	2.88313e+07	High	1
	Checked	Confidence	Annotated Sequence	Modifications	Qvality PEP	Qvality q-value	# Protein Groups	# Proteins	# PSMs	Master Protein Accessions	Positions in Master Proteins	Modifications in Master Proteins	# Missed Cleavages	Theo. MH+ [Da]	Abundance: F3: Sample	Quan Info	Found in Sample: [S3] F3: Sample	Confidence (by Search Engine): Mascot	Percolator q-Value (by Search Engine): Mascot	Percolator PEP (by Search Engine): Mascot	Ions Score (by Search Engine): Mascot	Top Apex RT [min]
	FALSE	High	[K].AQEPSAAIPK.[V]		0.00829982	0.0013272	1	1	1	Q15459	Q15459 [106-115]		0	1011.55	4705734		High	High	0.001292	0.006674	30	23.62
	FALSE	High	[K].GLVPEDDTKEK.[I]		0.00168339	0.000632908	1	2	1	Q15459	Q15459 [534-544]		1	1230.62	3768181		High	High	0.0007015	0.001306	43	21.1
	FALSE	High	[K].IGEEEIQKPEEK.[V]		4.38695e-07	0.000381298	1	1	1	Q15459	Q15459 [488-499]		1	1428.72	3.69719e+06		High	High	0.0005831	2.803e-07	67	21.38
	FALSE	High	[K].IHEATGMPAGK.[Q]		3.96587e-05	0.000381298	1	1	1	Q15459	Q15459 [744-754]		0	1111.56	2.72161e+06		High	High	0.0005831	2.818e-05	65	17.95
	FALSE	High	[R].IRQNEINNPK.[F]		0.00550701	0.000632908	1	1	1	Q15459	Q15459 [71-80]		1	1225.66	1.02884e+06		High	High	0.0007015	0.004391	28	16
	FALSE	High	[K].LTAQFVAR.[N]		0.0217634	0.00306391	1	1	1	Q15459	Q15459 [169-176]		0	905.52	4.30019e+06		High	High	0.002778	0.01788	45	28.39
	FALSE	High	[K].LVEQYTK.[I]		0.0435438	0.00550066	1	1	1	Q15459	Q15459 [211-217]		0	880.477		No Quan Values	High	High	0.004882	0.03661	13
	FALSE	High	[R].NKGPVSIK.[V]		0.0429776	0.00550066	1	1	1	Q15459	Q15459 [701-708]		1	842.509	1.47814e+06		High	High	0.004882	0.03608	44	16.78
	FALSE	High	[M].PAGPVQAVPPPPPVPTEPK.[Q]		0.000153793	0.000381298	1	3	3	Q15459	Q15459 [2-20]		0	1875.04		No Quan Values	High	High	0.0005831	0.0001128	61
	FALSE	High	[R].QNEINNPK.[F]		0.0274585	0.00399293	1	1	1	Q15459	Q15459 [73-80]		0	956.48	1.483e+06		High	High	0.003583	0.02281	30	14.64
	FALSE	High	[K].QPTEEEASSK.[E]		0.00314941	0.000632908	1	2	1	Q15459	Q15459 [21-30]		0	1105.5	470061		High	High	0.0007015	0.002481	52	12.96
	FALSE	High	[K].VMQQQQQTTQQQLPQK.[V]		4.35746e-07	0.000381298	1	1	1	Q15459	Q15459 [116-131]		0	1941.98	1.98505e+06		High	High	0.0005831	2.79e-07	74	21.47
	FALSE	High	[K].VMQQQQQTTQQQLPQK.[V]	1xOxidation [M2]	0.000359653	0.000381298	1	1	1	Q15459	Q15459 [116-131]		0	1957.98	1.59747e+06		High	High	0.0005831	0.0002685	44	19.59
	FALSE	High	[K].VQAQVIQETIVPK.[E]		0.00300439	0.000632908	1	1	1	Q15459	Q15459 [132-144]		0	1452.84		No Quan Values	High	High	0.0007015	0.002364	18
	FALSE	High	[K].VQVPNMQDK.[T]		0.0185464	0.00224479	1	1	1	Q15459	Q15459 [709-717]		0	1058.53	1.59581e+06		High	High	0.00207	0.01524	21	25.54
FALSE	High	Master Protein	Q08378	Golgin subfamily A member 3 OS=Homo sapiens OX=9606 GN=GOLGA3 PE=1 SV=2	0	45.273	12	16	17	16	1498	167.3	5.44	313	16	metabolic process;regulation of biological process;transport	cytoplasm;cytosol;Golgi;membrane;nucleus	catalytic activity;motor activity;protein binding;structural molecule activity;transporter activity	Pf00038, Pf01576, Pf02463, Pf04111, Pf05557, Pf07888, Pf10186, Pf12128, Pf12325	2802	ENSG00000090615.14	12	GOLGA3				0	0	6.92724e+06	High	1
	Checked	Confidence	Annotated Sequence	Modifications	Qvality PEP	Qvality q-value	# Protein Groups	# Proteins	# PSMs	Master Protein Accessions	Positions in Master Proteins	Modifications in Master Proteins	# Missed Cleavages	Theo. MH+ [Da]	Abundance: F3: Sample	Quan Info	Found in Sample: [S3] F3: Sample	Confidence (by Search Engine): Mascot	Percolator q-Value (by Search Engine): Mascot	Percolator PEP (by Search Engine): Mascot	Ions Score (by Search Engine): Mascot	Top Apex RT [min]
	FALSE	High	[K].AASLELSEVKK.[E]		0.0049448	0.000632908	1	1	1	Q08378	Q08378 [1211-1221]		1	1174.67	354479		High	High	0.0007015	0.003923	40	25.73
	FALSE	High	[R].AQGGSSDSSLALHER.[I]		3.48899e-05	0.000381298	1	1	1	Q08378	Q08378 [1029-1043]		0	1514.72	450980		High	High	0.0005831	2.461e-05	41	20.94
	FALSE	High	[K].DNTVHDLR.[Q]		0.0311367	0.00464626	1	1	1	Q08378	Q08378 [530-537]		0	969.475	429608		High	High	0.004144	0.02579	14	17.25
	FALSE	High	[K].DQLISELK.[A]		0.0200916	0.00224479	1	1	1	Q08378	Q08378 [863-870]		0	945.525	249280		High	High	0.00207	0.0165	28	33.65
	FALSE	High	[K].EAADAELGQLR.[A]		0.000100566	0.000381298	1	1	1	Q08378	Q08378 [1018-1028]		0	1172.59	726356		High	High	0.0005831	7.311e-05	54	29.69
	FALSE	High	[K].LALELEHEK.[G]		0.0228009	0.00358294	1	1	1	Q08378	Q08378 [1110-1118]		0	1081.59		No Quan Values	High	High	0.003223	0.01884	31
	FALSE	High	[R].LGELQGEAASR.[E]		3.00798e-05	0.000381298	1	1	1	Q08378	Q08378 [754-764]		0	1130.58	374537		High	High	0.0005831	2.115e-05	59	22.94
	FALSE	High	[K].LQAQVECSHSSQQR.[Q]	1xPropionamide [C7]	0.000425679	0.000381298	1	1	1	Q08378	Q08378 [449-462]		0	1671.79	241772		High	High	0.0005831	0.0003202	26	17.44
	FALSE	High	[K].LTGLGQSNAALR.[E]		4.66251e-05	0.000381298	1	1	1	Q08378	Q08378 [1121-1132]		0	1200.67		No Quan Values	High	High	0.0005831	3.313e-05	62
	FALSE	High	[K].QLDEQLSK.[Q]		0.00558162	0.000632908	1	1	1	Q08378	Q08378 [1271-1278]		0	960.5	1.96552e+06		High	High	0.0007015	0.004435	32	21.13
	FALSE	High	[K].QIEELQQEAR.[K]		0.00200562	0.000632908	1	1	1	Q08378	Q08378 [959-968]		0	1243.63	639856		High	High	0.0007015	0.001564	37	24.36
	FALSE	High	[K].QQLDLTEQQGR.[K]		0.00942962	0.00145166	1	1	1	Q08378	Q08378 [1305-1315]		0	1315.66	449661		High	High	0.001385	0.0076	29	25.04
	FALSE	High	[R].RLEEGTEETSETLEK.[L]		0.000995271	0.000381298	1	1	2	Q08378	Q08378 [798-812]		1	1750.83		No Quan Values	High	High	0.0005831	0.0007626	51
	FALSE	High	[R].TAEAELSR.[L]		0.00547007	0.000632908	1	1	1	Q08378	Q08378 [896-903]		0	876.442	637784		High	High	0.0007015	0.004367	61	18.06
	FALSE	High	[R].TEDSNAGNSGGNVPAPDSTK.[G]		0.0044101	0.000632908	1	1	1	Q08378	Q08378 [251-270]		0	1917.84	407406		High	High	0.0007015	0.003487	41	19.38
	FALSE	High	[K].TLLQQNQQLK.[L]		0.08032	0.00998247	1	2	1	Q08378	Q08378 [1362-1371]		0	1213.69		No Quan Values	High	High	0.008741	0.06855	17
FALSE	High	Master Protein	E9PKE3	Heat shock cognate 71 kDa protein OS=Homo sapiens OX=9606 GN=HSPA8 PE=1 SV=1	0	45.268	23	16	19	10	627	68.8	5.52	460	16	cell organization and biogenesis		nucleotide binding	Pf00012, Pf02463, Pf06723		ENSG00000109971.13	11					0	6	5.8708e+07	High	1
	Checked	Confidence	Annotated Sequence	Modifications	Qvality PEP	Qvality q-value	# Protein Groups	# Proteins	# PSMs	Master Protein Accessions	Positions in Master Proteins	Modifications in Master Proteins	# Missed Cleavages	Theo. MH+ [Da]	Abundance: F3: Sample	Quan Info	Found in Sample: [S3] F3: Sample	Confidence (by Search Engine): Mascot	Percolator q-Value (by Search Engine): Mascot	Percolator PEP (by Search Engine): Mascot	Ions Score (by Search Engine): Mascot	Top Apex RT [min]
	FALSE	High	[K].DNNLLGK.[F]		0.0343761	0.00476463	1	7	1	E9PKE3	E9PKE3 [433-439]		0	773.415	2.21089e+06		High	High	0.004244	0.02869	35	22.85
	FALSE	High	[R].FDDAVVQSDMK.[H]	1xOxidation [M10]	0.000117437	0.000381298	1	10	1	E9PKE3	E9PKE3 [78-88]		0	1270.56	815068		High	High	0.0005831	8.542e-05	41	24.77
	FALSE	High	[R].GTLDPVEK.[A]		0.0339259	0.00476463	1	5	1	E9PKE3	E9PKE3 [293-300]		0	858.457	5169889		High	High	0.004244	0.02827	25	22.42
	FALSE	High	[R].LSKEDIER.[M]		0.0102895	0.00145166	1	6	1	E9PKE3	E9PKE3 [491-498]		1	989.526	2.702e+06		High	High	0.001385	0.008331	58	18.43
	FALSE	High	[K].ITITNDK.[G]		0.0410516	0.00550066	2	13	1	E9PKE3; A0A0G2JIW1	E9PKE3 [482-488]; A0A0G2JIW1 [502-508]		0	804.446	3.23899e+06	Shared	High	High	0.004882	0.03425	31	19.73
	FALSE	High	[K].ITITNDKGR.[L]		0.00776038	0.0013272	2	13	1	E9PKE3; A0A0G2JIW1	E9PKE3 [482-490]; A0A0G2JIW1 [502-510]		1	1017.57	1.67265e+06	Shared	High	High	0.001292	0.00623	64	17.38
	FALSE	High	[R].MVQEAEKYK.[A]		0.00350771	0.000632908	2	9	1	E9PKE3; A0A0G2JIW1	E9PKE3 [499-507]; A0A0G2JIW1 [519-527]		1	1125.56	337967	Shared	High	High	0.0007015	0.002771	44	17.89
	FALSE	High	[K].NQTAEKEEFEHQQK.[E]		0.0147768	0.00145166	1	6	1	E9PKE3	E9PKE3 [565-578]		1	1745.81		No Quan Values	High	High	0.001385	0.01205	23
	FALSE	High	[K].NQVAMNPTNTVFDAK.[R]	1xOxidation [M5]	1.91457e-05	0.000381298	1	9	3	E9PKE3	E9PKE3 [57-71]		0	1665.79	457150		High	High	0.0005831	1.336e-05	78	55.2
	FALSE	High	[R].NTTIPTK.[QK]		0.025868	0.00399293	2	7	1	E9PKE3; P38646	E9PKE3 [398-404]; P38646 [461-467]		0	774.436	5126247	Shared	High	High	0.003583	0.02139	50	17.64
	FALSE	High	[R].RFDDAVVQSDMK.[H]		7.55008e-06	0.000381298	1	10	1	E9PKE3	E9PKE3 [77-88]		1	1410.67	832721		High	High	0.0005831	5.148e-06	74	27.34
	FALSE	High	[K].STAGDTHLGGEDFDNR.[M]		1.50193e-05	0.000381298	1	4	2	E9PKE3	E9PKE3 [202-217]		0	1691.73	4609660		High	High	0.0005831	1.044e-05	31	24.26
	FALSE	High	[R].TTPSYVAFTDTER.[L]		0.00229485	0.000632908	2	17	1	E9PKE3; A0A0G2JIW1	E9PKE3 [37-49]; A0A0G2JIW1 [38-50]		0	1487.7	2.86876e+06	Shared	High	High	0.0007015	0.001794	60	56.72
	FALSE	High	[K].VCNPIITK.[L]	1xPropionamide [C2]	0.027097	0.00399293	1	5	1	E9PKE3	E9PKE3 [583-590]		0	958.539	2.91616e+06		High	High	0.003583	0.02248	20	26.46
	FALSE	High	[KR].VEIIANDQGNR.[TI]		0.000115864	0.000381298	3	16	1	E9PKE3; A0A0G2JIW1; P11021	E9PKE3 [26-36]; A0A0G2JIW1 [27-37]; P11021 [50-60]		0	1228.63	24037846	Shared	High	High	0.0005831	8.444e-05	70	24.44
	FALSE	High	[K].VQVEYKGETK.[ST]		0.00319212	0.000632908	1	10	1	E9PKE3	E9PKE3 [103-112]		1	1180.62	1712055		High	High	0.0007015	0.002507	47	18.53
FALSE	High	Master Protein	P46821	Microtubule-associated protein 1B OS=Homo sapiens OX=9606 GN=MAP1B PE=1 SV=2	0	43.984	8	17	17	17	2468	270.5	4.81	329	17	cell growth;cell organization and biogenesis;cellular component movement;regulation of biological process;transport	cytoplasm;cytoskeleton;cytosol;membrane	protein binding;structural molecule activity		4131	ENSG00000131711.14	5	MAP1B			Regulation of Microtubule Cytoskeleton	1	0	1.11943e+07	High	1
	Checked	Confidence	Annotated Sequence	Modifications	Qvality PEP	Qvality q-value	# Protein Groups	# Proteins	# PSMs	Master Protein Accessions	Positions in Master Proteins	Modifications in Master Proteins	# Missed Cleavages	Theo. MH+ [Da]	Abundance: F3: Sample	Quan Info	Found in Sample: [S3] F3: Sample	Confidence (by Search Engine): Mascot	Percolator q-Value (by Search Engine): Mascot	Percolator PEP (by Search Engine): Mascot	Ions Score (by Search Engine): Mascot	Top Apex RT [min]
	FALSE	High	[K].AAKPTTTPEVK.[A]		0.0046229	0.000632908	1	1	1	P46821	P46821 [2299-2309]		1	1142.64	861733		High	High	0.0007015	0.003664	46	16.4
	FALSE	High	[K].ASTTLDIK.[D]		0.00651571	0.0010237	1	1	1	P46821	P46821 [1233-1240]		0	848.472	625954		High	High	0.001038	0.005209	55	24.52
	FALSE	High	[R].DLSTPGLEK.[D]		0.021619	0.00306391	1	1	1	P46821	P46821 [1850-1858]		0	959.504	2.14099e+06		High	High	0.002778	0.01781	32	27.38
	FALSE	High	[K].DLTGQVPTPVVK.[Q]		0.025527	0.00399293	1	3	1	P46821	P46821 [520-531]		0	1253.71		No Quan Values	High	High	0.003583	0.02113	7
	FALSE	High	[K].DSISAVSSEK.[V]		0.00367702	0.000632908	1	1	1	P46821	P46821 [1241-1250]		0	1022.5		No Quan Values	High	High	0.0007015	0.002897	29
	FALSE	High	[K].DSVAAGKPK.[E]		0.00597011	0.000632908	1	1	1	P46821	P46821 [769-777]		1	872.484	1.17964e+06		High	High	0.0007015	0.004756	39	11.87
	FALSE	High	[K].EETPEVTK.[V]		0.0367155	0.0052311	1	3	1	P46821	P46821 [563-570]		0	932.457	133651		High	High	0.004651	0.03059	8	17.42
	FALSE	High	[K].HMDPPPAPVQDR.[S]		0.01382	0.00145166	1	1	1	P46821	P46821 [2197-2208]		0	1359.65	339880		High	High	0.001385	0.01127	28	23.02
	FALSE	High	[R].LMITDAAR.[H]		0.0367155	0.0052311	1	2	1	P46821	P46821 [126-133]		0	890.476	444758		High	High	0.004651	0.03069	9	28.15
	FALSE	High	[K].ITSFPESEGYSYETSTK.[T]		0.0237288	0.00380956	1	1	1	P46821	P46821 [2014-2030]		0	1925.87		No Quan Values	High	High	0.003421	0.0196	29
	FALSE	High	[K].MSISEGTVSDK.[S]		0.000253293	0.000381298	1	1	1	P46821	P46821 [1519-1529]		0	1153.54	1.1399e+06		High	High	0.0005831	0.0001872	69	24.84
	FALSE	High	[K].QATDVKPK.[A]	1xGln->pyro-Glu [N-Term]	0.0564902	0.00589578	1	3	1	P46821	P46821 [624-631]		1	869.473	281136		High	High	0.005202	0.04765	28	16.28
	FALSE	High	[K].SDISPLTPR.[E]		0.00188764	0.000632908	1	1	1	P46821	P46821 [1782-1790]		0	985.531		No Quan Values	High	High	0.0007015	0.001468	64
	FALSE	High	[K].SPSDSGYSYETIGK.[T]		1.89508e-06	0.000381298	1	1	1	P46821	P46821 [1915-1928]		0	1490.66	1800802		High	High	0.0005831	1.252e-06	87	27.97
	FALSE	High	[R].SSYYVVSGNDPAAEEPSR.[A]		0.0137277	0.00145166	1	1	1	P46821	P46821 [2382-2399]		0	1927.87		No Quan Values	High	High	0.001385	0.01117	17
	FALSE	High	[R].TPDTSTYCYETAEK.[I]	1xPropionamide [C8]	1.8511e-05	0.000381298	1	1	1	P46821	P46821 [2034-2047]		0	1679.71	1.18641e+06		High	High	0.0005831	1.292e-05	56	25.18
	FALSE	High	[R].TSDVGGYYYEK.[I]		0.000287911	0.000381298	1	1	1	P46821	P46821 [1898-1908]		0	1281.56	1.05946e+06		High	High	0.0005831	0.0002137	46	25.68
FALSE	High	Master Protein	Q12906	Interleukin enhancer-binding factor 3 OS=Homo sapiens OX=9606 GN=ILF3 PE=1 SV=3	0	42.957	19	14	16	11	894	95.3	8.76	355	14	defense response;metabolic process;regulation of biological process;response to stimulus	cytoplasm;extracellular;membrane;mitochondrion;nucleus	DNA binding;protein binding;RNA binding	Pf00035, Pf07528, Pf14709	3609	ENSG00000129351.17	19	ILF3				0	3	1.96219e+07	High	1
	Checked	Confidence	Annotated Sequence	Modifications	Qvality PEP	Qvality q-value	# Protein Groups	# Proteins	# PSMs	Master Protein Accessions	Positions in Master Proteins	Modifications in Master Proteins	# Missed Cleavages	Theo. MH+ [Da]	Abundance: F3: Sample	Quan Info	Found in Sample: [S3] F3: Sample	Confidence (by Search Engine): Mascot	Percolator q-Value (by Search Engine): Mascot	Percolator PEP (by Search Engine): Mascot	Ions Score (by Search Engine): Mascot	Top Apex RT [min]
	FALSE	High	[K].EATDAIGHLDR.[Q]		7.2271e-05	0.000381298	1	1	1	Q12906	Q12906 [298-308]		0	1197.59	3.61913e+06		High	High	0.0005831	5.213e-05	63	24.27
	FALSE	High	[K].FQGAGSNK.[K]		0.022055	0.00333474	1	1	1	Q12906	Q12906 [566-573]		0	808.395	2.6672e+06		High	High	0.002778	0.01812	24	11.87
	FALSE	High	[R].FVMEVEVDGQK.[F]	1xOxidation [M3]	0.00161671	0.000632908	2	2	1	Q12906; Q96SI9	Q12906 [555-565]; Q96SI9 [541-551]		0	1296.61	300671	Shared	High	High	0.0007015	0.001253	37	27.63
	FALSE	High	[K].HGKNPVMELNEK.[R]		0.00504566	0.000632908	1	1	1	Q12906	Q12906 [524-535]		1	1395.7		No Quan Values	High	High	0.0007015	0.004019	19
	FALSE	High	[K].HSSVYPTQEELEAVQNMVSHTER.[A]		1.32069e-09	0.000381298	1	7	1	Q12906	Q12906 [18-40]		0	2671.24		No Quan Values	High	High	0.0005831	7.386e-10	96
	FALSE	High	[R].LAAFGQLHK.[V]		0.00232597	0.000632908	1	1	1	Q12906	Q12906 [324-332]		0	984.563	554589		High	High	0.0007015	0.00182	53	27.29
	FALSE	High	[R].IFVNDDR.[H]		0.0348321	0.00476463	1	7	1	Q12906	Q12906 [6-12]		0	878.437	2.22721e+06		High	High	0.004244	0.02908	48	23.54
	FALSE	High	[K].NENPVDYTVQIPPSTTYAITPMK.[R]	1xOxidation [M22]	0.055404	0.00589578	1	1	1	Q12906	Q12906 [349-371]		0	2595.26		No Quan Values	High	High	0.005052	0.04662	3
	FALSE	High	[K].NPVMELNEK.[R]		0.00348417	0.000632908	2	2	1	Q12906; Q96SI9	Q12906 [527-535]; Q96SI9 [513-521]		0	1073.53	3.68692e+06	Shared	High	High	0.0007015	0.002744	47	27.41
	FALSE	High	[K].RPMEEDGEEKSPSK.[K]	1xOxidation [M3]	0.0424186	0.00550066	1	1	1	Q12906	Q12906 [372-385]		2	1634.73	299022		High	High	0.004882	0.03542	15	13.13
	FALSE	High	[K].SIGTANRPMGAGEALR.[R]	1xOxidation [M9]	0.0137277	0.00145166	1	2	1	Q12906	Q12906 [258-273]		1	1616.82	924820		High	High	0.001385	0.0112	8	22.59
	FALSE	High	[K].VLGMDPLPSK.[M]	1xOxidation [M4]	0.00802559	0.0013272	1	1	1	Q12906	Q12906 [333-342]		0	1072.57	3.51567e+06		High	High	0.001292	0.00643	22	28.86
	FALSE	High	[K].VLQDMGLPTGAEGR.[D]	1xOxidation [M5]	3.51259e-05	0.000381298	1	1	3	Q12906	Q12906 [461-474]		0	1459.72	700400		High	High	0.0005831	2.493e-05	63	53.07
	FALSE	High	[K].YELISETGGSHDKR.[F]		0.000100566	0.000381298	2	2	1	Q12906; Q96SI9	Q12906 [541-554]; Q96SI9 [527-540]		1	1591.77	1.12626e+06	Shared	High	High	0.0005831	7.304e-05	24	22.65
FALSE	High	Master Protein	Q13464	Rho-associated protein kinase 1 OS=Homo sapiens OX=9606 GN=ROCK1 PE=1 SV=1	0	42.924	12	18	19	18	1354	158.1	5.9	373	18	cell death;cell organization and biogenesis;cellular component movement;metabolic process;regulation of biological process;response to stimulus;transport	cytoplasm;cytoskeleton;cytosol;extracellular;Golgi;membrane;organelle lumen	catalytic activity;metal ion binding;motor activity;nucleotide binding;protein binding	Pf00069, Pf00130, Pf00169, Pf00433, Pf01576, Pf02463, Pf03962, Pf04111, Pf04156, Pf05557, Pf05622, Pf06160, Pf07714, Pf07888, Pf08912, Pf09726, Pf09789, Pf10174, Pf12128, Pf12795, Pf14531, Pf14915, Pf15619	6093	ENSG00000067900.7	18	ROCK1	Focal adhesion; MicroRNAs in cancer; Axon guidance; Regulation of actin cytoskeleton; Oxytocin signaling pathway; Vascular smooth muscle contraction; Shigellosis; Sphingolipid signaling pathway; Proteoglycans in cancer; cAMP signaling pathway; Pathways in cancer; Chemokine signaling pathway; cGMP-PKG signaling pathway; Leukocyte transendothelial migration; Pathogenic Escherichia coli infection; S…	EPHA-mediated growth cone collapse; G alpha (12/13) signalling events; EPHB-mediated forward signaling; RHO GTPases Activate ROCKs; Neutrophil degranulation; Sema4D induced cell migration and growth-cone collapse; Apoptotic cleavage of cellular proteins; VEGFA-VEGFR2 Pathway	Androgen receptor signaling pathway; MicroRNAs in cardiomyocyte hypertrophy; Integrin-mediated Cell Adhesion; Leptin signaling pathway; Regulation of Microtubule Cytoskeleton; Pathogenic Escherichia coli infection; AGE/RAGE pathway; Focal Adhesion; TGF-beta Signaling Pathway; VEGFA-VEGFR2 Signaling Pathway; Chemokine signaling pathway; EGF/EGFR Signaling Pathway; Regulation of Actin Cytoskeleton;…	57	0	1.32625e+07	High	1
	Checked	Confidence	Annotated Sequence	Modifications	Qvality PEP	Qvality q-value	# Protein Groups	# Proteins	# PSMs	Master Protein Accessions	Positions in Master Proteins	Modifications in Master Proteins	# Missed Cleavages	Theo. MH+ [Da]	Abundance: F3: Sample	Quan Info	Found in Sample: [S3] F3: Sample	Confidence (by Search Engine): Mascot	Percolator q-Value (by Search Engine): Mascot	Percolator PEP (by Search Engine): Mascot	Ions Score (by Search Engine): Mascot	Top Apex RT [min]
	FALSE	High	[K].AESEQLAR.[G]		0.0142904	0.00145166	1	2	1	Q13464	Q13464 [899-906]		0	903.453	676376		High	High	0.001385	0.01167	43	15.96
	FALSE	High	[R].AETEEIPK.[I]		0.0194329	0.00224479	1	1	1	Q13464	Q13464 [1187-1194]		0	916.462	1.13103e+06		High	High	0.00207	0.01591	35	20.51
	FALSE	High	[K].DVEMEPVQQAEK.[T]		0.027097	0.00399293	1	1	1	Q13464	Q13464 [1209-1220]		0	1402.65	612746		High	High	0.003583	0.02247	23	27.31
	FALSE	High	[K].ELKEEIEEK.[N]		0.00181287	0.000632908	1	2	1	Q13464	Q13464 [862-870]		1	1146.59	841818		High	High	0.0007015	0.001403	45	20.53
	FALSE	High	[K].ESDIEQLR.[A]		0.00191324	0.000632908	1	2	1	Q13464	Q13464 [1084-1091]		0	989.49	1.28159e+06		High	High	0.0007015	0.00149	80	24.65
	FALSE	High	[K].FNQMVVK.[H]		0.063443	0.00666927	1	2	1	Q13464	Q13464 [1048-1054]		0	865.46	385338		High	High	0.005692	0.05369	40	25.49
	FALSE	High	[K].HQSIEEAK.[S]		0.0117669	0.00145166	1	2	1	Q13464	Q13464 [702-709]		0	941.469	507686		High	High	0.001385	0.009557	29	13.15
	FALSE	High	[K].LADFGTCMK.[M]	1xPropionamide [C7]	0.000646548	0.000381298	1	4	1	Q13464	Q13464 [214-222]		0	1056.49		No Quan Values	High	High	0.0005831	0.0004892	53
	FALSE	High	[R].LEEANSMLTK.[D]		0.000400618	0.000381298	1	2	1	Q13464	Q13464 [941-950]		0	1135.57	826034		High	High	0.0005831	0.0003007	64	26.43
	FALSE	High	[R].ITSLQEEVK.[H]		0.00388053	0.000632908	1	2	1	Q13464	Q13464 [631-639]		0	1046.57	1.64799e+06		High	High	0.0007015	0.003065	50	25.9
	FALSE	High	[R].NELQMQLASK.[E]		0.0027157	0.000632908	1	2	1	Q13464	Q13464 [1074-1083]		0	1161.59	1.07964e+06		High	High	0.0007015	0.002128	30	29.96
	FALSE	High	[R].NELQMQLASK.[E]	1xOxidation [M5]	0.0179376	0.00224479	1	2	1	Q13464	Q13464 [1074-1083]		0	1177.59	391827		High	High	0.00207	0.01467	29	24.99
	FALSE	High	[K].NIDNFLSR.[Y]		0.0172331	0.00224479	1	2	1	Q13464	Q13464 [51-58]		0	978.5	391502		High	High	0.00207	0.01408	31	34.93
	FALSE	High	[K].NPPSGFVR.[A]		0.0610404	0.00602637	1	2	1	Q13464	Q13464 [1319-1326]		0	873.458	415430		High	High	0.005321	0.05163	23	23.91
	FALSE	High	[K].SQGGDGYYGR.[E]		0.0250237	0.00380956	1	2	1	Q13464	Q13464 [248-257]		0	1059.45	268128		High	High	0.003421	0.02061	28	17.25
	FALSE	High	[K].SVAMCEMEK.[K]	1xPropionamide [C5]	0.0154852	0.00145166	1	2	1	Q13464	Q13464 [710-718]		0	1098.46	512228		High	High	0.001385	0.01264	27	24.31
	FALSE	High	[R].TESDTAVR.[L]		0.00682979	0.0013272	1	2	1	Q13464	Q13464 [556-563]		0	878.421	543983		High	High	0.001038	0.005452	48	13.06
	FALSE	High	[R].TSNIKLDK.[I]		0.0260401	0.00399293	1	2	1	Q13464	Q13464 [455-462]		1	918.525	277573		High	High	0.003583	0.02149	35	17.18
	FALSE	High	[K].VSQNSQLANEK.[L]		0.000117437	0.000381298	1	2	1	Q13464	Q13464 [529-539]		0	1217.61	1.47153e+06		High	High	0.0005831	8.523e-05	66	16.45
FALSE	High	Master Protein	P63267	Actin, gamma-enteric smooth muscle OS=Homo sapiens OX=9606 GN=ACTG2 PE=1 SV=1	0	42.901	27	11	21	1	376	41.9	5.48	510	11	regulation of biological process	cytoplasm;cytoskeleton;cytosol	nucleotide binding	Pf00022	72	ENSG00000163017.13	2	ACTG2	Vascular smooth muscle contraction	Smooth Muscle Contraction	Common Pathways Underlying Drug Addiction	4	0	3.08765e+06	High	1
	Checked	Confidence	Annotated Sequence	Modifications	Qvality PEP	Qvality q-value	# Protein Groups	# Proteins	# PSMs	Master Protein Accessions	Positions in Master Proteins	Modifications in Master Proteins	# Missed Cleavages	Theo. MH+ [Da]	Abundance: F3: Sample	Quan Info	Found in Sample: [S3] F3: Sample	Confidence (by Search Engine): Mascot	Percolator q-Value (by Search Engine): Mascot	Percolator PEP (by Search Engine): Mascot	Ions Score (by Search Engine): Mascot	Top Apex RT [min]
	FALSE	High	[K].AGFAGDDAPR.[A]		0.000251591	0.000381298	2	28	1	P63267; P63261	P63267 [20-29]; P63261 [19-28]		0	976.448	97514648	Shared	High	High	0.0005831	0.0001858	66	21.42
	FALSE	High	[R].AVFPSIVGR.[P]		0.0126674	0.00145166	2	27	1	P63267; P63261	P63267 [30-38]; P63261 [29-37]		0	945.552	17189480	Shared	High	High	0.001385	0.01031	35	57.51
	FALSE	High	[R].DLTDYLMK.[I]		0.029926	0.00464626	2	11	1	P63267; P63261	P63267 [185-192]; P63261 [184-191]		0	998.486		No Quan Values	High	High	0.004144	0.02482	29
	FALSE	High	[K].DSYVGDEAQSK.[R]		0.000565001	0.000381298	2	22	1	P63267; P63261	P63267 [52-62]; P63261 [51-61]		0	1198.52	30946880	Shared	High	High	0.0005831	0.0004254	42	18.71
	FALSE	High	[K].DSYVGDEAQSKR.[G]		0.000316411	0.000381298	2	22	1	P63267; P63261	P63267 [52-63]; P63261 [51-62]		1	1354.62	15380954	Shared	High	High	0.0005831	0.0002361	70	17.56
	FALSE	High	[K].EITALAPSTMK.[I]		0.000493736	0.000381298	2	8	3	P63267; P63261	P63267 [317-327]; P63261 [316-326]		0	1161.62	3.70887e+07	Shared	High	High	0.0005831	0.0003705	48	32.26
	FALSE	High	[K].EITALAPSTMK.[I]	1xOxidation [M10]	0.000241617	0.000381298	2	8	4	P63267; P63261	P63267 [317-327]; P63261 [316-326]		0	1177.61	3.40401e+07	Shared	High	High	0.0005831	0.0001794	49	27.7
	FALSE	High	[R].HQGVMVGMGQK.[D]		9.08721e-07	0.000381298	2	23	1	P63267; P63261	P63267 [41-51]; P63261 [40-50]		0	1171.57	10736578	Shared	High	High	0.0005831	5.912e-07	66	21.62
	FALSE	High	[R].HQGVMVGMGQK.[D]	1xOxidation [M]	7.10552e-06	0.000381298	2	23	2	P63267; P63261	P63267 [41-51]; P63261 [40-50]		0	1187.57	4.98652e+06	Shared	High	High	0.0005831	4.837e-06	66	16.57
	FALSE	High	[K].IIAPPER.[K]		0.0357617	0.00476463	2	9	3	P63267; P63261	P63267 [330-336]; P63261 [329-335]		0	795.472	7.19622e+07	Shared	High	High	0.004244	0.02982	43	23.74
	FALSE	High	[K].IIAPPERK.[Y]		0.072567	0.00929625	2	9	1	P63267; P63261	P63267 [330-337]; P63261 [329-336]		1	923.567	12264954	Shared	High	High	0.008035	0.06183	31	19.6
	FALSE	High	[KR].SYELPDGQVITIGNER.[F]		0.000112781	0.000381298	2	12	1	P63267; P63261	P63267 [240-255]; P63261 [239-254]		0	1790.89	22930300	Shared	High	High	0.0005831	8.185e-05	57	56.89
	FALSE	High	[K].YPIEHGIITNWDDMEK.[IP]		0.00119388	0.000381298	1	9	1	P63267	P63267 [70-85]		0	1960.91	3.08765e+06		High	High	0.0005831	0.0009175	9	57.97
FALSE	High	Master Protein	E9PK91	Bcl-2-associated transcription factor 1 OS=Homo sapiens OX=9606 GN=BCLAF1 PE=1 SV=1	0	42.842	18	15	17	15	871	100.3	9.95	377	15	cell death;metabolic process;regulation of biological process;response to stimulus	cytoplasm;nucleus	DNA binding;protein binding;RNA binding	Pf15440	9774	ENSG00000029363.16	6	BCLAF1			Interactome of polycomb repressive complex 2 (PRC2)	1	0	1.9657e+07	High	1
	Checked	Confidence	Annotated Sequence	Modifications	Qvality PEP	Qvality q-value	# Protein Groups	# Proteins	# PSMs	Master Protein Accessions	Positions in Master Proteins	Modifications in Master Proteins	# Missed Cleavages	Theo. MH+ [Da]	Abundance: F3: Sample	Quan Info	Found in Sample: [S3] F3: Sample	Confidence (by Search Engine): Mascot	Percolator q-Value (by Search Engine): Mascot	Percolator PEP (by Search Engine): Mascot	Ions Score (by Search Engine): Mascot	Top Apex RT [min]
	FALSE	High	[R].CDSADLR.[H]	1xPropionamide [C1]	0.0301245	0.00464626	1	5	1	E9PK91	E9PK91 [688-694]		0	850.372	1.36588e+06		High	High	0.004144	0.02504	39	15.84
	FALSE	High	[R].ESDGFREEK.[N]		0.00701599	0.0013272	1	6	1	E9PK91	E9PK91 [449-457]		1	1096.49	577040		High	High	0.001292	0.005613	47	15
	FALSE	High	[K].ETGYVVERPSTTK.[D]		2.2735e-06	0.000381298	1	6	2	E9PK91	E9PK91 [463-475]		1	1466.75	1.07776e+06		High	High	0.0005831	1.513e-06	54	21.74
	FALSE	High	[K].ETQSPEQVK.[S]		0.00339157	0.000632908	1	6	1	E9PK91	E9PK91 [493-501]		0	1045.52	1566721		High	High	0.0007015	0.002677	33	15.1
	FALSE	High	[K].KAEGEPQEESPLK.[S]		0.0323951	0.00476463	1	7	1	E9PK91	E9PK91 [168-180]		1	1441.72	293362		High	High	0.004244	0.027	46	20.48
	FALSE	High	[K].LKETGYVVERPSTTK.[D]		0.000899575	0.000381298	1	6	1	E9PK91	E9PK91 [461-475]		2	1707.93	538901		High	High	0.0005831	0.000688	35	22.6
	FALSE	High	[K].MAPVPLDDSNRPASLTK.[D]		0.00253882	0.000632908	1	7	1	E9PK91	E9PK91 [551-567]		1	1811.93	2519100		High	High	0.0007015	0.00198	6	57.51
	FALSE	High	[K].MIASDSHRPEVK.[L]		0.000243251	0.000381298	1	7	1	E9PK91	E9PK91 [537-548]		1	1369.69	823155		High	High	0.0005831	0.0001795	79	17.89
	FALSE	High	[R].NTEEEGLK.[Y]		0.0778188	0.00989536	1	6	1	E9PK91	E9PK91 [430-437]		0	919.437		No Quan Values	High	High	0.008679	0.06645	10
	FALSE	High	[K].SAAMTLNER.[F]		0.00353141	0.000632908	1	6	1	E9PK91	E9PK91 [623-631]		0	992.483	4.01312e+06		High	High	0.0007015	0.002776	52	22.09
	FALSE	High	[K].SAAMTLNER.[F]	1xOxidation [M4]	0.00601042	0.000632908	1	6	1	E9PK91	E9PK91 [623-631]		0	1008.48	1.79328e+06		High	High	0.0007015	0.004808	25	17.49
	FALSE	High	[R].SSFYPDGGDQETAK.[T]		5.59353e-05	0.000381298	1	8	1	E9PK91	E9PK91 [319-332]		0	1501.64	1.01894e+06		High	High	0.0005831	3.996e-05	42	25.25
	FALSE	High	[R].SSSSSASPSSPSSR.[E]		0.00182512	0.000632908	1	3	1	E9PK91	E9PK91 [751-764]		0	1310.58	1.62126e+06		High	High	0.0007015	0.001419	56	13.23
	FALSE	High	[K].STFREESPLR.[I]		0.0117669	0.00145166	1	7	1	E9PK91	E9PK91 [525-534]		1	1221.62	229986		High	High	0.001385	0.00957	30	24.14
	FALSE	High	[K].TIAPQNAPR.[D]		0.00360348	0.000632908	1	8	1	E9PK91	E9PK91 [304-312]		0	967.532	1.73832e+06		High	High	0.0007015	0.002849	55	19.6
	FALSE	High	[R].VFKEENQKGDK.[K]		0.0334815	0.00476463	1	5	1	E9PK91	E9PK91 [674-684]		2	1321.67	480167		High	High	0.004244	0.02792	33	12.81
FALSE	High	Master Protein	Q9BVA1	Tubulin beta-2B chain OS=Homo sapiens OX=9606 GN=TUBB2B PE=1 SV=1	0	42.69	23	9	27	1	445	49.9	4.89	517	9	cell organization and biogenesis;cellular component movement;regulation of biological process	cytoplasm;cytoskeleton;nucleus	catalytic activity;nucleotide binding;protein binding;structural molecule activity	Pf00091, Pf03953, Pf10644	347733	ENSG00000137285.9	6	TUBB2B	Phagosome; Pathogenic Escherichia coli infection; Gap junction	COPI-independent Golgi-to-ER retrograde traffic; COPI-dependent Golgi-to-ER retrograde traffic; Carboxyterminal post-translational modifications of tubulin; Recruitment of NuMA to mitotic centrosomes; Hedgehog 'off' state; Translocation of GLUT4 to the plasma membrane; Prefoldin mediated transfer of substrate to CCT/TriC; Microtubule-dependent trafficking of connexons from Golgi to the plasma mem…	Pathogenic Escherichia coli infection; Parkin-Ubiquitin Proteasomal System pathway	65	0	1.57546e+06	High	1
	Checked	Confidence	Annotated Sequence	Modifications	Qvality PEP	Qvality q-value	# Protein Groups	# Proteins	# PSMs	Master Protein Accessions	Positions in Master Proteins	Modifications in Master Proteins	# Missed Cleavages	Theo. MH+ [Da]	Abundance: F3: Sample	Quan Info	Found in Sample: [S3] F3: Sample	Confidence (by Search Engine): Mascot	Percolator q-Value (by Search Engine): Mascot	Percolator PEP (by Search Engine): Mascot	Ions Score (by Search Engine): Mascot	Top Apex RT [min]
	FALSE	High	[R].AILVDLEPGTMDSVR.[S]		0.000503823	0.000381298	2	10	1	Q5JP53; Q9BVA1	Q5JP53 [45-59]; Q9BVA1 [63-77]		0	1615.84		No Quan Values	High	High	0.0005831	0.0003798	58
	FALSE	High	[K].EVDEQMLNVQNK.[N]		0.000125628	0.000381298	3	6	8	Q5JP53; P68371; Q9BVA1	Q5JP53 [307-318]; P68371 [325-336]; Q9BVA1 [325-336]		0	1446.69	3.13504e+07	Shared	High	High	0.0005831	9.177e-05	48	29.51
	FALSE	High	[K].EVDEQMLNVQNK.[N]	1xOxidation [M6]	0.000138999	0.000381298	3	6	2	Q5JP53; P68371; Q9BVA1	Q5JP53 [307-318]; P68371 [325-336]; Q9BVA1 [325-336]		0	1462.68	1.5341e+07	Shared	High	High	0.0005831	0.0001014	49	23.73
	FALSE	High	[R].FPGQLNADLR.[K]		0.000172471	0.000381298	5	18	1	P04350; Q9BUF5; Q5JP53; P68371; Q9BVA1	P04350 [242-251]; Q9BUF5 [242-251]; Q5JP53 [224-233]; P68371 [242-251]; Q9BVA1 [242-251]		0	1130.6	6392496	Shared	High	High	0.0005831	0.0001267	44	57.43
	FALSE	High	[K].GHYTEGAELVDSVLDVVRK.[E]		1.48145e-07	0.000381298	3	9	1	Q5JP53; P68371; Q9BVA1	Q5JP53 [86-104]; P68371 [104-122]; Q9BVA1 [104-122]		1	2087.08	1.29951e+06	Shared	High	High	0.0005831	9.247e-08	55	58.7
	FALSE	High	[K].LAVNMVPFPR.[L]		0.000474163	0.000381298	5	16	1	P04350; Q9BUF5; Q5JP53; P68371; Q9BVA1	P04350 [253-262]; Q9BUF5 [253-262]; Q5JP53 [235-244]; P68371 [253-262]; Q9BVA1 [253-262]		0	1143.63		No Quan Values	High	High	0.0005831	0.0003573	49
	FALSE	High	[K].LAVNMVPFPR.[L]	1xOxidation [M5]	0.000362086	0.000381298	5	16	1	P04350; Q9BUF5; Q5JP53; P68371; Q9BVA1	P04350 [253-262]; Q9BUF5 [253-262]; Q5JP53 [235-244]; P68371 [253-262]; Q9BVA1 [253-262]		0	1159.63	1.52248e+06	Shared	High	High	0.0005831	0.0002697	70	57.29
	FALSE	High	[R].INVYYNEATGNK.[Y]		3.13217e-05	0.000381298	1	1	1	Q9BVA1	Q9BVA1 [47-58]		0	1385.67	1.57546e+06		High	High	0.0005831	2.218e-05	74	27.89
	FALSE	High	[K].IREEYPDR.[I]		0.00229485	0.000632908	3	11	1	Q5JP53; P68371; Q9BVA1	Q5JP53 [137-144]; P68371 [155-162]; Q9BVA1 [155-162]		1	1077.53	11110263	Shared	High	High	0.0007015	0.001795	39	17.97
	FALSE	High	[KR].NMMAACDPR.[H]	1xPropionamide [C6]	0.0499382	0.00570723	5	15	1	P04350; Q9BUF5; Q5JP53; P68371; Q9BVA1	P04350 [298-306]; Q9BUF5 [298-306]; Q5JP53 [280-288]; P68371 [298-306]; Q9BVA1 [298-306]		0	1079.44	7876765	Shared	High	High	0.005052	0.04211	39	22.97
	FALSE	High	[KR].NMMAACDPR.[H]	1xPropionamide [C6]; 1xOxidation [M3]	0.0115326	0.00145166	5	15	1	P04350; Q9BUF5; Q5JP53; P68371; Q9BVA1	P04350 [298-306]; Q9BUF5 [298-306]; Q5JP53 [280-288]; P68371 [298-306]; Q9BVA1 [298-306]		0	1095.44	2691928	Shared	High	High	0.001385	0.009349	43	18.15
	FALSE	High	[K].TAVCDIPPR.[G]	1xPropionamide [C4]	0.00412295	0.000632908	4	11	8	P04350; Q5JP53; P68371; Q9BVA1	P04350 [351-359]; Q5JP53 [333-341]; P68371 [351-359]; Q9BVA1 [351-359]		0	1042.53	3.28364e+06	Shared	High	High	0.0007015	0.003266	36	25.38
FALSE	High	Master Protein	F8W6I7	Heterogeneous nuclear ribonucleoprotein A1 OS=Homo sapiens OX=9606 GN=HNRNPA1 PE=1 SV=2	0	41.921	27	9	13	7	307	33.1	9.13	337	9			RNA binding	Pf00076, Pf13893, Pf14259		ENSG00000135486.17	12					0	1	4.53378e+07	High	1
	Checked	Confidence	Annotated Sequence	Modifications	Qvality PEP	Qvality q-value	# Protein Groups	# Proteins	# PSMs	Master Protein Accessions	Positions in Master Proteins	Modifications in Master Proteins	# Missed Cleavages	Theo. MH+ [Da]	Abundance: F3: Sample	Quan Info	Found in Sample: [S3] F3: Sample	Confidence (by Search Engine): Mascot	Percolator q-Value (by Search Engine): Mascot	Percolator PEP (by Search Engine): Mascot	Ions Score (by Search Engine): Mascot	Top Apex RT [min]
	FALSE	High	[R].DYFEQYGK.[I]		0.014483	0.00145166	1	7	1	F8W6I7	F8W6I7 [123-130]		0	1049.46	7.51359e+06		High	High	0.001385	0.01179	27	29.59
	FALSE	High	[R].EDSQRPGAHLTVK.[K]		0.00137534	0.000632908	1	6	2	F8W6I7	F8W6I7 [93-105]		1	1437.74		No Quan Values	High	High	0.0007015	0.001058	17
	FALSE	High	[K].EDTEEHHLR.[D]		0.000119837	0.000381298	2	9	1	F8W6I7; P22626	F8W6I7 [114-122]; P22626 [121-129]		0	1165.52	2969490	Shared	High	High	0.0005831	8.706e-05	59	13.21
	FALSE	High	[K].KIFVGGIKEDTEEHHLR.[D]		1.60631e-07	0.000381298	1	7	1	F8W6I7	F8W6I7 [106-122]		2	2008.06		No Quan Values	High	High	0.0005831	1e-07	43
	FALSE	High	[K].IFVGGIK.[E]		0.0655126	0.00753102	2	8	3	F8W6I7; P51991	F8W6I7 [107-113]; P51991 [128-134]		0	733.461	7.30065e+06	Shared	High	High	0.006632	0.05557	39	32.35
	FALSE	High	[K].IFVGGIKEDTEEHHLR.[D]		1.00544e-06	0.000381298	1	7	1	F8W6I7	F8W6I7 [107-122]		1	1879.97		No Quan Values	High	High	0.0005831	6.537e-07	37
	FALSE	High	[R].NQGGYGGSSSSSSYGSGR.[R]		6.08328e-08	0.000381298	1	4	1	F8W6I7	F8W6I7 [288-305]		0	1694.7	15271597		High	High	0.0005831	3.704e-08	90	17.65
	FALSE	High	[K].SESPKEPEQLRK.[L]		0.000208308	0.000381298	1	4	2	F8W6I7	F8W6I7 [4-15]		2	1427.75	6.70981e+06		High	High	0.0005831	0.0001535	32	16.95
	FALSE	High	[R].SSGPYGGGGQYFAK.[P]		3.23957e-05	0.000381298	1	4	1	F8W6I7	F8W6I7 [272-285]		0	1375.63	8542136		High	High	0.0005831	2.286e-05	65	28.03
FALSE	High	Master Protein	Q96I25	Splicing factor 45 OS=Homo sapiens OX=9606 GN=RBM17 PE=1 SV=1	0	41.36	30	11	11	11	401	44.9	5.97	297	11	metabolic process;regulation of biological process;response to stimulus	nucleus;spliceosomal complex	protein binding;RNA binding	Pf00076, Pf01585, Pf13893, Pf14259	84991	ENSG00000134453.15	10	RBM17	Spliceosome	mRNA Splicing - Major Pathway	mRNA Processing	6	0	2.74155e+07	High	1
	Checked	Confidence	Annotated Sequence	Modifications	Qvality PEP	Qvality q-value	# Protein Groups	# Proteins	# PSMs	Master Protein Accessions	Positions in Master Proteins	Modifications in Master Proteins	# Missed Cleavages	Theo. MH+ [Da]	Abundance: F3: Sample	Quan Info	Found in Sample: [S3] F3: Sample	Confidence (by Search Engine): Mascot	Percolator q-Value (by Search Engine): Mascot	Percolator PEP (by Search Engine): Mascot	Ions Score (by Search Engine): Mascot	Top Apex RT [min]
	FALSE	High	[K].AVVDLNGR.[Y]		0.0124987	0.00145166	1	1	1	Q96I25	Q96I25 [368-375]		0	843.468	4954815		High	High	0.001385	0.01012	62	24.66
	FALSE	High	[K].CVIFEIPGAPDDEAVR.[I]	1xPropionamide [C1]	0.0175819	0.00224479	1	1	1	Q96I25	Q96I25 [339-354]		0	1801.88		No Quan Values	High	High	0.00207	0.01441	2
	FALSE	High	[R].DFPYEEDSRPR.[S]		0.00214537	0.000632908	1	5	1	Q96I25	Q96I25 [191-201]		1	1410.63	1.10984e+06		High	High	0.0007015	0.001667	21	26.74
	FALSE	High	[K].HEQGLSTALSVEK.[T]		4.35641e-09	0.000381298	1	3	1	Q96I25	Q96I25 [257-269]		0	1398.72	4726950		High	High	0.0005831	2.505e-09	90	27.69
	FALSE	High	[K].KSDSNPLTEILK.[C]		0.000160142	0.000381298	1	1	1	Q96I25	Q96I25 [290-301]		1	1344.74		No Quan Values	High	High	0.0005831	0.0001171	53
	FALSE	High	[K].LLQSQLQVK.[K]		0.00188764	0.000632908	1	3	1	Q96I25	Q96I25 [25-33]		0	1056.64	8586986		High	High	0.0007015	0.001469	55	29.24
	FALSE	High	[K].IIVGDATEK.[GD]		0.00638555	0.000632908	1	2	1	Q96I25	Q96I25 [277-285]		0	945.525	3496699		High	High	0.0007015	0.005103	66	22.96
	FALSE	High	[K].IIVGDATEKDASK.[K]		1.21862e-05	0.000381298	1	1	1	Q96I25	Q96I25 [277-289]		1	1346.72	4540178		High	High	0.0005831	8.415e-06	85	21.01
	FALSE	High	[R].RPDPDSDEDEDYERER.[R]		0.00269747	0.000632908	1	5	1	Q96I25	Q96I25 [150-165]		2	2022.83		No Quan Values	High	High	0.0007015	0.002111	21
	FALSE	High	[R].SMGGAAIAPPTSLVEK.[D]	1xOxidation [M2]	5.63138e-05	0.000381298	1	5	1	Q96I25	Q96I25 [169-184]		0	1544.8		No Quan Values	High	High	0.0005831	4.021e-05	26
	FALSE	High	[R].SMGGAAIAPPTSLVEKDKELPR.[D]		1.63953e-05	0.000381298	1	5	1	Q96I25	Q96I25 [169-190]		2	2267.21		No Quan Values	High	High	0.0005831	1.144e-05	38
FALSE	High	Master Protein	Q02878	60S ribosomal protein L6 OS=Homo sapiens OX=9606 GN=RPL6 PE=1 SV=3	0	41.001	34	15	17	15	288	32.7	10.58	368	15	cell organization and biogenesis;metabolic process;regulation of biological process;transport	cytosol;membrane;nucleus;ribosome	DNA binding;protein binding;RNA binding;structural molecule activity	Pf01159, Pf03868	6128	ENSG00000089009.15	12	RPL6	Ribosome	Peptide chain elongation; Eukaryotic Translation Termination; Viral mRNA Translation; L13a-mediated translational silencing of Ceruloplasmin expression; Nonsense Mediated Decay (NMD) independent of the Exon Junction Complex (EJC); Selenocysteine synthesis; Nonsense Mediated Decay (NMD) enhanced by the Exon Junction Complex (EJC); GTP hydrolysis and joining of the 60S ribosomal subunit; Major path…	Cytoplasmic Ribosomal Proteins	34	0	8.56507e+07	High	1	Acetyl [N-Term]
	Checked	Confidence	Annotated Sequence	Modifications	Qvality PEP	Qvality q-value	# Protein Groups	# Proteins	# PSMs	Master Protein Accessions	Positions in Master Proteins	Modifications in Master Proteins	# Missed Cleavages	Theo. MH+ [Da]	Abundance: F3: Sample	Quan Info	Found in Sample: [S3] F3: Sample	Confidence (by Search Engine): Mascot	Percolator q-Value (by Search Engine): Mascot	Percolator PEP (by Search Engine): Mascot	Ions Score (by Search Engine): Mascot	Top Apex RT [min]
	FALSE	High	[M].AGEKVEKPDTK.[E]	1xAcetyl [N-Term]	0.0167787	0.00204242	1	6	1	Q02878	Q02878 [2-12]	Q02878 1xAcetyl [N-Term]	2	1243.65	856783		High	High	0.001895	0.01376	47	16.42
	FALSE	High	[K].AIPQLQGYLR.[S]		0.0512543	0.00570723	1	1	1	Q02878	Q02878 [263-272]		0	1158.66	3.13863e+06		High	High	0.005052	0.04321	10	57.2
	FALSE	High	[K].AVDSQILPK.[I]		0.00453047	0.000632908	1	1	2	Q02878	Q02878 [252-260]		0	970.557	2.81373e+07		High	High	0.0007015	0.003601	27	28.62
	FALSE	High	[K].EKVLATVTKPVGGDK.[N]		0.0018007	0.000632908	1	6	1	Q02878	Q02878 [86-100]		2	1541.89		No Quan Values	High	High	0.0007015	0.001396	15
	FALSE	High	[K].EKYEITEQR.[K]		0.0591039	0.00602637	1	1	1	Q02878	Q02878 [238-246]		1	1195.6	473567		High	High	0.005321	0.04994	47	20.09
	FALSE	High	[K].FVIATSTK.[I]		0.0224996	0.00358294	1	1	1	Q02878	Q02878 [193-200]		0	866.498	14409732		High	High	0.00301	0.01852	55	27.64
	FALSE	High	[K].HLTDAYFK.[K]		0.000514116	0.000381298	1	1	1	Q02878	Q02878 [211-218]		0	994.499	3.24469e+06		High	High	0.0005831	0.0003886	46	26.34
	FALSE	High	[R].HQEGEIFDTEK.[E]		4.06011e-06	0.000381298	1	1	1	Q02878	Q02878 [227-237]		0	1332.61	1.65784e+06		High	High	0.0005831	2.733e-06	74	23.94
	FALSE	High	[R].HQEGEIFDTEKEK.[Y]		2.52427e-05	0.000381298	1	1	1	Q02878	Q02878 [227-239]		1	1589.74	1.01514e+06		High	High	0.0005831	1.779e-05	63	21.43
	FALSE	High	[K].IDISNVK.[I]		0.0167787	0.00204242	1	1	2	Q02878	Q02878 [201-207]		0	788.451	449314		High	High	0.001895	0.01376	38	53.69
	FALSE	High	[K].VLATVTK.[P]		0.0204973	0.00253202	1	6	1	Q02878	Q02878 [88-94]		0	731.466		No Quan Values	High	High	0.002315	0.01679	36
	FALSE	High	[K].VLATVTKPVGGDK.[N]		2.50731e-05	0.000381298	1	6	1	Q02878	Q02878 [88-100]		1	1284.75	18393224		High	High	0.0005831	1.756e-05	66	23.06
	FALSE	High	[K].YEITEQR.[K]		0.0193038	0.00224479	1	1	1	Q02878	Q02878 [240-246]		0	938.458	2460712		High	High	0.00207	0.0158	41	21.27
	FALSE	High	[R].YYPTEDVPR.[K]		0.00415081	0.000632908	1	4	1	Q02878	Q02878 [115-123]		0	1139.54	9434292		High	High	0.0007015	0.003287	48	27.33
	FALSE	High	[R].YYPTEDVPRK.[L]		0.0011779	0.000381298	1	4	1	Q02878	Q02878 [115-124]		1	1267.63	1.97942e+06		High	High	0.0005831	0.0009072	55	22.83
FALSE	High	Master Protein	P23396	40S ribosomal protein S3 OS=Homo sapiens OX=9606 GN=RPS3 PE=1 SV=2	0	40.937	51	14	17	14	243	26.7	9.66	283	14	cell death;cell division;cell organization and biogenesis;metabolic process;regulation of biological process;response to stimulus;transport	cytoplasm;cytoskeleton;cytosol;endoplasmic reticulum;membrane;mitochondrion;nucleus;organelle lumen;ribosome	catalytic activity;DNA binding;protein binding;RNA binding;structural molecule activity	Pf00189, Pf07650	6188	ENSG00000149273.14	11	RPS3	Ribosome	Peptide chain elongation; Eukaryotic Translation Termination; Viral mRNA Translation; Formation of the ternary complex, and subsequently, the 43S complex; L13a-mediated translational silencing of Ceruloplasmin expression; Selenocysteine synthesis; Nonsense Mediated Decay (NMD) independent of the Exon Junction Complex (EJC); Nonsense Mediated Decay (NMD) enhanced by the Exon Junction Complex (EJC)…	Cytoplasmic Ribosomal Proteins	38	0	7.11762e+07	High	1
	Checked	Confidence	Annotated Sequence	Modifications	Qvality PEP	Qvality q-value	# Protein Groups	# Proteins	# PSMs	Master Protein Accessions	Positions in Master Proteins	Modifications in Master Proteins	# Missed Cleavages	Theo. MH+ [Da]	Abundance: F3: Sample	Quan Info	Found in Sample: [S3] F3: Sample	Confidence (by Search Engine): Mascot	Percolator q-Value (by Search Engine): Mascot	Percolator PEP (by Search Engine): Mascot	Ions Score (by Search Engine): Mascot	Top Apex RT [min]
	FALSE	High	[R].ACYGVLR.[F]	1xPropionamide [C2]	0.0223504	0.00333474	1	3	1	P23396	P23396 [118-124]		0	852.44	493170		High	High	0.00301	0.01843	39	26.35
	FALSE	High	[K].AELNEFLTR.[E]		0.00362783	0.000632908	1	12	1	P23396	P23396 [19-27]		0	1092.57	2.52942e+06		High	High	0.0007015	0.002862	50	57.42
	FALSE	High	[K].DEILPTTPISEQK.[G]		0.000244897	0.000381298	1	5	1	P23396	P23396 [215-227]		0	1470.77	5809352		High	High	0.0005831	0.0001807	52	56.52
	FALSE	High	[R].ELTAVVQK.[R]		0.00558162	0.000632908	1	9	2	P23396	P23396 [68-75]		0	887.52	12704968		High	High	0.0007015	0.004444	36	24.01
	FALSE	High	[R].FGFPEGSVELYAEK.[V]		0.00776038	0.0013272	1	5	1	P23396	P23396 [77-90]		0	1572.76		No Quan Values	High	High	0.001292	0.006216	10
	FALSE	High	[R].FIMESGAK.[G]		0.0180578	0.00224479	1	3	1	P23396	P23396 [125-132]		0	882.439	7.96506e+06		High	High	0.00207	0.01483	36	25.16
	FALSE	High	[R].FIMESGAK.[G]	1xOxidation [M3]	0.0125828	0.00145166	1	3	1	P23396	P23396 [125-132]		0	898.434		No Quan Values	High	High	0.001385	0.01019	46
	FALSE	High	[K].GCEVVVSGK.[L]	1xPropionamide [C2]	0.0044101	0.000632908	1	5	1	P23396	P23396 [133-141]		0	948.482	9013617		High	High	0.0007015	0.003486	42	20.5
	FALSE	High	[K].GGKPEPPAMPQPVPTA.[-]		0.0572256	0.00602637	1	4	1	P23396	P23396 [228-243]		1	1573.8	7212196		High	High	0.005321	0.04841	4	54.17
	FALSE	High	[R].KFVADGIFK.[A]		0.0734968	0.00929625	1	9	1	P23396	P23396 [10-18]		1	1024.58	407788		High	High	0.008158	0.06264	35	32.94
	FALSE	High	[K].KPLPDHVSIVEPK.[D]		3.02761e-07	0.000381298	1	5	1	P23396	P23396 [202-214]		1	1458.83	7.30775e+06		High	High	0.0005831	1.923e-07	55	58.5
	FALSE	High	[K].KPLPDHVSIVEPKDEILPTTPISEQK.[G]		2.25767e-08	0.000381298	1	5	1	P23396	P23396 [202-227]		2	2910.58		No Quan Values	High	High	0.0005831	1.346e-08	38
	FALSE	High	[K].LLGGLAVR.[R]		0.0154852	0.00145166	1	5	2	P23396	P23396 [109-116]		0	798.52	5004393		High	High	0.001385	0.01268	49	34.07
	FALSE	High	[R].IRELTAVVQK.[R]		0.0519247	0.00570723	1	9	1	P23396	P23396 [66-75]		1	1156.7	649871		High	High	0.005052	0.04364	26	26.08
	FALSE	High	[R].TQNVLGEK.[G]		0.0232603	0.00358294	1	9	1	P23396	P23396 [55-62]		0	888.479	12078570		High	High	0.003223	0.01917	36	19.22
FALSE	High	Master Protein	Q9BQG0	Myb-binding protein 1A OS=Homo sapiens OX=9606 GN=MYBBP1A PE=1 SV=2	0	40.881	10	14	15	14	1328	148.8	9.28	367	14	cell communication;cell differentiation;metabolic process;regulation of biological process;response to stimulus;transport	cytoplasm;membrane;nucleus	catalytic activity;DNA binding;protein binding;RNA binding	Pf04931, Pf05793, Pf11593, Pf12815	10514	ENSG00000132382.14	17	MYBBP1A		B-WICH complex positively regulates rRNA expression	Energy Metabolism	5	0	9.16204e+06	High	1
	Checked	Confidence	Annotated Sequence	Modifications	Qvality PEP	Qvality q-value	# Protein Groups	# Proteins	# PSMs	Master Protein Accessions	Positions in Master Proteins	Modifications in Master Proteins	# Missed Cleavages	Theo. MH+ [Da]	Abundance: F3: Sample	Quan Info	Found in Sample: [S3] F3: Sample	Confidence (by Search Engine): Mascot	Percolator q-Value (by Search Engine): Mascot	Percolator PEP (by Search Engine): Mascot	Ions Score (by Search Engine): Mascot	Top Apex RT [min]
	FALSE	High	[R].AGALHAQVER.[L]		2.98776e-05	0.000381298	1	2	1	Q9BQG0	Q9BQG0 [897-906]		0	1051.56	989383		High	High	0.0005831	2.112e-05	53	17.72
	FALSE	High	[R].DPAQPMSPGEATQSGAR.[P]		0.000528168	0.000381298	1	1	1	Q9BQG0	Q9BQG0 [5-21]		0	1699.77		No Quan Values	High	High	0.0005831	0.0003974	55
	FALSE	High	[R].DPAQPMSPGEATQSGAR.[P]	1xOxidation [M6]	0.010857	0.00145166	1	1	1	Q9BQG0	Q9BQG0 [5-21]		0	1715.77	306310		High	High	0.001385	0.008791	36	19.76
	FALSE	High	[R].DPAQPMSPGEATQSGARPADR.[Y]	1xOxidation [M6]	0.0492924	0.00570723	1	1	1	Q9BQG0	Q9BQG0 [5-25]		1	2154.98		No Quan Values	High	High	0.005052	0.04139	20
	FALSE	High	[K].ELEAHSAEAR.[A]		0.00183746	0.000632908	1	2	1	Q9BQG0	Q9BQG0 [582-591]		0	1112.53		No Quan Values	High	High	0.0007015	0.001426	35
	FALSE	High	[K].EVVEQGLLK.[M]		0.0546908	0.00570723	1	2	1	Q9BQG0	Q9BQG0 [287-295]		0	1014.58		No Quan Values	High	High	0.005052	0.04624	28
	FALSE	High	[K].GNTAEGCVHETQEK.[Q]	1xPropionamide [C7]	2.25089e-05	0.000381298	1	2	1	Q9BQG0	Q9BQG0 [936-949]		0	1573.69		No Quan Values	High	High	0.0005831	1.577e-05	53
	FALSE	High	[R].LITGLGVGR.[E]		0.00393314	0.000632908	1	1	1	Q9BQG0	Q9BQG0 [77-85]		0	885.552	1.05411e+06		High	High	0.0007015	0.003109	58	32.53
	FALSE	High	[K].QEQDLLHK.[T]	1xGln->pyro-Glu [N-Term]	0.0237288	0.00380956	1	2	1	Q9BQG0	Q9BQG0 [867-874]		0	993.5	531484		High	High	0.003223	0.01953	31	26.92
	FALSE	High	[K].QLMGQVLAK.[V]		0.0157991	0.00174348	1	2	1	Q9BQG0	Q9BQG0 [1054-1062]		0	987.566		No Quan Values	High	High	0.001635	0.01292	42
	FALSE	High	[K].SLGEKPR.[R]		0.0341503	0.00476463	1	2	1	Q9BQG0	Q9BQG0 [627-633]		1	786.447	973738		High	High	0.004244	0.02841	50	12.92
	FALSE	High	[K].SPAPGAPTR.[S]		0.00528907	0.000632908	1	2	1	Q9BQG0	Q9BQG0 [1232-1240]		0	853.453	1732689		High	High	0.0007015	0.004202	55	16.16
	FALSE	High	[K].SPLSALAR.[K]		0.0107122	0.00145166	1	3	1	Q9BQG0	Q9BQG0 [1290-1297]		0	814.478	1.00069e+06		High	High	0.001385	0.008684	47	30.9
	FALSE	High	[R].SPSLLQSGAK.[K]		0.000400618	0.000381298	1	3	1	Q9BQG0	Q9BQG0 [1308-1317]		0	987.547	1.8384e+06		High	High	0.0005831	0.000301	44	25.03
	FALSE	High	[K].VPAQANGTPTTK.[S]		2.4079e-05	0.000381298	1	2	1	Q9BQG0	Q9BQG0 [1220-1231]		0	1184.63	735234		High	High	0.0005831	1.691e-05	67	16.4
FALSE	High	Master Protein	P08670	Vimentin OS=Homo sapiens OX=9606 GN=VIM PE=1 SV=4	0	40.732	23	14	16	14	466	53.6	5.12	319	14	cell differentiation;cell organization and biogenesis;cellular component movement;metabolic process;regulation of biological process;response to stimulus	cytoplasm;cytoskeleton;cytosol;membrane	protein binding;RNA binding;structural molecule activity	Pf00038, Pf04111, Pf04156, Pf04732, Pf05622, Pf10186	7431	ENSG00000026025.15	10	VIM	MicroRNAs in cancer; Epstein-Barr virus infection	Interleukin-4 and 13 signaling; Caspase-mediated cleavage of cytoskeletal proteins; Striated Muscle Contraction	Allograft Rejection; Spinal Cord Injury; Primary Focal Segmental Glomerulosclerosis FSGS; Apoptosis-related network due to altered Notch3 in ovarian cancer; Striated Muscle Contraction; TGF-B Signaling in Thyroid Cells for Epithelial-Mesenchymal Transition; T-Cell antigen Receptor (TCR) Signaling Pathway	20	0	1.71264e+07	High	1
	Checked	Confidence	Annotated Sequence	Modifications	Qvality PEP	Qvality q-value	# Protein Groups	# Proteins	# PSMs	Master Protein Accessions	Positions in Master Proteins	Modifications in Master Proteins	# Missed Cleavages	Theo. MH+ [Da]	Abundance: F3: Sample	Quan Info	Found in Sample: [S3] F3: Sample	Confidence (by Search Engine): Mascot	Percolator q-Value (by Search Engine): Mascot	Percolator PEP (by Search Engine): Mascot	Ions Score (by Search Engine): Mascot	Top Apex RT [min]
	FALSE	High	[R].DGQVINETSQHHDDLE.[-]		0.000338479	0.000381298	1	1	1	P08670	P08670 [451-466]		0	1836.8	2.35409e+06		High	High	0.0005831	0.0002529	30	24.04
	FALSE	High	[R].EEAENTLQSFR.[Q]		0.00066871	0.000381298	1	3	1	P08670	P08670 [197-207]		0	1323.62		No Quan Values	High	High	0.0005831	0.0005053	36
	FALSE	High	[K].FADLSEAANR.[N]		0.000236779	0.000381298	1	3	1	P08670	P08670 [295-304]		0	1093.53	4.03743e+06		High	High	0.0005831	0.0001749	70	27.22
	FALSE	High	[R].FANYIDK.[V]		0.0145803	0.00145166	1	3	2	P08670	P08670 [114-120]		0	870.436	1.43668e+06		High	High	0.001385	0.01192	37	26.09
	FALSE	High	[RK].GTNESLER.[Q]		0.0179376	0.00224479	1	7	1	P08670	P08670 [335-342]		0	905.432	890588		High	High	0.00207	0.01469	40	15.4
	FALSE	High	[R].KLLEGEESR.[LI-]		0.00360348	0.000632908	1	8	1	P08670	P08670 [402-410]		1	1060.56	732070		High	High	0.0007015	0.002848	46	17.97
	FALSE	High	[R].LGDLYEEEMR.[E]	1xOxidation [M9]	0.00314941	0.000632908	1	2	1	P08670	P08670 [146-155]		0	1270.56	264791		High	High	0.0007015	0.002477	27	27.98
	FALSE	High	[KR].LLEGEESR.[LI-]		0.0100169	0.00145166	1	9	1	P08670	P08670 [403-410]		0	932.468	3.06166e+06		High	High	0.001385	0.0081	46	19.31
	FALSE	High	[R].MFGGPGTASR.[P]		0.00022134	0.000381298	1	4	1	P08670	P08670 [14-23]		0	980.462	385771		High	High	0.0005831	0.0001634	26	23.42
	FALSE	High	[R].QVDQLTNDK.[A]	1xGln->pyro-Glu [N-Term]	0.00412295	0.000632908	1	2	1	P08670	P08670 [160-168]		0	1043.5		No Quan Values	High	High	0.0007015	0.003264	36
	FALSE	High	[R].QVDQLTNDK.[A]		0.00217446	0.000632908	1	2	1	P08670	P08670 [160-168]		0	1060.53	2.35062e+06		High	High	0.0007015	0.001696	62	18.59
	FALSE	High	[R].QVDQLTNDKAR.[V]		0.0136361	0.00145166	1	2	1	P08670	P08670 [160-170]		1	1287.67	209590		High	High	0.001385	0.01108	46	17.55
	FALSE	High	[R].RQVDQLTNDK.[A]		0.0813409	0.00998247	1	2	1	P08670	P08670 [159-168]		1	1216.63	321848		High	High	0.008741	0.06929	14	17.11
	FALSE	High	[R].TNEKVELQELNDR.[F]		0.000108309	0.000381298	1	4	1	P08670	P08670 [101-113]		1	1587.8	1081224		High	High	0.0005831	7.854e-05	55	27.32
	FALSE	High	[K].VELQELNDR.[F]		0.0019523	0.000632908	1	4	1	P08670	P08670 [105-113]		0	1115.57		No Quan Values	High	High	0.0007015	0.001518	36
FALSE	High	Master Protein	P18124	60S ribosomal protein L7 OS=Homo sapiens OX=9606 GN=RPL7 PE=1 SV=1	0	40.681	42	16	21	16	248	29.2	10.65	321	16	cell organization and biogenesis;metabolic process;transport	cytoplasm;cytosol;membrane;nucleus;ribosome	DNA binding;protein binding;RNA binding;structural molecule activity	Pf00327, Pf08079	6129	ENSG00000147604.13	8	RPL7	Ribosome	Peptide chain elongation; Eukaryotic Translation Termination; Viral mRNA Translation; L13a-mediated translational silencing of Ceruloplasmin expression; Nonsense Mediated Decay (NMD) independent of the Exon Junction Complex (EJC); Selenocysteine synthesis; Nonsense Mediated Decay (NMD) enhanced by the Exon Junction Complex (EJC); GTP hydrolysis and joining of the 60S ribosomal subunit; Major path…	Cytoplasmic Ribosomal Proteins	34	0	7.02775e+07	High	1	Acetyl [N-Term]
	Checked	Confidence	Annotated Sequence	Modifications	Qvality PEP	Qvality q-value	# Protein Groups	# Proteins	# PSMs	Master Protein Accessions	Positions in Master Proteins	Modifications in Master Proteins	# Missed Cleavages	Theo. MH+ [Da]	Abundance: F3: Sample	Quan Info	Found in Sample: [S3] F3: Sample	Confidence (by Search Engine): Mascot	Percolator q-Value (by Search Engine): Mascot	Percolator PEP (by Search Engine): Mascot	Ions Score (by Search Engine): Mascot	Top Apex RT [min]
	FALSE	High	[K].AGNFYVPAEPK.[L]		0.000786131	0.000381298	1	4	3	P18124	P18124 [78-88]		0	1192.6	1.75999e+06		High	High	0.0005831	0.0005977	37	55.37
	FALSE	High	[K].ASINMLR.[I]	1xOxidation [M5]	0.0355271	0.00476463	1	3	1	P18124	P18124 [128-134]		0	820.435		No Quan Values	High	High	0.004244	0.02961	34
	FALSE	High	[K].EVPAVPETLK.[K]		0.0103588	0.00145166	1	1	4	P18124	P18124 [10-19]		0	1082.61	1.83498e+06		High	High	0.001385	0.00838	42	32.29
	FALSE	High	[K].EVPAVPETLKK.[K]		0.000497075	0.000381298	1	1	1	P18124	P18124 [10-20]		1	1210.7	8859458		High	High	0.0005831	0.0003731	34	27.42
	FALSE	High	[R].GINGVSPK.[V]		0.0734968	0.00929625	1	4	1	P18124	P18124 [97-104]		0	771.436	11055664		High	High	0.008158	0.06256	43	18.42
	FALSE	High	[R].KAGNFYVPAEPK.[L]		0.00975155	0.00145166	1	4	1	P18124	P18124 [77-88]		1	1320.69	2.54069e+06		High	High	0.001385	0.007864	25	27.66
	FALSE	High	[K].KKEVPAVPETLK.[K]		0.00474907	0.000632908	1	1	1	P18124	P18124 [8-19]		2	1338.8	1.00919e+06		High	High	0.0007015	0.003768	19	24.13
	FALSE	High	[K].KTTHFVEGGDAGNREDQINR.[L]		0.0263879	0.00399293	1	2	1	P18124	P18124 [223-242]		2	2244.08	422537		High	High	0.003583	0.02176	16	19.91
	FALSE	High	[R].IALTDNALIAR.[S]		3.26149e-05	0.000381298	1	2	1	P18124	P18124 [167-177]		0	1170.68	11555227		High	High	0.0005831	2.299e-05	106	57.22
	FALSE	High	[-].MEGVEEK.[K]	1xAcetyl [N-Term]; 1xOxidation [M1]	0.0432598	0.00550066	1	1	1	P18124	P18124 [1-7]	P18124 1xAcetyl [N-Term]	0	879.376	1076474		High	High	0.004882	0.03629	36	17.32
	FALSE	High	[R].QIFNGTFVK.[L]	1xGln->pyro-Glu [N-Term]	0.0091797	0.00145166	1	4	1	P18124	P18124 [116-124]		0	1036.55		No Quan Values	High	High	0.001385	0.007386	27
	FALSE	High	[R].RNFAELK.[I]		0.00664852	0.0010237	1	1	1	P18124	P18124 [23-29]		1	877.489	2759004		High	High	0.001038	0.005313	34	21.57
	FALSE	High	[K].SVNELIYK.[R]		0.0046229	0.000632908	1	2	1	P18124	P18124 [149-156]		0	965.53	11944053		High	High	0.0007015	0.003663	60	29.94
	FALSE	High	[K].SVNELIYKR.[G]		0.00365234	0.000632908	1	2	1	P18124	P18124 [149-157]		1	1121.63	844882		High	High	0.0007015	0.002878	34	26.34
	FALSE	High	[K].TTHFVEGGDAGNR.[E]		0.00126852	0.000632908	1	2	1	P18124	P18124 [224-236]		0	1360.62	581288		High	High	0.0007015	0.0009761	41	18.34
	FALSE	High	[K].TTHFVEGGDAGNREDQINR.[L]		3.91275e-05	0.000381298	1	2	1	P18124	P18124 [224-242]		1	2115.98	14034085		High	High	0.0005831	2.773e-05	20	21.73
FALSE	High	Master Protein	P16403	Histone H1.2 OS=Homo sapiens OX=9606 GN=H1-2 PE=1 SV=2	0	38.912	36	10	17	3	213	21.4	10.93	474	10	cell organization and biogenesis;metabolic process;regulation of biological process	chromosome;nucleus	DNA binding;protein binding;RNA binding	Pf00538	3006	ENSG00000187837.3	6	HIST1H1C		Formation of Senescence-Associated Heterochromatin Foci (SAHF); Activation of DNA fragmentation factor		10	5	1.19052e+08	High	1	Acetyl [N-Term]
	Checked	Confidence	Annotated Sequence	Modifications	Qvality PEP	Qvality q-value	# Protein Groups	# Proteins	# PSMs	Master Protein Accessions	Positions in Master Proteins	Modifications in Master Proteins	# Missed Cleavages	Theo. MH+ [Da]	Abundance: F3: Sample	Quan Info	Found in Sample: [S3] F3: Sample	Confidence (by Search Engine): Mascot	Percolator q-Value (by Search Engine): Mascot	Percolator PEP (by Search Engine): Mascot	Ions Score (by Search Engine): Mascot	Top Apex RT [min]
	FALSE	High	[K].ALAAAGYDVEK.[N]		5.78533e-05	0.000381298	3	5	3	P16402; P10412; P16403	P16402 [66-76]; P10412 [65-75]; P16403 [65-75]		0	1107.57	33028764	Shared	High	High	0.0005831	4.154e-05	70	26.73
	FALSE	High	[K].ALAAAGYDVEKNNSR.[I]		1.70127e-06	0.000381298	3	5	1	P16402; P10412; P16403	P16402 [66-80]; P10412 [65-79]; P16403 [65-79]		1	1578.79		No Quan Values	High	High	0.0005831	1.119e-06	78
	FALSE	High	[KR].GTGASGSFK.[L]		0.0151776	0.00145166	3	6	1	P16402; P10412; P16403	P16402 [99-107]; P10412 [98-106]; P16403 [98-106]		0	811.394		No Quan Values	High	High	0.001385	0.01242	46
	FALSE	High	[K].KALAAAGYDVEK.[N]		1.23487e-07	0.000381298	3	5	1	P16402; P10412; P16403	P16402 [65-76]; P10412 [64-75]; P16403 [64-75]		1	1235.66	3.25323e+06	Shared	High	High	0.0005831	7.681e-08	111	23.18
	FALSE	High	[R].KASGPPVSELITK.[A]		0.00336881	0.000632908	3	3	1	P16402; P10412; P16403	P16402 [35-47]; P10412 [34-46]; P16403 [34-46]		1	1326.76	20571554	Shared	High	High	0.0007015	0.002646	49	30.26
	FALSE	High	[K].KPAAATVTK.[K]		0.00204656	0.000632908	1	1	2	P16403	P16403 [160-168]		1	886.536	6.15685e+06		High	High	0.0007015	0.001592	57	12.5
	FALSE	High	[M].SETAPAAPAAAPPAEK.[A]	1xAcetyl [N-Term]	7.70437e-06	0.000381298	1	1	2	P16403	P16403 [2-17]	P16403 1xAcetyl [N-Term]	0	1520.76	25581124		High	High	0.0005831	5.261e-06	66	28.89
	FALSE	High	[M].SETAPAAPAAAPPAEKAPVK.[K]	1xAcetyl [N-Term]	0.00446988	0.000632908	1	1	4	P16403	P16403 [2-21]	P16403 1xAcetyl [N-Term]	1	1916.01	423969		High	High	0.0007015	0.003544	30	45.29
	FALSE	High	[R].SGVSLAALK.[K]		0.00232597	0.000632908	3	3	1	P16402; P10412; P16403	P16402 [56-64]; P10412 [55-63]; P16403 [55-63]		0	845.509	27278160	Shared	High	High	0.0007015	0.00181	60	32.49
	FALSE	High	[R].SGVSLAALKK.[A]		0.000261978	0.000381298	3	3	1	P16402; P10412; P16403	P16402 [56-65]; P10412 [55-64]; P16403 [55-64]		1	973.604	2.75811e+06	Shared	High	High	0.0005831	0.0001943	70	27.08
FALSE	High	Master Protein	P06748	Nucleophosmin OS=Homo sapiens OX=9606 GN=NPM1 PE=1 SV=2	0	38.566	30	8	14	8	294	32.6	4.78	383	8	cell growth;cell organization and biogenesis;cellular homeostasis;metabolic process;regulation of biological process;response to stimulus;transport	cytoplasm;cytoskeleton;cytosol;membrane;nucleus	DNA binding;enzyme regulator activity;protein binding;RNA binding	Pf03066	4869	ENSG00000181163.13	5	NPM1		Nuclear import of Rev protein; TFAP2A acts as a transcriptional repressor during retinoic acid induced cell differentiation; TP53 regulates transcription of additional cell cycle genes whose exact role in the p53 pathway remain uncertain; Deposition of new CENPA-containing nucleosomes at the centromere		18	0	1.39011e+08	High	1
	Checked	Confidence	Annotated Sequence	Modifications	Qvality PEP	Qvality q-value	# Protein Groups	# Proteins	# PSMs	Master Protein Accessions	Positions in Master Proteins	Modifications in Master Proteins	# Missed Cleavages	Theo. MH+ [Da]	Abundance: F3: Sample	Quan Info	Found in Sample: [S3] F3: Sample	Confidence (by Search Engine): Mascot	Percolator q-Value (by Search Engine): Mascot	Percolator PEP (by Search Engine): Mascot	Ions Score (by Search Engine): Mascot	Top Apex RT [min]
	FALSE	High	[K].GPSSVEDIK.[A]		0.0010156	0.000381298	1	1	4	P06748	P06748 [240-248]		0	931.473	6.49308e+07		High	High	0.0005831	0.0007783	60	21.41
	FALSE	High	[K].GPSSVEDIKAK.[M]		0.00066871	0.000381298	1	1	1	P06748	P06748 [240-250]		1	1130.61	1.71949e+06		High	High	0.0005831	0.0005068	63	19.38
	FALSE	High	[K].MQASIEK.[G]		0.0146782	0.00145166	1	1	1	P06748	P06748 [251-257]		0	806.408	28695280		High	High	0.001385	0.012	43	18.19
	FALSE	High	[K].MQASIEK.[G]	1xOxidation [M1]	0.0685164	0.00832407	1	1	1	P06748	P06748 [251-257]		0	822.403	3.42289e+06		High	High	0.007318	0.05806	41	14.07
	FALSE	High	[K].MSVQPTVSLGGFEITPPVVLR.[L]		5.1756e-06	0.000381298	1	2	1	P06748	P06748 [81-101]		0	2227.22		No Quan Values	High	High	0.0005831	3.502e-06	56
	FALSE	High	[K].MSVQPTVSLGGFEITPPVVLR.[L]	1xOxidation [M1]	4.58405e-06	0.000381298	1	2	1	P06748	P06748 [81-101]		0	2243.21	3.67901e+06		High	High	0.0005831	3.089e-06	29	57.35
	FALSE	High	[R].TVSLGAGAK.[D]		0.0118461	0.00145166	1	2	1	P06748	P06748 [46-54]		0	803.462	6939991		High	High	0.001385	0.00959	40	20.53
	FALSE	High	[R].TVSLGAGAKDELHIVEAEAMNYEGSPIK.[V]		6.3566e-07	0.000381298	1	1	1	P06748	P06748 [46-73]		1	2929.46	5.84331e+06		High	High	0.0005831	4.096e-07	33	58.29
	FALSE	High	[R].TVSLGAGAKDELHIVEAEAMNYEGSPIK.[V]	1xOxidation [M20]	0.00062092	0.000381298	1	1	1	P06748	P06748 [46-73]		1	2945.46		No Quan Values	High	High	0.0005831	0.0004708	28
	FALSE	High	[K].VDNDENEHQLSLR.[T]		2.03436e-05	0.000381298	1	2	1	P06748	P06748 [33-45]		0	1568.73	23780052		High	High	0.0005831	1.422e-05	62	23.62
	FALSE	High	[K].VTLATLK.[M]		0.0415932	0.00550066	1	2	1	P06748	P06748 [74-80]		0	745.482		No Quan Values	High	High	0.004882	0.03474	46
FALSE	High	Master Protein	Q9Y657	Spindlin-1 OS=Homo sapiens OX=9606 GN=SPIN1 PE=1 SV=3	0	38.352	36	8	10	8	262	29.6	6.96	296	8	cell organization and biogenesis;development;metabolic process;regulation of biological process;response to stimulus	cytosol;membrane;nucleus	protein binding	Pf02513	10927	ENSG00000106723.16	9	SPIN1				0	0	2.39237e+07	High	1
	Checked	Confidence	Annotated Sequence	Modifications	Qvality PEP	Qvality q-value	# Protein Groups	# Proteins	# PSMs	Master Protein Accessions	Positions in Master Proteins	Modifications in Master Proteins	# Missed Cleavages	Theo. MH+ [Da]	Abundance: F3: Sample	Quan Info	Found in Sample: [S3] F3: Sample	Confidence (by Search Engine): Mascot	Percolator q-Value (by Search Engine): Mascot	Percolator PEP (by Search Engine): Mascot	Ions Score (by Search Engine): Mascot	Top Apex RT [min]
	FALSE	High	[R].ADAGHAGVSANMMK.[K]		3.64488e-06	0.000381298	1	1	1	Q9Y657	Q9Y657 [15-28]		0	1359.61		No Quan Values	High	High	0.0005831	2.442e-06	50
	FALSE	High	[R].ADAGHAGVSANMMK.[K]	1xOxidation [M12]	0.012006	0.00145166	1	1	1	Q9Y657	Q9Y657 [15-28]		0	1375.61	733637		High	High	0.001385	0.009722	27	17.69
	FALSE	High	[K].EGNGPVTQWK.[G]		0.0010864	0.000381298	1	1	1	Q9Y657	Q9Y657 [64-73]		0	1115.55	3786118		High	High	0.0005831	0.0008304	58	25.29
	FALSE	High	[K].GTVLDQVPVNPSLYLIK.[Y]		0.00339157	0.000632908	1	2	1	Q9Y657	Q9Y657 [74-90]		0	1856.05		No Quan Values	High	High	0.0007015	0.002663	26
	FALSE	High	[R].ISDAHLADTMIGK.[A]	1xOxidation [M10]	1.81403e-05	0.000381298	1	1	1	Q9Y657	Q9Y657 [123-135]		0	1387.69	1.64048e+06		High	High	0.0005831	1.263e-05	43	25.43
	FALSE	High	[K].PSVYFIK.[F]		0.00227944	0.000632908	1	9	1	Q9Y657	Q9Y657 [240-246]		0	853.482	1.54569e+06		High	High	0.0007015	0.00178	48	34.32
	FALSE	High	[R].SSVGPSKPVSQPR.[R]		0.000493736	0.000381298	1	1	1	Q9Y657	Q9Y657 [38-50]		1	1325.72	6.00342e+06		High	High	0.0005831	0.0003716	62	17.4
	FALSE	High	[R].TGMVIHQVEAK.[P]		7.17689e-07	0.000381298	1	3	1	Q9Y657	Q9Y657 [229-239]		0	1212.64	3.0861e+06		High	High	0.0005831	4.65e-07	67	23.63
	FALSE	High	[R].TGMVIHQVEAK.[P]	1xOxidation [M3]	2.68221e-05	0.000381298	1	3	1	Q9Y657	Q9Y657 [229-239]		0	1228.64	1.99615e+06		High	High	0.0005831	1.891e-05	55	19.23
	FALSE	High	[R].VSALEVLPDR.[V]		0.00149115	0.000632908	1	1	1	Q9Y657	Q9Y657 [108-117]		0	1098.62	5.13213e+06		High	High	0.0007015	0.001154	56	57.17
FALSE	High	Master Protein	F5H5D3	Tubulin alpha chain OS=Homo sapiens OX=9606 GN=TUBA1C PE=1 SV=1	0	38.22	22	11	14	11	519	57.7	5.07	412	11	cell division;cell organization and biogenesis;transport	cytoplasm;cytoskeleton;nucleus	catalytic activity;nucleotide binding;protein binding;structural molecule activity	Pf00091, Pf03953	84790	ENSG00000167553.15	12	TUBA1C			Pathogenic Escherichia coli infection; Parkin-Ubiquitin Proteasomal System pathway	2	0	9.71532e+07	High	1
	Checked	Confidence	Annotated Sequence	Modifications	Qvality PEP	Qvality q-value	# Protein Groups	# Proteins	# PSMs	Master Protein Accessions	Positions in Master Proteins	Modifications in Master Proteins	# Missed Cleavages	Theo. MH+ [Da]	Abundance: F3: Sample	Quan Info	Found in Sample: [S3] F3: Sample	Confidence (by Search Engine): Mascot	Percolator q-Value (by Search Engine): Mascot	Percolator PEP (by Search Engine): Mascot	Ions Score (by Search Engine): Mascot	Top Apex RT [min]
	FALSE	High	[R].AVFVDLEPTVIDEVR.[T]		7.05777e-06	0.000381298	1	12	1	F5H5D3	F5H5D3 [135-149]		0	1701.91	4.22395e+06		High	High	0.0005831	4.819e-06	71	57.64
	FALSE	High	[K].DVNAAIATIK.[T]		0.00109374	0.000381298	1	7	3	F5H5D3	F5H5D3 [397-406]		0	1015.58	4.28942e+07		High	High	0.0005831	0.0008384	58	33.07
	FALSE	High	[K].EDAANNYAR.[G]		0.00360348	0.000632908	1	21	1	F5H5D3	F5H5D3 [167-175]		0	1023.45	7553515		High	High	0.0007015	0.002832	53	15.54
	FALSE	High	[R].EDMAALEK.[D]		0.0096863	0.00145166	1	5	1	F5H5D3	F5H5D3 [493-500]		0	906.424	4.5525e+06		High	High	0.001385	0.007815	52	23.7
	FALSE	High	[R].EDMAALEK.[D]	1xOxidation [M3]	0.0115326	0.00145166	1	5	1	F5H5D3	F5H5D3 [493-500]		0	922.419	1.55527e+06		High	High	0.001385	0.009364	42	16.59
	FALSE	High	[K].FDLMYAK.[RW]	1xOxidation [M4]	0.0655126	0.00753102	1	11	1	F5H5D3	F5H5D3 [465-471]		0	903.428	1.75939e+06		High	High	0.006449	0.05541	31	31.36
	FALSE	High	[R].LDHKFDLMYAK.[R]		0.00082411	0.000381298	1	10	1	F5H5D3	F5H5D3 [461-471]		1	1380.7		No Quan Values	High	High	0.0005831	0.0006275	41
	FALSE	High	[R].IHFPLATYAPVISAEK.[A]		7.25072e-06	0.000381298	1	10	1	F5H5D3	F5H5D3 [335-350]		0	1756.96		No Quan Values	High	High	0.0005831	4.957e-06	61
	FALSE	High	[R].LSVDYGK.[K]		0.0418666	0.00550066	1	11	1	F5H5D3	F5H5D3 [227-233]		0	781.409	5.9774e+06		High	High	0.004882	0.03501	47	23.54
	FALSE	High	[R].LSVDYGKK.[S]		0.0291445	0.00446434	1	11	1	F5H5D3	F5H5D3 [227-234]		1	909.504	6.08647e+06		High	High	0.003984	0.02415	39	20.24
	FALSE	High	[K].TIGGGDDSFNTFFSETGAGK.[H]		4.77331e-06	0.000381298	1	16	1	F5H5D3	F5H5D3 [111-130]		0	2007.89	3.4346e+06		High	High	0.0005831	3.217e-06	66	57.55
	FALSE	High	[K].VGINYQPPTVVPGGDLAK.[V]		2.19099e-05	0.000381298	1	11	1	F5H5D3	F5H5D3 [423-440]		0	1824.99	19115872		High	High	0.0005831	1.536e-05	34	56.95
FALSE	High	Master Protein	E7ETY2	Treacle protein OS=Homo sapiens OX=9606 GN=TCOF1 PE=1 SV=1	0	37.889	11	14	14	14	1488	152.2	8.85	243	14	cell organization and biogenesis;regulation of biological process;transport	cytosol;nucleus	protein binding;RNA binding;transporter activity	Pf03546	6949	ENSG00000070814.17	5	TCOF1				0	0	6.18046e+06	High	1
	Checked	Confidence	Annotated Sequence	Modifications	Qvality PEP	Qvality q-value	# Protein Groups	# Proteins	# PSMs	Master Protein Accessions	Positions in Master Proteins	Modifications in Master Proteins	# Missed Cleavages	Theo. MH+ [Da]	Abundance: F3: Sample	Quan Info	Found in Sample: [S3] F3: Sample	Confidence (by Search Engine): Mascot	Percolator q-Value (by Search Engine): Mascot	Percolator PEP (by Search Engine): Mascot	Ions Score (by Search Engine): Mascot	Top Apex RT [min]
	FALSE	High	[K].EAASGTTPQK.[S]		0.00824424	0.0013272	1	3	1	E7ETY2	E7ETY2 [1264-1273]		0	989.49	629981		High	High	0.001292	0.006621	32	11.91
	FALSE	High	[K].GMGTVEGGDQSNPK.[S]		0.00310728	0.000632908	1	4	1	E7ETY2	E7ETY2 [1424-1437]		0	1376.61	409033		High	High	0.0007015	0.002434	32	18.29
	FALSE	High	[R].GPASVPSVGK.[A]		0.0012771	0.000632908	1	4	1	E7ETY2	E7ETY2 [843-852]		0	898.499	601557		High	High	0.0007015	0.0009812	25	22.78
	FALSE	High	[K].GSLGSQGAKDEPEEELQK.[G]		0.000239993	0.000381298	1	3	1	E7ETY2	E7ETY2 [1406-1423]		1	1901.91	433231		High	High	0.0005831	0.0001782	26	23.59
	FALSE	High	[K].LDSSPSVSSTLAAK.[D]		1.88893e-05	0.000381298	1	3	1	E7ETY2	E7ETY2 [1225-1238]		0	1362.71	446490		High	High	0.0005831	1.321e-05	66	28.43
	FALSE	High	[K].LPEVQQATK.[A]		0.00484595	0.000632908	1	3	1	E7ETY2	E7ETY2 [1129-1137]		0	1013.56	663629		High	High	0.0007015	0.003836	20	23.04
	FALSE	High	[R].NPQNSTVLAR.[G]		0.0004806	0.000381298	1	4	1	E7ETY2	E7ETY2 [833-842]		0	1099.59	819859		High	High	0.0005831	0.0003622	76	20.92
	FALSE	High	[K].SAHTLVGPTPSR.[T]		0.0367155	0.0052311	1	2	1	E7ETY2	E7ETY2 [1167-1178]		0	1222.65	372910		High	High	0.004651	0.03056	10	21.13
	FALSE	High	[R].SPAGPAATPAQAQAASTPR.[K]		0.0561259	0.00589578	1	3	1	E7ETY2	E7ETY2 [1004-1022]		0	1749.89		No Quan Values	High	High	0.005202	0.04751	25
	FALSE	High	[K].TGPAAAQVQVGK.[Q]		0.00164971	0.000632908	1	4	1	E7ETY2	E7ETY2 [459-470]		0	1126.62	240941		High	High	0.0007015	0.001278	33	22.53
	FALSE	High	[K].TGPSAAQAGK.[Q]		0.00275253	0.000632908	1	5	1	E7ETY2	E7ETY2 [919-928]		0	887.458	453753		High	High	0.0007015	0.002154	22	13.08
	FALSE	High	[K].TGPTVTQVK.[A]		0.000664218	0.000381298	1	4	1	E7ETY2	E7ETY2 [747-755]		0	930.525	832520		High	High	0.0005831	0.0005049	51	20.29
	FALSE	High	[R].TNVVTMPTAHPR.[I]	1xOxidation [M6]	0.0455823	0.00563459	1	3	1	E7ETY2	E7ETY2 [1056-1067]		0	1339.68		No Quan Values	High	High	0.004986	0.03818	24
	FALSE	High	[K].TSQVGAASAPAK.[E]		0.00409529	0.000632908	1	5	1	E7ETY2	E7ETY2 [368-379]		0	1087.57	276560		High	High	0.0007015	0.003242	39	16.74
FALSE	High	Master Protein	A8MXP9	Matrin-3 OS=Homo sapiens OX=9606 GN=MATR3 PE=1 SV=1	0	37.087	15	13	14	13	895	99.9	6.04	307	13		nucleus	metal ion binding;RNA binding	Pf13893, Pf14259		ENSG00000280987.4	5					0	0	1.82086e+07	High	1
	Checked	Confidence	Annotated Sequence	Modifications	Qvality PEP	Qvality q-value	# Protein Groups	# Proteins	# PSMs	Master Protein Accessions	Positions in Master Proteins	Modifications in Master Proteins	# Missed Cleavages	Theo. MH+ [Da]	Abundance: F3: Sample	Quan Info	Found in Sample: [S3] F3: Sample	Confidence (by Search Engine): Mascot	Percolator q-Value (by Search Engine): Mascot	Percolator PEP (by Search Engine): Mascot	Ions Score (by Search Engine): Mascot	Top Apex RT [min]
	FALSE	High	[R].DDWEEKR.[H]		0.0438295	0.00550066	1	4	1	A8MXP9	A8MXP9 [176-182]		1	977.432	565464		High	High	0.004882	0.03666	35	17.44
	FALSE	High	[K].FDSEYER.[M]		0.0753895	0.00929625	1	5	1	A8MXP9	A8MXP9 [246-252]		0	945.395	1.11431e+06		High	High	0.008158	0.06403	31	20.44
	FALSE	High	[R].GAPPSSNIEDFHGLLPK.[G]		1.44238e-05	0.000381298	1	5	1	A8MXP9	A8MXP9 [271-287]		0	1778.91		No Quan Values	High	High	0.0005831	1.003e-05	34
	FALSE	High	[R].GNLGAGNGNLQGPR.[H]		1.1703e-05	0.000381298	1	11	1	A8MXP9	A8MXP9 [374-387]		0	1324.67	2.47539e+06		High	High	0.0005831	8.06e-06	52	23.24
	FALSE	High	[R].GPGPLQER.[S]		0.025868	0.00399293	1	5	1	A8MXP9	A8MXP9 [256-263]		0	853.453	1.75699e+06		High	High	0.003583	0.02141	37	20.61
	FALSE	High	[R].GPLPLSSQHR.[G]		0.0057339	0.000632908	1	5	1	A8MXP9	A8MXP9 [93-102]		0	1091.6	409689		High	High	0.0007015	0.004577	18	23.45
	FALSE	High	[K].LAEPYGK.[I]		0.0496143	0.00570723	1	6	1	A8MXP9	A8MXP9 [516-522]		0	777.414	1.82346e+06		High	High	0.005052	0.04163	35	20.19
	FALSE	High	[R].MNQGTAR.[L]		0.0369578	0.0052311	1	10	1	A8MXP9	A8MXP9 [45-51]		0	777.367	371762		High	High	0.004651	0.03089	30	1.8
	FALSE	High	[K].SFQQSSLSR.[D]		0.00154224	0.000632908	1	12	1	A8MXP9	A8MXP9 [4-12]		0	1039.52	3186246		High	High	0.0007015	0.001192	57	21.52
	FALSE	High	[K].SQAFIEMETR.[E]		0.00104335	0.000381298	1	5	1	A8MXP9	A8MXP9 [533-542]		0	1211.57	1.7667e+06		High	High	0.0005831	0.0007993	25	32.41
	FALSE	High	[K].SQAFIEMETR.[E]	1xOxidation [M7]	0.000205518	0.000381298	1	5	1	A8MXP9	A8MXP9 [533-542]		0	1227.57	1.06545e+06		High	High	0.0005831	0.0001518	59	26.02
	FALSE	High	[R].SQESGYYDR.[M]		0.0116102	0.00145166	1	4	1	A8MXP9	A8MXP9 [208-216]		0	1104.46	1.48453e+06		High	High	0.001385	0.009395	54	17.94
	FALSE	High	[K].TDGSQKTESSTEGKEQEEK.[S]		0.0107844	0.00145166	1	4	1	A8MXP9	A8MXP9 [612-630]		2	2097.94	310672		High	High	0.001385	0.008735	22	12.7
	FALSE	High	[R].TEEGPTLSYGR.[D]		0.000384736	0.000381298	1	4	1	A8MXP9	A8MXP9 [150-160]		0	1209.57	1877934		High	High	0.0005831	0.0002882	60	26.31
FALSE	High	Master Protein	P16402	Histone H1.3 OS=Homo sapiens OX=9606 GN=H1-3 PE=1 SV=2	0	36.032	33	9	15	2	221	22.3	11.02	442	9	cell organization and biogenesis;metabolic process;regulation of biological process	chromosome;nucleus	DNA binding;RNA binding	Pf00538	3007	ENSG00000124575.6	6	HIST1H1D		Formation of Senescence-Associated Heterochromatin Foci (SAHF); Activation of DNA fragmentation factor		10	0	5.23555e+06	High	1	Acetyl [N-Term]
	Checked	Confidence	Annotated Sequence	Modifications	Qvality PEP	Qvality q-value	# Protein Groups	# Proteins	# PSMs	Master Protein Accessions	Positions in Master Proteins	Modifications in Master Proteins	# Missed Cleavages	Theo. MH+ [Da]	Abundance: F3: Sample	Quan Info	Found in Sample: [S3] F3: Sample	Confidence (by Search Engine): Mascot	Percolator q-Value (by Search Engine): Mascot	Percolator PEP (by Search Engine): Mascot	Ions Score (by Search Engine): Mascot	Top Apex RT [min]
	FALSE	High	[K].ALAAAGYDVEK.[N]		5.78533e-05	0.000381298	3	5	3	P16402; P10412; P16403	P16402 [66-76]; P10412 [65-75]; P16403 [65-75]		0	1107.57	33028764	Shared	High	High	0.0005831	4.154e-05	70	26.73
	FALSE	High	[K].ALAAAGYDVEKNNSR.[I]		1.70127e-06	0.000381298	3	5	1	P16402; P10412; P16403	P16402 [66-80]; P10412 [65-79]; P16403 [65-79]		1	1578.79		No Quan Values	High	High	0.0005831	1.119e-06	78
	FALSE	High	[KR].GTGASGSFK.[L]		0.0151776	0.00145166	3	6	1	P16402; P10412; P16403	P16402 [99-107]; P10412 [98-106]; P16403 [98-106]		0	811.394		No Quan Values	High	High	0.001385	0.01242	46
	FALSE	High	[K].KALAAAGYDVEK.[N]		1.23487e-07	0.000381298	3	5	1	P16402; P10412; P16403	P16402 [65-76]; P10412 [64-75]; P16403 [64-75]		1	1235.66	3.25323e+06	Shared	High	High	0.0005831	7.681e-08	111	23.18
	FALSE	High	[R].KASGPPVSELITK.[A]		0.00336881	0.000632908	3	3	1	P16402; P10412; P16403	P16402 [35-47]; P10412 [34-46]; P16403 [34-46]		1	1326.76	20571554	Shared	High	High	0.0007015	0.002646	49	30.26
	FALSE	High	[K].KVAGAATPK.[K]		0.00720724	0.0013272	1	1	2	P16402	P16402 [141-149]		1	842.509	1.98385e+06		High	High	0.001292	0.005757	38	12.32
	FALSE	High	[M].SETAPLAPTIPAPAEK.[T]	1xAcetyl [N-Term]	5.76521e-06	0.000381298	1	1	4	P16402	P16402 [2-17]	P16402 1xAcetyl [N-Term]	0	1634.86	3251697		High	High	0.0005831	3.907e-06	50	44.32
	FALSE	High	[R].SGVSLAALK.[K]		0.00232597	0.000632908	3	3	1	P16402; P10412; P16403	P16402 [56-64]; P10412 [55-63]; P16403 [55-63]		0	845.509	27278160	Shared	High	High	0.0007015	0.00181	60	32.49
	FALSE	High	[R].SGVSLAALKK.[A]		0.000261978	0.000381298	3	3	1	P16402; P10412; P16403	P16402 [56-65]; P10412 [55-64]; P16403 [55-64]		1	973.604	2.75811e+06	Shared	High	High	0.0005831	0.0001943	70	27.08
FALSE	High	Master Protein	E9PMI6	Methylosome subunit pICln OS=Homo sapiens OX=9606 GN=CLNS1A PE=1 SV=1	0	35.661	59	6	15	6	167	18.2	4.41	500	6	cell organization and biogenesis;cellular homeostasis;transport	cytoskeleton;cytosol;membrane;nucleus	protein binding;RNA binding	Pf03517	1207	ENSG00000074201.8	11	CLNS1A				0	0	1.18742e+08	High	1
	Checked	Confidence	Annotated Sequence	Modifications	Qvality PEP	Qvality q-value	# Protein Groups	# Proteins	# PSMs	Master Protein Accessions	Positions in Master Proteins	Modifications in Master Proteins	# Missed Cleavages	Theo. MH+ [Da]	Abundance: F3: Sample	Quan Info	Found in Sample: [S3] F3: Sample	Confidence (by Search Engine): Mascot	Percolator q-Value (by Search Engine): Mascot	Percolator PEP (by Search Engine): Mascot	Ions Score (by Search Engine): Mascot	Top Apex RT [min]
	FALSE	High	[R].DRSDCLGEHLYVMVNAK.[F]	1xPropionamide [C5]	4.41767e-05	0.000381298	1	4	1	E9PMI6	E9PMI6 [69-85]		1	2020.96	8.28909e+06		High	High	0.0005831	3.147e-05	28	58.43
	FALSE	High	[K].GLGTGTLYIAESR.[L]		6.488e-05	0.000381298	1	4	1	E9PMI6	E9PMI6 [31-43]		0	1337.71	20773766		High	High	0.0005831	4.647e-05	93	57.12
	FALSE	High	[R].LEGMLSQSVSSQYNMAGVR.[T]		1.02599e-06	0.000381298	1	3	1	E9PMI6	E9PMI6 [118-136]		0	2056.98	9750982		High	High	0.0005831	6.693e-07	50	56.89
	FALSE	High	[R].LEGMLSQSVSSQYNMAGVR.[T]	1xOxidation [M4]	4.74123e-06	0.000381298	1	3	3	E9PMI6	E9PMI6 [118-136]		0	2072.97	700842		High	High	0.0005831	3.208e-06	44	55.34
	FALSE	High	[R].LSWLDGSGLGFSLEYPTISLHALSR.[D]		2.16164e-05	0.000381298	1	4	1	E9PMI6	E9PMI6 [44-68]		0	2719.41		No Quan Values	High	High	0.0005831	1.516e-05	51
	FALSE	High	[R].QQPDTEAVLNGK.[G]	1xGln->pyro-Glu [N-Term]	9.65791e-05	0.000381298	1	5	3	E9PMI6	E9PMI6 [19-30]		0	1282.63	5513927		High	High	0.0005831	6.983e-05	62	33.34
	FALSE	High	[R].QQPDTEAVLNGK.[G]		0.000241617	0.000381298	1	5	4	E9PMI6	E9PMI6 [19-30]		0	1299.65	3.36717e+07		High	High	0.0005831	0.0001786	54	25.59
	FALSE	High	[K].SFPPPGPAEGLLR.[Q]		0.00465412	0.000632908	1	5	1	E9PMI6	E9PMI6 [6-18]		0	1337.72	40041980		High	High	0.0007015	0.00368	36	57.44
FALSE	High	Master Protein	P48634	Protein PRRC2A OS=Homo sapiens OX=9606 GN=PRRC2A PE=1 SV=3	0	35.328	7	13	14	13	2157	228.7	9.45	265	13	cell differentiation	cytoplasm;membrane;nucleus	protein binding;RNA binding	Pf07001	7916	ENSG00000204469.12	6	PRRC2A				0	0	4.12093e+06	High	1
	Checked	Confidence	Annotated Sequence	Modifications	Qvality PEP	Qvality q-value	# Protein Groups	# Proteins	# PSMs	Master Protein Accessions	Positions in Master Proteins	Modifications in Master Proteins	# Missed Cleavages	Theo. MH+ [Da]	Abundance: F3: Sample	Quan Info	Found in Sample: [S3] F3: Sample	Confidence (by Search Engine): Mascot	Percolator q-Value (by Search Engine): Mascot	Percolator PEP (by Search Engine): Mascot	Ions Score (by Search Engine): Mascot	Top Apex RT [min]
	FALSE	High	[R].AQQQDKPPR.[F]		0.0100844	0.00145166	1	1	1	P48634	P48634 [1248-1256]		1	1067.56	369560		High	High	0.001385	0.00817	38	11.86
	FALSE	High	[K].AVGTPGGGGGGAVPGISAMSR.[G]		0.015382	0.00145166	1	1	1	P48634	P48634 [1350-1370]		0	1755.88		No Quan Values	High	High	0.001385	0.01257	20
	FALSE	High	[R].DGGGRGPDELEGPDSK.[L]		4.24251e-05	0.000381298	1	1	1	P48634	P48634 [209-224]		1	1585.71	641666		High	High	0.0005831	3.016e-05	27	21
	FALSE	High	[R].DSQSASGEERPPEADGK.[K]		0.07029	0.00851363	1	1	1	P48634	P48634 [360-376]		1	1759.77	222534		High	High	0.007484	0.05962	9	16.74
	FALSE	High	[K].GDGIGPTR.[Q]		0.0357617	0.00476463	1	1	1	P48634	P48634 [620-627]		0	772.395	571822		High	High	0.004244	0.02987	30	16.98
	FALSE	High	[K].GNSPNSEPPTPK.[T]		0.00459188	0.000632908	1	1	1	P48634	P48634 [378-389]		0	1224.59	141748		High	High	0.0007015	0.003639	36	17.96
	FALSE	High	[R].GVGSGGQGPPPPR.[R]		1.65062e-05	0.000381298	1	1	1	P48634	P48634 [905-917]		0	1162.6	1.00152e+06		High	High	0.0005831	1.152e-05	100	18.18
	FALSE	High	[K].KGNSPNSEPPTPK.[T]		0.0315507	0.00464626	1	1	1	P48634	P48634 [377-389]		1	1352.68		No Quan Values	High	High	0.004144	0.0262	42
	FALSE	High	[R].QPPSQGLGYPK.[Y]		0.040252	0.00550066	1	1	1	P48634	P48634 [628-638]		0	1171.61	269551		High	High	0.004882	0.03377	18	24.9
	FALSE	High	[K].QSSSEISLAVER.[A]	1xGln->pyro-Glu [N-Term]	0.01093	0.00145166	1	1	1	P48634	P48634 [455-466]		0	1288.64	169100		High	High	0.001385	0.008824	21	40.17
	FALSE	High	[K].QSSSEISLAVER.[A]		0.0004806	0.000381298	1	1	1	P48634	P48634 [455-466]		0	1305.66		No Quan Values	High	High	0.0005831	0.000362	56
	FALSE	High	[R].SEGSEYEEIPK.[R]		0.00123479	0.000381298	1	1	1	P48634	P48634 [1089-1099]		0	1267.57	498974		High	High	0.0005831	0.0009477	41	26.23
	FALSE	High	[R].SEGSEYEEIPKR.[R]		0.000642204	0.000381298	1	1	1	P48634	P48634 [1089-1100]		1	1423.67	234457		High	High	0.0005831	0.0004849	43	22.85
	FALSE	High	[K].SWAQASVTHGAHGDGGR.[A]		0.019048	0.00224479	1	1	1	P48634	P48634 [141-157]		0	1693.78		No Quan Values	High	High	0.00207	0.01566	14
FALSE	High	Master Protein	P38646	Stress-70 protein, mitochondrial OS=Homo sapiens OX=9606 GN=HSPA9 PE=1 SV=2	0	35.061	18	11	12	10	679	73.6	6.16	339	11	cell differentiation;cell organization and biogenesis;metabolic process;regulation of biological process;response to stimulus	cytoplasm;mitochondrion;nucleus;organelle lumen	nucleotide binding;protein binding;RNA binding	Pf00012, Pf06723	3313	ENSG00000113013.12	5	HSPA9	Tuberculosis; RNA degradation	Gene and protein expression by JAK-STAT signaling after Interleukin-12 stimulation; Mitochondrial protein import; Regulation of HSF1-mediated heat shock response; Interleukin-12 family signaling; Cristae formation; Metabolism of proteins	Parkin-Ubiquitin Proteasomal System pathway	17	0	1.96077e+07	High	1
	Checked	Confidence	Annotated Sequence	Modifications	Qvality PEP	Qvality q-value	# Protein Groups	# Proteins	# PSMs	Master Protein Accessions	Positions in Master Proteins	Modifications in Master Proteins	# Missed Cleavages	Theo. MH+ [Da]	Abundance: F3: Sample	Quan Info	Found in Sample: [S3] F3: Sample	Confidence (by Search Engine): Mascot	Percolator q-Value (by Search Engine): Mascot	Percolator PEP (by Search Engine): Mascot	Ions Score (by Search Engine): Mascot	Top Apex RT [min]
	FALSE	High	[K].AMQDAEVSK.[S]		0.00755451	0.0013272	1	2	1	P38646	P38646 [369-377]		0	978.456		No Quan Values	High	High	0.001292	0.006043	33
	FALSE	High	[R].ASNGDAWVEAHGK.[L]		0.000204137	0.000381298	1	3	1	P38646	P38646 [147-159]		0	1341.62	603348		High	High	0.0005831	0.0001505	51	21.7
	FALSE	High	[K].DNMALQR.[V]		0.0839456	0.00998247	1	3	1	P38646	P38646 [301-307]		0	847.409	375548		High	High	0.008741	0.07183	29	20.45
	FALSE	High	[R].EGSGSSGTGEQKEDQKEEK.[Q]		0.00282769	0.000632908	1	1	1	P38646	P38646 [660-678]		2	2009.89	520414		High	High	0.0007015	0.00221	42	11.73
	FALSE	High	[R].ETGVDLTK.[D]		0.00581158	0.000632908	1	2	1	P38646	P38646 [293-300]		0	862.452		No Quan Values	High	High	0.0007015	0.004641	39
	FALSE	High	[R].KDSETGENIR.[Q]		0.00275253	0.000632908	1	1	1	P38646	P38646 [625-634]		1	1148.55	706160		High	High	0.0007015	0.00215	41	13.86
	FALSE	High	[R].LVGMPAK.[R]		0.0274585	0.00399293	1	4	1	P38646	P38646 [100-106]		0	715.417	11614420		High	High	0.003583	0.02278	51	24.46
	FALSE	High	[R].NTTIPTK.[QK]		0.025868	0.00399293	2	7	1	E9PKE3; P38646	E9PKE3 [398-404]; P38646 [461-467]		0	774.436	5126247	Shared	High	High	0.003583	0.02139	50	17.64
	FALSE	High	[R].QAASSLQQASLK.[L]	1xGln->pyro-Glu [N-Term]	0.000775604	0.000381298	1	1	1	P38646	P38646 [635-646]		0	1214.64	641478		High	High	0.0005831	0.0005902	27	31.04
	FALSE	High	[R].QAASSLQQASLK.[L]		2.39171e-05	0.000381298	1	1	1	P38646	P38646 [635-646]		0	1231.66	2669553		High	High	0.0005831	1.681e-05	80	23.95
	FALSE	High	[R].QAVTNPNNTFYATK.[R]		7.01034e-06	0.000381298	1	4	1	P38646	P38646 [108-121]		0	1568.77	1.72647e+06		High	High	0.0005831	4.778e-06	88	27.59
	FALSE	High	[K].SQVFSTAADGQTQVEIK.[V]		0.000350083	0.000381298	1	1	1	P38646	P38646 [469-485]		0	1808.9	750276		High	High	0.0005831	0.0002611	51	54.47
FALSE	High	Master Protein	O94906	Pre-mRNA-processing factor 6 OS=Homo sapiens OX=9606 GN=PRPF6 PE=1 SV=1	0	34.82	11	11	13	11	941	106.9	8.25	278	11	cell organization and biogenesis;metabolic process;regulation of biological process	membrane;nucleus;spliceosomal complex	protein binding;RNA binding	Pf06424, Pf13414, Pf14559	24148	ENSG00000101161.7	20	PRPF6	Spliceosome	mRNA Splicing - Major Pathway; mRNA Splicing - Minor Pathway	mRNA Processing	7	0	1.81707e+07	High	1
	Checked	Confidence	Annotated Sequence	Modifications	Qvality PEP	Qvality q-value	# Protein Groups	# Proteins	# PSMs	Master Protein Accessions	Positions in Master Proteins	Modifications in Master Proteins	# Missed Cleavages	Theo. MH+ [Da]	Abundance: F3: Sample	Quan Info	Found in Sample: [S3] F3: Sample	Confidence (by Search Engine): Mascot	Percolator q-Value (by Search Engine): Mascot	Percolator PEP (by Search Engine): Mascot	Ions Score (by Search Engine): Mascot	Top Apex RT [min]
	FALSE	High	[R].AAELETDIR.[A]		0.000303866	0.000381298	1	1	1	O94906	O94906 [379-387]		0	1017.52	1.69495e+06		High	High	0.0005831	0.0002257	72	26.39
	FALSE	High	[R].AAQDLCEEALR.[H]	1xPropionamide [C6]	0.00129442	0.000632908	1	1	1	O94906	O94906 [693-703]		0	1289.62		No Quan Values	High	High	0.0007015	0.0009946	37
	FALSE	High	[K].AAVELEEPEDAR.[I]		4.63118e-05	0.000381298	1	1	1	O94906	O94906 [409-420]		0	1328.63	2451435		High	High	0.0005831	3.309e-05	56	28.01
	FALSE	High	[R].AGSVATCQAVMR.[A]	1xPropionamide [C7]	0.000775604	0.000381298	1	1	1	O94906	O94906 [516-527]		0	1264.61	839181		High	High	0.0005831	0.0005882	22	24.33
	FALSE	High	[R].AGSVATCQAVMR.[A]	1xPropionamide [C7]; 1xOxidation [M11]	0.00286603	0.000632908	1	1	1	O94906	O94906 [516-527]		0	1280.61	344883		High	High	0.0007015	0.002247	31	20.18
	FALSE	High	[R].ANGVEINR.[E]		0.0087581	0.00145166	1	1	1	O94906	O94906 [496-503]		0	872.458	216979		High	High	0.001292	0.007031	38	18.42
	FALSE	High	[K].AVVAQAVR.[H]		0.0107122	0.00145166	1	1	1	O94906	O94906 [360-367]		0	813.494	1.21111e+06		High	High	0.001385	0.008637	51	20.23
	FALSE	High	[R].CESAEPR.[H]	1xPropionamide [C1]	0.0219087	0.00306391	1	1	1	O94906	O94906 [901-907]		0	862.372	564827		High	High	0.002778	0.01804	12	12.2
	FALSE	High	[R].DANDPVDDR.[H]		0.0283831	0.00446434	1	1	1	O94906	O94906 [39-47]		0	1016.43	1.00406e+06		High	High	0.003984	0.02347	25	17.47
	FALSE	High	[K].LEEANGNTQMVEK.[I]		3.8344e-05	0.000381298	1	1	1	O94906	O94906 [473-485]		0	1462.68		No Quan Values	High	High	0.0005831	2.721e-05	67
	FALSE	High	[K].LEEANGNTQMVEK.[I]	1xOxidation [M10]	0.0178183	0.00224479	1	1	1	O94906	O94906 [473-485]		0	1478.68	8629438		High	High	0.00207	0.01461	34	18.23
	FALSE	High	[K].IQQQFSDLK.[R]		0.00539694	0.000632908	1	1	1	O94906	O94906 [138-146]		0	1106.58	849192		High	High	0.0007015	0.004302	50	27.12
	FALSE	High	[R].NTLMDMR.[L]		0.0418666	0.00550066	1	1	1	O94906	O94906 [248-254]		0	880.402	364675		High	High	0.004882	0.03509	26	28.31
FALSE	High	Master Protein	Q01804	OTU domain-containing protein 4 OS=Homo sapiens OX=9606 GN=OTUD4 PE=1 SV=4	0	34.673	13	11	11	11	1114	124	6.71	342	11	metabolic process		catalytic activity;protein binding;RNA binding	Pf02338, Pf10275	54726	ENSG00000164164.15	4	OTUD4				0	0	8.22268e+06	High	1	Acetyl [N-Term]
	Checked	Confidence	Annotated Sequence	Modifications	Qvality PEP	Qvality q-value	# Protein Groups	# Proteins	# PSMs	Master Protein Accessions	Positions in Master Proteins	Modifications in Master Proteins	# Missed Cleavages	Theo. MH+ [Da]	Abundance: F3: Sample	Quan Info	Found in Sample: [S3] F3: Sample	Confidence (by Search Engine): Mascot	Percolator q-Value (by Search Engine): Mascot	Percolator PEP (by Search Engine): Mascot	Ions Score (by Search Engine): Mascot	Top Apex RT [min]
	FALSE	High	[K].APPPESWNTVSGK.[K]		0.000411569	0.000381298	1	2	1	Q01804	Q01804 [331-343]		0	1369.67	660200		High	High	0.0005831	0.0003088	53	28.23
	FALSE	High	[R].AVAEQVLHSQSR.[H]		5.74645e-05	0.000381298	1	1	1	Q01804	Q01804 [49-60]		0	1324.7	1.5306e+06		High	High	0.0005831	4.117e-05	79	22.56
	FALSE	High	[K].DGSCLFR.[A]	1xPropionamide [C4]	0.0539864	0.00570723	1	1	1	Q01804	Q01804 [42-48]		0	868.398		No Quan Values	High	High	0.005052	0.04568	23
	FALSE	High	[R].GEHVHSLPEASVSSKPDEGR.[T]		0.00569545	0.000632908	1	1	1	Q01804	Q01804 [917-936]		1	2118.02	306639		High	High	0.0007015	0.004533	35	21.3
	FALSE	High	[K].KPSTSGQNFHSDVDYR.[G]		0.000314285	0.000381298	1	2	1	Q01804	Q01804 [347-362]		1	1837.85	486464		High	High	0.0005831	0.0002347	42	21.2
	FALSE	High	[R].LLYEIQNR.[D]		0.00226414	0.000632908	1	1	1	Q01804	Q01804 [458-465]		0	1048.58	297002		High	High	0.0007015	0.001761	41	31.27
	FALSE	High	[-].MEAAVGVPDGGDQGGAGPR.[E]	1xAcetyl [N-Term]	0.0301245	0.00464626	1	1	1	Q01804	Q01804 [1-19]	Q01804 1xAcetyl [N-Term]	0	1782.81	263724		High	High	0.004144	0.02504	31	39.5
	FALSE	High	[K].NNGNSTSLPLSR.[K]		0.000557434	0.000381298	1	2	1	Q01804	Q01804 [234-245]		0	1259.63	709765		High	High	0.0005831	0.0004206	63	26.45
	FALSE	High	[K].SLNPAVYR.[N]		0.0242065	0.00380956	1	2	1	Q01804	Q01804 [250-257]		0	919.5	487242		High	High	0.003421	0.01994	27	26.22
	FALSE	High	[K].TAADVVSPGANSVDSR.[V]		7.32355e-07	0.000381298	1	1	1	Q01804	Q01804 [1000-1015]		0	1545.75	2760052		High	High	0.0005831	4.726e-07	87	24.92
	FALSE	High	[R].VEDFDHTSR.[E]		0.000265534	0.000381298	1	2	1	Q01804	Q01804 [427-435]		0	1105.49	720989		High	High	0.0005831	0.0001964	69	17.6
FALSE	High	Master Protein	Q15233	Non-POU domain-containing octamer-binding protein OS=Homo sapiens OX=9606 GN=NONO PE=1 SV=4	0	34.325	28	12	12	10	471	54.2	8.95	267	12	defense response;metabolic process;regulation of biological process;response to stimulus	membrane;nucleus	DNA binding;protein binding;RNA binding	Pf00076, Pf08075, Pf13893, Pf14259	4841	ENSG00000147140.15	X	NONO			mRNA Processing	1	1	1.26944e+07	High	1
	Checked	Confidence	Annotated Sequence	Modifications	Qvality PEP	Qvality q-value	# Protein Groups	# Proteins	# PSMs	Master Protein Accessions	Positions in Master Proteins	Modifications in Master Proteins	# Missed Cleavages	Theo. MH+ [Da]	Abundance: F3: Sample	Quan Info	Found in Sample: [S3] F3: Sample	Confidence (by Search Engine): Mascot	Percolator q-Value (by Search Engine): Mascot	Percolator PEP (by Search Engine): Mascot	Ions Score (by Search Engine): Mascot	Top Apex RT [min]
	FALSE	High	[R].AAPGAEFAPNK.[R]		0.000101932	0.000381298	1	1	1	Q15233	Q15233 [457-467]		0	1072.54	2164961		High	High	0.0005831	7.4e-05	40	24.35
	FALSE	High	[R].AAPGAEFAPNKR.[R]		8.21491e-05	0.000381298	1	1	1	Q15233	Q15233 [457-468]		1	1228.64	3.37447e+06		High	High	0.0005831	5.909e-05	33	21.61
	FALSE	High	[K].ALIEMEK.[Q]	1xOxidation [M5]	0.0477126	0.00563459	1	3	1	Q15233	Q15233 [273-279]		0	849.439	1.09814e+06		High	High	0.004986	0.04023	43	21.1
	FALSE	High	[R].AVVIVDDR.[G]		0.00501182	0.000632908	2	4	1	P23246; Q15233	P23246 [400-407]; Q15233 [177-184]		0	886.499	5.50442e+06	Shared	High	High	0.0007015	0.003993	62	26.17
	FALSE	High	[R].FACHSASLTVR.[N]	1xPropionamide [C3]	0.00142246	0.000632908	1	3	1	Q15233	Q15233 [143-153]		0	1262.63	1.34427e+06		High	High	0.0007015	0.001094	30	24.27
	FALSE	High	[R].GAMPPAPVPAGTPAPPGPATMMPDGTLGLTPPTTER.[F]	2xOxidation [M21; M22]	0.00426411	0.000632908	1	1	1	Q15233	Q15233 [399-434]		0	3483.7		No Quan Values	High	High	0.0007015	0.003374	49
	FALSE	High	[K].GIVEFSGKPAAR.[K]		0.00250485	0.000632908	1	3	1	Q15233	Q15233 [191-202]		1	1231.68	1.3529e+06		High	High	0.0007015	0.001963	46	26.58
	FALSE	High	[K].QQQDQVDR.[N]	1xGln->pyro-Glu [N-Term]	0.025868	0.00399293	1	3	1	Q15233	Q15233 [280-287]		0	999.449	811213		High	High	0.003583	0.0214	50	16.32
	FALSE	High	[R].RMEELHNQEVQK.[R]		2.34382e-05	0.000381298	1	3	1	Q15233	Q15233 [325-336]		1	1540.75	741684		High	High	0.0005831	1.638e-05	26	17.5
	FALSE	High	[R].RQQEEMMR.[R]		0.000608489	0.000381298	1	2	1	Q15233	Q15233 [357-364]		1	1107.5		No Quan Values	High	High	0.0005831	0.0004596	32
	FALSE	High	[R].TLAEIAK.[AV]		0.027097	0.00399293	2	6	1	Q8WXF1; Q15233	Q8WXF1 [128-134]; Q15233 [120-126]		0	745.445	100961	Shared	High	High	0.003583	0.0224	48	24.09
	FALSE	High	[K].VELDNMPLR.[G]	1xOxidation [M6]	0.00327927	0.000632908	1	4	1	Q15233	Q15233 [127-135]		0	1102.56	1.70578e+06		High	High	0.0007015	0.002579	41	28.15
FALSE	High	Master Protein	P68104	Elongation factor 1-alpha 1 OS=Homo sapiens OX=9606 GN=EEF1A1 PE=1 SV=1	0	33.887	23	11	14	11	462	50.1	9.01	360	11	metabolic process;regulation of biological process;response to stimulus;transport	cytoplasm;cytoskeleton;cytosol;extracellular;membrane;nucleus;organelle lumen	catalytic activity;nucleotide binding;protein binding;RNA binding	Pf00009, Pf03143, Pf03144	1915	ENSG00000156508.17	6	EEF1A1	RNA transport; Legionellosis	Peptide chain elongation; Protein methylation; Neutrophil degranulation; HSF1 activation	Translation Factors	16	0	7.3495e+07	High	1
	Checked	Confidence	Annotated Sequence	Modifications	Qvality PEP	Qvality q-value	# Protein Groups	# Proteins	# PSMs	Master Protein Accessions	Positions in Master Proteins	Modifications in Master Proteins	# Missed Cleavages	Theo. MH+ [Da]	Abundance: F3: Sample	Quan Info	Found in Sample: [S3] F3: Sample	Confidence (by Search Engine): Mascot	Percolator q-Value (by Search Engine): Mascot	Percolator PEP (by Search Engine): Mascot	Ions Score (by Search Engine): Mascot	Top Apex RT [min]
	FALSE	High	[K].EAAEMGK.[G]		0.0676453	0.00815486	1	11	1	P68104	P68104 [45-51]		0	735.334	2.02944e+06		High	High	0.007175	0.05748	37	11.34
[truncated: 5,134 more rows]

## Sheet: RB1
Checked	Protein FDR Confidence: Combined	Master	Accession	Description	Exp. q-value: Combined	Sum PEP Score	Coverage [%]	# Peptides	# PSMs	# Unique Peptides	# AAs	MW [kDa]	calc. pI	Score Mascot: Mascot	# Peptides (by Search Engine): Mascot	Biological Process	Cellular Component	Molecular Function	Pfam IDs	Entrez Gene ID	Ensembl Gene ID	Gene Symbol	Chromosome	WikiPathways	Reactome Pathways	KEGG Pathways	# Protein Pathway Groups	# Razor Peptides	Abundance: F4: Sample	Found in Sample: [S4] F4: Sample	# Protein Groups	Modifications
FALSE	High	Master Protein	P06400	Retinoblastoma-associated protein OS=Homo sapiens OX=9606 GN=RB1 PE=1 SV=2	0	154.444	47	38	63	38	928	106.1	7.94	1602	38	cell death;cell differentiation;cell division;cell organization and biogenesis;metabolic process;regulation of biological process;response to stimulus	chromosome;nucleus	DNA binding;protein binding	Pf01857, Pf01858, Pf08934, Pf11934	5925	ENSG00000139687.13	RB1	13	Androgen receptor signaling pathway; miRNA Regulation of DNA Damage Response; Cell Cycle; Human Thyroid Stimulating Hormone (TSH) signaling pathway; Signaling Pathways in Glioblastoma; Adipogenesis; Spinal Cord Injury; Retinoblastoma (RB) in Cancer; Aryl Hydrocarbon Receptor; Bladder Cancer; Fas Ligand (FasL) pathway and Stress induction of Heat Shock Proteins (HSP) regulation; H19 action Rb-E2F1…	Regulation of DNA replication; Cyclin D associated events in G1; Inhibition of replication initiation of damaged DNA by RB1/E2F1; Cyclin A:Cdk2-associated events at S phase entry; Orc1 removal from chromatin; RUNX2 regulates osteoblast differentiation; Phosphorylation of proteins involved in G1/S transition by active Cyclin E:Cdk2 complexes; Condensation of Prophase Chromosomes; Oncogene Induced …	Pancreatic cancer; Bladder cancer; Melanoma; Pathways in cancer; Epstein-Barr virus infection; Endocrine resistance; Hepatitis B; Small cell lung cancer; Glioma; Breast cancer; Chronic myeloid leukemia; Viral carcinogenesis; Cell cycle; HTLV-I infection; Prostate cancer; Non-small cell lung cancer	65	0	2.40235e+09	High	1
	Checked	Confidence	Annotated Sequence	Modifications	Qvality PEP	Qvality q-value	# Protein Groups	# Proteins	# PSMs	Master Protein Accessions	Positions in Master Proteins	Modifications in Master Proteins	# Missed Cleavages	Theo. MH+ [Da]	Abundance: F4: Sample	Quan Info	Found in Sample: [S4] F4: Sample	Confidence (by Search Engine): Mascot	Percolator q-Value (by Search Engine): Mascot	Percolator PEP (by Search Engine): Mascot	Ions Score (by Search Engine): Mascot	Top Apex RT [min]
	FALSE	High	[K].DLPHAVQETFK.[R]		0.00139484	0.00122084	1	2	1	P06400	P06400 [730-740]		0	1284.66		No Quan Values	High	High	0.001499	0.001568	23
	FALSE	High	[K].DLPHAVQETFKR.[V]		3.47297e-05	0.000845837	1	2	1	P06400	P06400 [730-741]		1	1440.76		No Quan Values	High	High	0.001416	0.0001388	47
	FALSE	High	[K].EHECNIDEVK.[N]	1xPropionamide [C4]	0.00325535	0.00122084	1	2	1	P06400	P06400 [280-289]		0	1286.57	195460240		High	High	0.001499	0.002675	12	20.34
	FALSE	High	[K].FPSSPLR.[I]		0.0186134	0.00332538	1	2	1	P06400	P06400 [792-798]		0	803.441	8.38522e+06		High	High	0.003364	0.01127	38	60.93
	FALSE	High	[K].GEVLQMEDDLVISFQLMLCVLDYFIK.[L]	1xPropionamide [C19]	0.000113003	0.000845837	1	2	1	P06400	P06400 [203-228]		0	3132.57		No Quan Values	High	High	0.001416	0.0003121	18
	FALSE	High	[K].HLPGESK.[F]		0.0107305	0.00245367	1	2	2	P06400	P06400 [890-896]		0	767.405	139066444		High	High	0.002587	0.006557	38	14.07
	FALSE	High	[R].KSNLDEEVNVIPPHTPVR.[T]		1.53828e-05	0.000845837	1	2	1	P06400	P06400 [359-376]		1	2044.08	14814571		High	High	0.001416	7.938e-05	60	61.8
	FALSE	High	[R].KTAATAAAAAAEPPAPPPPPPPEEDPEQDSGPEDLPLVR.[LG]		2.72699e-08	0.000845837	1	4	1	P06400	P06400 [8-46]		1	3896.92	6.02824e+06		High	High	0.001416	9.823e-07	42	60.15
	FALSE	High	[K].LAEMTSTR.[T]		0.00537823	0.00245367	1	1	3	P06400	P06400 [901-908]		0	908.451	479385088		High	High	0.002083	0.003784	51	20.2
	FALSE	High	[K].LAEMTSTR.[T]	1xOxidation [M4]	0.00584818	0.00245367	1	1	4	P06400	P06400 [901-908]		0	924.446	1.09412e+08		High	High	0.002587	0.004021	53	14.41
	FALSE	High	[R].LFLDHDKTLQTDSIDSFETQR.[T]		6.73084e-07	0.000845837	1	2	1	P06400	P06400 [335-355]		1	2509.22		No Quan Values	High	High	0.001416	9.061e-06	80
	FALSE	High	[R].IIEVLCK.[E]	1xPropionamide [C6]	0.00936778	0.00245367	1	2	1	P06400	P06400 [273-279]		0	888.522	7147314		High	High	0.002587	0.005815	47	60.33
	FALSE	High	[R].ILVSIGESFGTSEK.[F]		1.14605e-06	0.000845837	1	2	1	P06400	P06400 [831-844]		0	1466.77	27702782		High	High	0.001416	1.313e-05	128	60.06
	FALSE	High	[R].IMESLAWLSDSPLFDLIK.[Q]		1.36352e-07	0.000845837	1	2	1	P06400	P06400 [557-574]		0	2078.09	19258174		High	High	0.001416	2.994e-06	61	61.44
	FALSE	High	[R].IMESLAWLSDSPLFDLIK.[Q]	1xOxidation [M2]	0.000409998	0.000845837	1	2	1	P06400	P06400 [557-574]		0	2094.08	3.03281e+06		High	High	0.001416	0.0007393	20	61.2
	FALSE	High	[K].INQMVCNSDR.[V]	1xPropionamide [C6]	0.000513131	0.000845837	1	2	1	P06400	P06400 [848-857]		0	1250.56	113300648		High	High	0.001416	0.0008545	29	21.56
	FALSE	High	[K].INQMVCNSDR.[V]	1xPropionamide [C6]; 1xOxidation [M4]	0.00169079	0.00122084	1	2	2	P06400	P06400 [848-857]		0	1266.56	31871710		High	High	0.001499	0.00176	58	17.57
	FALSE	High	[R].LNTLCER.[L]	1xPropionamide [C5]	0.0281906	0.00456748	1	2	1	P06400	P06400 [662-668]		0	919.467	4210546		High	High	0.004513	0.0183	21	22.32
	FALSE	High	[R].IPGGNIYISPLK.[S]		3.07652e-06	0.000845837	1	2	1	P06400	P06400 [799-810]		0	1271.74	17289472		High	High	0.001416	2.597e-05	90	60.49
	FALSE	High	[K].ISEGLPTPTK.[M]		0.000143259	0.000845837	1	2	1	P06400	P06400 [815-824]		0	1042.58	71652504		High	High	0.001416	0.0003678	55	59.53
	FALSE	High	[R].LSIQNFSK.[L]		0.00883843	0.00245367	1	2	1	P06400	P06400 [468-475]		0	936.515	20049000		High	High	0.002587	0.005548	66	60.26
	FALSE	High	[K].LSPPMLLK.[E]		0.00527528	0.00184975	1	2	1	P06400	P06400 [229-236]		0	898.543		No Quan Values	High	High	0.002083	0.003744	35
	FALSE	High	[K].LSPPMLLKEPYK.[T]		0.00291832	0.00122084	1	2	1	P06400	P06400 [229-240]		1	1415.8	2.05112e+06		High	High	0.001499	0.002489	21	61.42
	FALSE	High	[K].MNDSMDTSNK.[E]		0.020919	0.00332538	1	1	1	P06400	P06400 [916-925]		0	1142.45	5.01232e+06		High	High	0.003364	0.01286	16	16.15
	FALSE	High	[K].MNDSMDTSNK.[E]	1xOxidation [M]	0.0252488	0.00407771	1	1	2	P06400	P06400 [916-925]		0	1158.44	740972		High	High	0.004077	0.01602	12	11.35
	FALSE	High	[K].MNDSMDTSNKEEK.[-]		4.4312e-05	0.000845837	1	1	2	P06400	P06400 [916-928]		1	1528.63	206699616		High	High	0.001416	0.0001643	84	15.63
	FALSE	High	[K].MNDSMDTSNKEEK.[-]	1xOxidation [M]	0.00356208	0.00122084	1	1	3	P06400	P06400 [916-928]		1	1544.62	2.74913e+07		High	High	0.001499	0.002847	57	12.54
	FALSE	High	[K].MNDSMDTSNKEEK.[-]	2xOxidation [M1; M5]	0.000114462	0.000845837	1	1	1	P06400	P06400 [916-928]		1	1560.62	4.54984e+06		High	High	0.001416	0.0003151	81	9.64
	FALSE	High	[K].NFIPFMNSLGLVTSNGLPEVENLSK.[R]		5.76723e-06	0.000845837	1	2	1	P06400	P06400 [295-319]		0	2720.4	9156306		High	High	0.001416	4.023e-05	50	60.36
	FALSE	High	[K].NFIPFMNSLGLVTSNGLPEVENLSK.[R]	1xOxidation [M6]	2.57249e-07	0.000845837	1	2	1	P06400	P06400 [295-319]		0	2736.39		No Quan Values	High	High	0.001416	4.65e-06	66
	FALSE	High	[K].NIEISVHK.[F]		0.0118245	0.00245367	1	2	1	P06400	P06400 [123-130]		0	939.526	3.65586e+06		High	High	0.002587	0.007148	26	61.55
	FALSE	High	[K].QLENDTR.[I]		0.0322972	0.00456748	1	2	1	P06400	P06400 [266-272]		0	875.422	192192544		High	High	0.004513	0.02176	43	13.11
	FALSE	High	[K].RYEEIYLK.[N]		0.000284493	0.000845837	1	2	1	P06400	P06400 [320-327]		1	1113.59		No Quan Values	High	High	0.001416	0.000581	44
	FALSE	High	[R].SAEGSNPPKPLK.[K]		5.23509e-05	0.000845837	1	2	2	P06400	P06400 [862-873]		1	1224.66	224208672		High	High	0.001416	0.0001848	61	18.66
	FALSE	High	[R].SAEGSNPPKPLKK.[L]		1.57825e-05	0.000845837	1	2	2	P06400	P06400 [862-874]		2	1352.75	141314188		High	High	0.001416	8.074e-05	55	15.51
	FALSE	High	[R].TCELIYLTQPSSSISTEINSALVLK.[V]	1xPropionamide [C2]	1.58938e-06	0.000845837	1	2	1	P06400	P06400 [168-192]		0	2781.46		No Quan Values	High	High	0.001416	1.648e-05	62
	FALSE	High	[K].TLQTDSIDSFETQR.[T]		3.29931e-05	0.000845837	1	2	1	P06400	P06400 [342-355]		0	1640.78		No Quan Values	High	High	0.001416	0.0001343	64
	FALSE	High	[K].TNILQYASTRPPTLSPIPHIPR.[S]		0.000374801	0.000845837	1	2	1	P06400	P06400 [766-787]		1	2472.37		No Quan Values	High	High	0.001416	0.0006972	3
	FALSE	High	[K].VDNAMSR.[L]		0.0335755	0.0048379	1	2	2	P06400	P06400 [144-150]		0	792.367	253217600		High	High	0.004771	0.02275	33	14.04
	FALSE	High	[K].VDNAMSR.[L]	1xOxidation [M5]	0.0329303	0.00456748	1	2	1	P06400	P06400 [144-150]		0	808.362	661418		High	High	0.004513	0.02219	29	10.5
	FALSE	High	[R].VKDIGYIFK.[E]		0.00142193	0.00122084	1	2	1	P06400	P06400 [419-427]		1	1082.62	6001777		High	High	0.001499	0.001587	47	61.89
	FALSE	High	[R].VMESMLK.[S]		0.0232071	0.00332538	1	2	1	P06400	P06400 [456-462]		0	837.421	7.71682e+06		High	High	0.003364	0.01445	32	60.44
	FALSE	High	[R].VMESMLK.[S]	1xOxidation [M]	0.0254131	0.00407771	1	2	2	P06400	P06400 [456-462]		0	853.416	3.10601e+07		High	High	0.004077	0.01617	22	21.24
	FALSE	High	[R].VMESMLK.[S]	2xOxidation [M2; M5]	0.0402286	0.00615616	1	2	1	P06400	P06400 [456-462]		0	869.411	12281730		High	High	0.006003	0.02871	29	17.49
	FALSE	High	[R].VNSTANAETQATSAFQTQKPLK.[S]		2.47234e-05	0.000845837	1	2	1	P06400	P06400 [622-643]		1	2335.19		No Quan Values	High	High	0.001416	0.0001101	68
	FALSE	High	[K].VSSVDGVLGGYIQK.[K]		1.16903e-07	0.000845837	1	2	1	P06400	P06400 [81-94]		0	1421.76		No Quan Values	High	High	0.001416	2.698e-06	99
	FALSE	High	[K].YDVLFALFSK.[L]		9.68852e-05	0.000845837	1	2	1	P06400	P06400 [155-164]		0	1202.65	6.27407e+06		High	High	0.001416	0.0002818	52	61.44
	FALSE	High	[R].YEEIYLK.[N]		0.0294985	0.00456748	1	2	1	P06400	P06400 [321-327]		0	957.493		No Quan Values	High	High	0.004513	0.0194	7
FALSE	High	Master Protein	P52732	Kinesin-like protein KIF11 OS=Homo sapiens OX=9606 GN=KIF11 PE=1 SV=2	0	137.782	42	43	49	43	1056	119.1	5.64	1233	43	cell division;cell organization and biogenesis;cellular component movement;regulation of biological process;transport	cytoplasm;cytoskeleton;cytosol;membrane	catalytic activity;motor activity;nucleotide binding;protein binding	Pf00225, Pf13931	3832	ENSG00000138160.5	KIF11	10		COPI-dependent Golgi-to-ER retrograde traffic; Kinesins; MHC class II antigen presentation		11	0	7.44516e+08	High	1	Acetyl [N-Term]
	Checked	Confidence	Annotated Sequence	Modifications	Qvality PEP	Qvality q-value	# Protein Groups	# Proteins	# PSMs	Master Protein Accessions	Positions in Master Proteins	Modifications in Master Proteins	# Missed Cleavages	Theo. MH+ [Da]	Abundance: F4: Sample	Quan Info	Found in Sample: [S4] F4: Sample	Confidence (by Search Engine): Mascot	Percolator q-Value (by Search Engine): Mascot	Percolator PEP (by Search Engine): Mascot	Ions Score (by Search Engine): Mascot	Top Apex RT [min]
	FALSE	High	[K].ASAHSIVECDPVRK.[E]	1xPropionamide [C9]	0.000587075	0.000845837	1	1	1	P52732	P52732 [35-48]		1	1582.8		No Quan Values	High	High	0.001416	0.0009313	14
	FALSE	High	[M].ASQPNSSAK.[K]	1xAcetyl [N-Term]	0.013724	0.00325671	1	1	1	P52732	P52732 [2-10]	P52732 1xAcetyl [N-Term]	0	931.448	29393098		High	High	0.003341	0.008235	29	13.37
	FALSE	High	[K].AVDQHNAEAQDIFGK.[N]		1.6838e-06	0.000845837	1	1	1	P52732	P52732 [522-536]		0	1642.78		No Quan Values	High	High	0.001416	1.716e-05	58
	FALSE	High	[K].DVSGLHSK.[L]		0.00429289	0.00122084	1	1	1	P52732	P52732 [509-516]		0	842.437	21885928		High	High	0.001499	0.003232	35	14.17
	FALSE	High	[R].EHLLDQLK.[R]		0.0327179	0.00456748	1	1	1	P52732	P52732 [945-952]		0	995.552	1.72738e+06		High	High	0.004513	0.02214	19	61.86
	FALSE	High	[K].EQSLAAESK.[T]		0.0267661	0.00456748	1	1	1	P52732	P52732 [610-618]		0	962.479	13171300		High	High	0.004513	0.0172	44	16.34
	FALSE	High	[K].ETTIDGEELVK.[I]		0.00127508	0.00122084	1	1	1	P52732	P52732 [247-257]		0	1233.62	14963617		High	High	0.001499	0.001487	40	59.4
	FALSE	High	[K].EYTEEIER.[L]		0.00732904	0.00245367	1	1	1	P52732	P52732 [377-384]		0	1068.48	5.62099e+06		High	High	0.002587	0.00476	53	59.39
	FALSE	High	[K].FCADSDGFSQELR.[N]	1xPropionamide [C2]	0.00164796	0.00122084	1	1	1	P52732	P52732 [772-784]		0	1545.66	1.6651e+06		High	High	0.001499	0.001732	43	59.46
	FALSE	High	[R].FCALEEK.[C]	1xPropionamide [C2]	0.0199902	0.00332538	1	1	1	P52732	P52732 [733-739]		0	910.434	14424418		High	High	0.003364	0.01218	35	26.71
	FALSE	High	[K].GLEEITVHNKDEVYQILEK.[G]		5.5887e-07	0.000845837	1	1	1	P52732	P52732 [198-216]		1	2257.17		No Quan Values	High	High	0.001416	7.962e-06	60
	FALSE	High	[K].LDIPTGTTPQR.[K]		0.000115939	0.000845837	1	1	1	P52732	P52732 [919-929]		0	1198.64	6.19916e+06		High	High	0.001416	0.0003187	53	59.57
	FALSE	High	[K].IGAVEEELNR.[V]		0.000472101	0.000845837	1	1	1	P52732	P52732 [426-435]		0	1129.58		No Quan Values	High	High	0.001416	0.0008093	56
	FALSE	High	[K].LHDAASK.[L]		0.0119013	0.00245367	1	1	1	P52732	P52732 [492-498]		0	741.389		No Quan Values	High	High	0.002587	0.007203	31
	FALSE	High	[K].LLNTVEETTKDVSGLHSK.[L]		4.7305e-07	0.000845837	1	1	1	P52732	P52732 [499-516]		1	1971.04		No Quan Values	High	High	0.001416	7.097e-06	73
	FALSE	High	[K].LNCFLEQDLK.[L]	1xPropionamide [C3]	0.000472101	0.000845837	1	1	1	P52732	P52732 [909-918]		0	1293.65	1.2279e+06		High	High	0.001416	0.0008093	34	60.16
	FALSE	High	[K].LNGNLEK.[I]		0.00823217	0.00245367	1	1	1	P52732	P52732 [804-810]		0	787.431	21087466		High	High	0.002587	0.005227	42	18.01
	FALSE	High	[K].LNLVDLAGSENIGR.[S]		5.04376e-07	0.000845837	1	1	1	P52732	P52732 [261-274]		0	1470.79	15621557		High	High	0.001416	7.421e-06	86	60.22
	FALSE	High	[R].LQMFDDPR.[N]		0.0463429	0.00624682	1	1	1	P52732	P52732 [182-189]		0	1021.48		No Quan Values	High	High	0.006404	0.03447	18
	FALSE	High	[K].ISQETEQR.[C]		0.00766776	0.00245367	1	1	2	P52732	P52732 [811-818]		0	990.485	153785184		High	High	0.002587	0.004928	56	13.82
	FALSE	High	[K].LTVQEEQIVELIEK.[I]		1.10212e-05	0.000845837	1	1	1	P52732	P52732 [412-425]		0	1670.92	16623931		High	High	0.001416	6.283e-05	71	60.22
	FALSE	High	[K].LVEESVK.[H]		0.0102554	0.00245367	1	1	1	P52732	P52732 [793-799]		0	803.451	99862592		High	High	0.002587	0.006298	53	19.36
	FALSE	High	[K].MTFHSQK.[F]		0.0296902	0.00456748	1	1	1	P52732	P52732 [765-771]		0	878.419		No Quan Values	High	High	0.004513	0.01952	23
	FALSE	High	[K].MTFHSQK.[F]	1xOxidation [M1]	0.0089534	0.00245367	1	1	1	P52732	P52732 [765-771]		0	894.414	3361777		High	High	0.002587	0.0056	25	12.47
	FALSE	High	[R].NFNQEGTK.[L]		0.014738	0.00325671	1	1	1	P52732	P52732 [785-792]		0	937.437	76418984		High	High	0.003341	0.008832	34	14.52
	FALSE	High	[K].NGVYISEENFR.[V]		0.000379638	0.000845837	1	1	1	P52732	P52732 [396-406]		0	1327.63	203830		High	High	0.001416	0.0007031	55	59.04
	FALSE	High	[K].NILNKPEVNQK.[L]		0.00221391	0.00122084	1	1	1	P52732	P52732 [358-368]		1	1296.73	3.95326e+06		High	High	0.001499	0.002083	41	61.42
	FALSE	High	[K].NLNSLFNNMEELIK.[D]		5.03751e-05	0.000845837	1	1	1	P52732	P52732 [537-550]		0	1678.85	2.46309e+06		High	High	0.001416	0.0001801	62	61.22
[truncated: 5,516 more rows]

## Sheet: MYC OE
Checked	Protein FDR Confidence: Combined	Master	Accession	Description	Exp. q-value: Combined	Sum PEP Score	Coverage [%]	# Peptides	# PSMs	# Unique Peptides	# AAs	MW [kDa]	calc. pI	Score Mascot: Mascot	# Peptides (by Search Engine): Mascot	# Protein Pathway Groups	# Razor Peptides	Abundance: F1: Sample	Found in Sample: [S1] F1: Sample	# Protein Groups	Modifications
[truncated: 25,309 more rows]

[truncated: 2 more sheets: IDmapping, Analyzed results]
