# Supplementary material for: MYC induces CDK4/6 inhibitors resistance by promoting pRB1 degradation
Source: Nat Commun. 2024 Feb 29;15:1871. doi: 10.1038/s41467-024-45796-w (PMC10904810; doi:10.1038/s41467-024-45796-w)
Supplement: Supplementary file 5 — Supplementary Data 3 [file 41467_2024_45796_MOESM5_ESM.xlsx]

## Sheet: Legend
Supplementary Data 3. The molecular glue screening library and molecular structure.

## Sheet: Dataset 3
Dataset 3. The molecular glue screening library and molecular structure.
A1					A90
A2					A91
A3					A92
A4					A93
A5					A94
A6					A95
A7					A96
A8					A97
A9					A98
A10					A99
A11					A100
A12					A101
A13					A102
A14					A103
A15					A104
A16					A105
A17					A106
A18					A107
A19					A108
A20					A109
A21					A110
A22					A111
A23					A112
A24					A113
A25					A114
A26					A115
A27					A116
A28					A117
A29					A118
A30					A119
A31					A120
A32					A121
A33					A122
A34					A123
A35					A124
A36					A125
A37					A126
A38					A127
A39					A128
A40					A129
A41					A130
A42					A131
A43					A132
A44					A133
A45					A134
A46					A135
A47					A136
A48					A137
A49					A138
A50					A139
A51					A140
A52					A141
A53					A142
A54					A143
A55					A144
A56					A145
A57					A146
A58					A147
A59					A148
A60					A149
A61					A150
A62					A151
A63					A152
A64					A153
A65					A154
A66					A155
A67					A156
A68					A157
A69					A158
A70					A159
A71					A160
A72					A161
A73					A162
A74					A163
A75					A164
A76					A165
A77					A166
A78					A167
A79					A168
A80 ( A80.2HCl in the manuscript)					A169
A81*					A170
A82*					A171
A83					A172
A84					A173
A85					A174
A86					A175
A87					A176
A88					A177
A89
*The A80, A81, and A82 share an identical molecular formula, with their molecular structures mostly aligned, differing only in the terminal imide ring section, which exists as an enantiomer.
