# Supplementary material for: MYC induces CDK4/6 inhibitors resistance by promoting pRB1 degradation
Source: Nat Commun. 2024 Feb 29;15:1871. doi: 10.1038/s41467-024-45796-w (PMC10904810; doi:10.1038/s41467-024-45796-w)
Supplement: Supplementary file 6 — Supplementary Data 4 [file 41467_2024_45796_MOESM6_ESM.xlsx]

## Sheet: Legend
Supplementary Data 4. The killing ability analysis of drugs to HL60 cells.

## Sheet: Dataset 4
Dataset 4. The killing ability analysis of drugs to HL60 cells.
Compound	Inhibition against proliferation of HL60 cells(nM)		Compound	Inhibition against proliferation of HL60 cells(nM)		Compound	Inhibition against proliferation of HL60 cells(nM)
A1	190		A60	60		A119	1.09
A2	58		A61	0.3		A120	2.47
A3	7.9		A62	2		A121	4.09
A4	614		A63	0.2		A122	1.76
A5	10		A64	10		A123	<3.04
A6	192		A65	<0.2		A124	<3.04
A7	94		A66	<0.2		A125	2.48
A8	14		A67	2		A126	6.7
A9	6		A68	<0.2		A127	6.75
A10	7.4		A69	22		A128	9.04
A11	39		A70	<0.2		A129	120
A12	4.5		A71	<0.2		A130	0.54
A13	6.4		A72	63		A131	35.8
A14	0.9		A73	<0.2		A132	8.37
A15	1		A74	1.1		A133	175
A16	1.5		A75	<0.2		A134	223
A17	1.2		A76	<0.2		A135	25.7
A18	5.5		A77	<0.2		A138	1105
A19	29		A78	3		A139	17.7
A20	21		A79	<0.2		A140	17.1
A21	2.9		A80	<0.2		A141	160
A22	4		A81	<0.2		A142	397
A23	0.2		A82	1		A143	3038
A24	0.5		A83	1.2		A144	752
A25	0.3		A84	2.6		A145	387
A26	<0.2		A85	1		A146	139
A27	3.7		A86	6.5		A147	12320
A28	0.9		A87	0.6		A148	8525
A29	0.2		A88	0.8		A149	1743
A30	<0.2		A89	9.2		A150	3361
A31	<0.2		A90	45.6		A151	687
A32	12		A91	36.1		A152	7316
A33	0.3		A92	<0.2		A153	11600
A34	<0.2		A93	1.6		A154	116
A35	<0.2		A94	0.1		A155	825
A36	0.3		A95	<0.2		A156	268
A37	0.2		A96	1.8		A157	11700
A38	0.9		A97	0.4		A158	6660
A39	2.6		A98	1		A159	6700
A40	4.3		A99	1.2		A160	1097
A41	0.2		A100	<0.2		A161	11200
A42	0.2		A101	10.9		A162	231
A43	<0.2		A102	0.5		A163	8224
A44	5		A103	1.5		A164	7231
A45	<0.2		A104	20.5		A165	9557
A46	<0.2		A105	55		A166	2666
A47	<0.2		A106	878		A167	9575
A48	4.1		A107	9.1		A168	109
A49	1.5		A108	<0.2		A169	46.3
A50	0.6		A109	6.2		A170	9856
A51	<0.2		A110	<0.2		A171	1566
A52	1.4		A111	1.3		A172	9994
A53	<0.2		A112	<0.2		A173	9372
A54	<0.2		A113	3		A174	3924
A55	<0.2		A114	11		A175	11520
A56	<0.2		A115	1.5		A176	5211
A57	<0.2		A116	106		A177	4353
A58	<0.2		A117	12
A59	0.7		A118	3.97
