# Supplementary material for: MYC induces CDK4/6 inhibitors resistance by promoting pRB1 degradation
Source: Nat Commun. 2024 Feb 29;15:1871. doi: 10.1038/s41467-024-45796-w (PMC10904810; doi:10.1038/s41467-024-45796-w)
Supplement: Supplementary file 7 — Supplementary Data 5 [file 41467_2024_45796_MOESM7_ESM.xlsx]

## Sheet: Legend
Supplementary Data 5. The ability of drugs to degrade C-Myc protein was detected

## Sheet: Dataset 5
Dataset 5. The ability of drugs to degrade C-Myc protein was detected
Compound	The remaining amount of c-Myc protein （@10nM/Ctrl)		Compound	The remaining amount of c-Myc protein （@10nM/Ctrl)
A17	0.23		A75	0
A24	0		A77	0.5
A28	0.43		A80	0
A29	0.13		A81	0
A30	0.14		A82	0.07
A37	0.44		A83	0.04
A38	0.52		A85	0.08
A43	0.23		A87	0.11
A47	0.19		A92	0.06
A53	0.1		A93	0.12
A61	0		A94	0
A62	0.17		A95	0
A63	0.19		A98	1.57
A64	0		A100	0
A65	0		A102	0
A66	0.09		A103	0.06
A67	0.19		A105	3.33
A68	0		A107	0.46
A69	0.3		A108	0.02
A70	2.16		A109	0.03
A71	0.26		A110	0.03
A72	0.16		A111	0.06
A73	0		A112	0
A74	1.04		A140	0.95
A169	1.05
