# Supplementary material for: MYC induces CDK4/6 inhibitors resistance by promoting pRB1 degradation
Source: Nat Commun. 2024 Feb 29;15:1871. doi: 10.1038/s41467-024-45796-w (PMC10904810; doi:10.1038/s41467-024-45796-w)
Supplement: Supplementary file 10 — Source Data [file 41467_2024_45796_MOESM10_ESM.xlsx]

## Sheet: Figure 1
	Fig. 1a
	Control		capsule1	capsule2	capsule3	capsule4	capsule5	capsule6
	Day0	Vehicle D0	147960	115370	90216	103610	179340	220530
	Day7	Vehicle D7	3637600	2737520	3426900	3191600	3632270	3263300
		Pabociclib	786110	873700	463860	1802200	2840300	2806400
	MYC Amplification		capsule1	capsule2	capsule3	capsule4	capsule5	capsule6
	Day0	Vehicle D0	110830	120630	127550	147930	148360	153250
	Day7	Vehicle D7	4329210	4427470	4519420	5013650	4729210	5294740
		Pabociclib	4402370	4492730	4253880	4821910	4624770	5263640
	Fig. 1f
	Fig. 1g
		Colony number
		Vehicle		Palbociclib
		EV	MYC	EV	MYC
	T24	71	155	8	134
		93	129	12	109
		75	115	12	102
	C4-2	155	221	18	171
		162	248	22	169
		171	243	16	186
	MDA-MB-231	102	142	15	108
		104	156	16	102
		98	129	12	95
	Fig. 1i
		Tumor volume(mm3)
	Days	EV+Vehicle					MYC+Vehicle					EV+Palbociclib					MYC+Palbociclib
	1	125.51	109.81	104.86	109.16	95.63	132.69	107.08	101.09	98.04	94.73	146.52	124.96	86.61	67.81	75.9	134.17	118.17	107.49	80.8	101.33
	5	149.89	122.81	127.34	135	115.51	171.15	156.09	137.27	134.66	119.41	150.07	134.72	92.16	69.43	78.58	168.96	153.04	174.56	109.63	132.82
	10	195.71	144.59	153.69	163.25	138.98	218.75	222.8	195.9	184.07	158.93	153.96	141.22	99.39	73.59	79.85	215.67	208.58	219.51	136.31	160.92
	15	255.97	171.07	205.32	195.8	168.9	304.08	291.9	248.51	241.71	205.43	162.15	154.06	107.22	76.47	81.49	269.23	250.65	267.36	170.56	206.97
	20	324.63	206.16	244.86	223.37	192.89	381.89	367.71	303.04	302.65	256.18	171.98	161.15	113.28	81.05	83.89	362.32	311.35	332.28	212.55	254.63
	25	392.28	243.82	277.08	276.25	228.15	520.76	498	411.25	365.27	309.19	186.28	166.27	119.64	83.22	84.53	437.91	381.87	391.83	255.19	307.01
	30	491.11	290.11	316.84	319.61	255.38	730.07	645.2	506.79	415.87	392.74	187.82	173.23	124.93	84.27	85.18	520.25	455.46	455.46	304	361.25
	Fig. 1J
	Fig. 1L
		Colony number
		Vehicle		CDK4/6i
		EV	MYC	EV
	T24	71	155	8
		93	129	12
		75	115	12
	PC-3	65	106	11
		53	98	12
		71	143	6
	MDA-MB-231	102	142	15
		104	156	16
		98	129	12
					MYC
					134
					109
					102
					98
					89
					116
					108
					102
					95

## Sheet: Supplementary Figure 1
	Supplementary Fig. 1b
	Supplementary Fig. 1c
			RB1/Actin	MYC/Actin
	Bladder cancer cell line	253J	1.23985	0.328946
		UMUC3	1.17217	0.295389
		T24	0.911544	0.497766
		UMUC14	0.183386	1.49709
	Prostate cancer cell line	C4-2	0.858433	0.684136
		PC-3	0.599884	0.573603
		Vcap	0.74718	1.05261
		22RV1	0.623141	0.983104
	Breast cancer cell line	MDA-MB-231	1.17715	0.801829
		T47D	0.428478	0.865884
		MCF-7	0.344039	1.06213

## Sheet: Supplementary Figure 2 
	Supplementary Fig. 2a				Supplementary Fig. 2b
		Colony number			Bladder cancer cells
	Bladder cancer cell line	Vehicle	Palbociclib		Palbociclib (μM, 48h)	0.01	0.78125	1.5625	3.125	6.25	12.5	25	50	100	200
	253J	259	24		253J	0.171	0.08	0.086	0.09	0.082	0.089	0.073	0.079	0.067	0.063
		206	19			0.147	0.084	0.077	0.085	0.086	0.082	0.077	0.075	0.068	0.062		LogIC50	1.154
		285	29			0.148	0.077	0.081	0.082	0.078	0.077	0.079	0.075	0.064	0.062		IC50	14.24μM
	UMUC3	269	15
		250	11		UMUC3	0.332	0.223	0.216	0.188	0.19	0.122	0.093	0.074	0.066	0.062
		257	13			0.349	0.201	0.246	0.199	0.192	0.137	0.105	0.076	0.067	0.061		LogIC50	0.8497
	T24	429	147			0.325	0.253	0.235	0.209	0.206	0.156	0.096	0.068	0.066	0.062		IC50	7.075μM
		442	153
		431	144		T24	0.183	0.151	0.148	0.138	0.125	0.078	0.08	0.075	0.062	0.062
	UMUC14	511	491			0.233	0.15	0.14	0.16	0.102	0.086	0.08	0.071	0.064	0.061		LogIC50	1.052
		503	505			0.21	0.159	0.168	0.167	0.108	0.092	0.092	0.078	0.061	0.062		IC50	11.26μM
		537	496
	Prostate cancer cell line				UMUC14	0.14	0.088	0.115	0.09	0.085	0.074	0.083	0.068	0.067	0.063
	C4-2	285	57			0.112	0.081	0.097	0.091	0.084	0.07	0.072	0.067	0.06	0.062		LogIC50	1.743
		277	64			0.117	0.084	0.086	0.091	0.084	0.07	0.074	0.064	0.062	0.062		IC50	55.29μM
		298	65
	PC-3	313	75
		346	66		Prostate cancer cells
		301	79		Palbociclib (μM, 48h)	0.01	0.78125	1.5625	3.125	6.25	12.5	25	50	100	200
	Vcap	355	86		C4-2	0.425	0.408	0.388	0.381	0.343	0.358	0.331	0.198	0.092	0.041
		389	100			0.433	0.383	0.373	0.371	0.351	0.331	0.318	0.17	0.086	0.059		LogIC50	1.573
		371	94			0.445	0.392	0.386	0.373	0.347	0.341	0.306	0.159	0.094	0.051		IC50	37.41μM
	22RV1	236	19
		248	12		PC-3	0.326	0.302	0.276	0.251	0.211	0.186	0.168	0.124	0.049	0.006
		206	18			0.322	0.296	0.27	0.253	0.235	0.172	0.178	0.137	0.029	0.011		LogIC50	1.335
	Breast cancer cell line					0.3	0.29	0.284	0.263	0.237	0.18	0.173	0.151	0.045	0.022		IC50	21.64μM
	MDA-MB-231	132	11
		149	17		Vcap	0.231	0.218	0.196	0.202	0.171	0.159	0.074	0.065	0.059	0.056
		138	13			0.233	0.202	0.207	0.196	0.171	0.14	0.076	0.059	0.061	0.059		LogIC50	1.27
	T47D	136	6			0.231	0.187	0.197	0.188	0.15	0.162	0.074	0.067	0.059	0.058		IC50	18.61μM
		145	12
		133	5		22RV1	0.375	0.376	0.294	0.214	0.22	0.173	0.15	0.135	0.132	0.127
	MCF-7	390	118			0.373	0.345	0.295	0.234	0.201	0.151	0.138	0.132	0.135	0.11		LogIC50	1.106
		405	124			0.344	0.332	0.273	0.224	0.207	0.154	0.136	0.126	0.136	0.106		IC50	12.78μM
		391	114
					Breast cancer cells
					Palbociclib (μM, 48h)	0.01	0.78125	1.5625	3.125	6.25	12.5	25	50	100	200
					MDA-MB-231	0.443	0.406	0.391	0.375	0.329	0.3	0.28	0.132	0.103	0.067
	Supplementary Fig. 2c					0.412	0.419	0.439	0.432	0.273	0.237	0.221	0.121	0.045	0.023		LogIC50	1.385
		RB1	Log Palbociclib IC50			0.472	0.408	0.419	0.385	0.37	0.264	0.259	0.175	0.142	0.055		IC50	24.28μM
	253J	1.23985	1.154
	UMUC3	1.17217	0.8497		T47D	1.309	1.161	1.11	1.136	0.952	0.89	0.821	0.669	0.357	0.281
	T24	0.911544	1.052			1.019	1.125	1.06	1.061	0.935	1.004	0.813	0.731	0.488	0.283		LogIC50	1.744
	UMUC14	0.183386	1.743			1.192	1.103	1.109	1.013	0.939	0.88	0.871	0.614	0.34	0.291		IC50	55.46μM
	C4-2	0.858433	1.573
	PC-3	0.599884	1.335		MCF-7	1.227	1.209	1.152	1.183	1.13	0.97	0.88	0.577	0.37	0.28
	Vcap	0.74718	1.27			1.264	1.197	1.135	1.121	0.933	0.856	0.792	0.621	0.313	0.285		LogIC50	1.631
	22RV1	0.623141	1.106			1.22	1.178	1.135	1.035	0.927	0.878	0.799	0.656	0.333	0.266		IC50	42.79μM
	MDA-MB-231	1.17715	1.385
	T47D	0.428478	1.744
	MCF-7	0.344039	1.631
	Supplementary Fig. 2d				Supplementary Fig. 2e				Supplementary Fig. 2f
		MYC	Log Palbociclib IC50								1/(2^DCT) *1000	Relative E2F1 mRNA expression
	253J	0.328946	1.154						T24	shControl	0.000489972	1.03436
	UMUC3	0.295389	0.8497								0.000512042	1.08096
	T24	0.497766	1.052								0.000419069	0.884682
	UMUC14	1.49709	1.743							shMYC	0.000227737	0.480768
	C4-2	0.684136	1.573								0.000254322	0.536892
	PC-3	0.573603	1.335								0.000260111	0.549112
	Vcap	1.05261	1.27						UMUC14	shControl	0.0724019	0.960531
	22RV1	0.983104	1.106								0.0801215	1.06294
	MDA-MB-231	0.801829	1.385								0.0736075	0.976525
	T47D	0.865884	1.744							shMYC	0.0453396	0.601504
	MCF-7	1.06213	1.631								0.0325071	0.431261
											0.0393164	0.521597

## Sheet: Figure 2
	Fig. 2a										Fig. 2b
											T24
											HA-MYC	1/(2^DCT) *1000	Relative RB1 mRNA expression
											-	0.00528468	1.04435
												0.00461481	0.91197
												0.00528131	1.04368
											+	0.00535668	1.05858
												0.00509826	1.00751
												0.00462321	0.913629
											++	0.00549762	1.08643
												0.00534111	1.0555
												0.00561014	1.10867
											Fig. 2d
											T24	1/(2^DCT) *1000	Relative RB1 mRNA expression		UMUC14	1/(2^DCT) *1000	Relative RB1 mRNA expression
											shControl	0.0829688	1.08553		shControl	0.0909598	1.12863
	Fig. 2c											0.0801403	1.04852			0.0787054	0.976575
												0.0661852	0.865942			0.0721147	0.894797
											shMYC#1	0.0564196	0.738172		shMYC#1	0.0865088	1.0734
												0.0653204	0.854628			0.0776046	0.962916
												0.0950004	1.24295			0.0790549	0.980911
											shMYC#2	0.00542485	1.07205		shMYC#2	0.00503079	1.01502
												0.00540546	1.06822			0.00321392	0.648444
												0.00372464	0.736056			0.0044768	0.903244
											Fig. 2f
											T24		Time after CHX (h)
											RB1	shControl	0	33225	34910	33610
													2	31083	32715	31300
													6	26440	28023	27038
													10	21194	22842	21856
													18	15163	16659	15779
	Fig. 2e												24	9441	10597	10136
												shMYC#2	0	28194	30420	28664
													2	29725	31518	29618
													6	28985	30213	28319
													10	28176	29222	28694
													18	24943	27217	25569
													24	24423	27357	24274
											Actin	shControl	0	19623	16979	16629
													2	18973	16320	16117
													6	16486	14146	13777
													10	16570	14572	14446
													18	18485	15628	15055
													24	21052	18144	17813
												shMYC#2	0	18678	17472	17686
													2	19219	18250	17925
													6	18874	18190	17588
													10	18854	18188	17591
													18	17502	16447	16731
													24	17992	16952	17119
	Fig. 2g										Fig. 2h
											UMUC14		Time after CHX (h)
											RB1	shControl	0	27355	28322	27071
													2	24298	24794	24075
													6	20126	20826	19966
													10	17579	18200	17550
													18	11144	11834	11336
													24	6561	7041	6545
												shMYC#2	0	27869	30225	26065
													2	27801	30588	25982
													6	26838	29632	24711
													10	26834	29026	24889
													18	26025	28799	24804
													24	26599	28937	24129
											Actin	shControl	0	20203	19410	19195
													2	19120	18184	17826
	Fig. 2i												6	18028	17199	17311
													10	19686	18813	18469
													18	17571	16757	16886
													24	16273	15371	15409
												shMYC#2	0	19590	18970	19753
													2	19905	19030	20131
													6	19856	19017	19845
													10	20051	19680	20125
													18	19853	19189	19632
													24	19797	19145	19459
	Fig. 2k
		MYC			RB1
		Intensity	Percentage	Staining Index	Intensity	Percentage	Staining Index
	1	2	0.6	1.2	1	0.3	0.3
	2	3	0.7	2.1	2	0.4	0.8
	3	1	0.7	0.7	3	0.5	1.5
	4	2	0.6	1.2	2	0.3	0.6
	5	2	0.6	1.2	2	0.7	1.4
	6	2	0.6	1.2	3	0.4	1.2
	7	3	0.6	1.8	0	0	0
	8	2	0.8	1.6	2	0.2	0.4
	9	0	0	0	3	0.7	2.1
	10	2	0.7	1.4	1	0.2	0.2
	11	2	0.8	1.6	2	0.3	0.6
	12	1	0.7	0.7	3	0.5	1.5
	13	3	0.5	1.5	1	0.3	0.3
	14	0	0	0	2	0.7	1.4
	15	1	0.7	0.7	2	0.8	1.6
	16	3	0.6	1.8	1	0.2	0.2
	17	2	0.6	1.2	3	0.3	0.9
	18	2	0.2	0.4	2	0.6	1.2
	19	2	0.7	1.4	0	0	0
	20	3	0.8	2.4	1	0.1	0.1
	21	1	0.6	0.6	2	0.7	1.4
	22	0	0	0	2	0.7	1.4
	23	1	0.7	0.7	3	0.4	1.2
	24	3	0.6	1.8	0	0	0
	25	3	0.4	1.2	2	0.7	1.4
	26	2	0.5	1	1	0.5	0.5
	27	0	0	0	2	0.7	1.4
	28	2	0.7	1.4	2	0.1	0.2
	29	3	0.7	2.1	0	0	0
	30	1	0.8	0.8	2	0.6	1.2
	31	2	0.6	1.2	2	0.2	0.4
	32	3	0.5	1.5	1	0.6	0.6
	33	2	0.6	1.2	1	0.4	0.4
	34	1	0.7	0.7	2	0.6	1.2
	35	3	0.5	1.5	2	0.3	0.6
	36	2	0.7	1.4	3	0.6	1.8
	37	2	0.5	1	2	0.6	1.2
	38	2	0.8	1.6	0	0	0
	39	3	0.5	1.5	2	0.2	0.4
	40	1	0.6	0.6	2	0.5	1

## Sheet: Figure 3
	Fig. 3b					Fig. 3l
						Fig. 3m
	Fig. 3c					T24		Time after CHX (h)
						RB1	shControl	0	17845	18859	18468
								2	16644	17564	17176
								6	14340	15221	14872
								10	10893	11753	11402
								18	5228	5875	5612
								24	1416	2026	1704
							shKLHL42#1	0	16072	16443	16638
								2	15886	16079	16497
								6	15298	16487	16765
								10	16098	15515	16797
								18	15513	16726	16953
								24	15270	16666	16821
						Actin	shControl	0	19524	19196	18731
								2	19367	18555	18386
								6	18123	17788	17358
								10	17381	17032	16861
								18	17305	16994	16738
								24	16775	16196	15952
							shKLHL42#1	0	13136	12600	11760
								2	13170	13116	12558
								6	14576	14254	13470
								10	14535	14381	13891
								18	15846	15680	15006
								24	17625	17369	16957
						Fig. 3n
	Fig. 3e						KLHL42			RB1
							Intensity	Percentage	Staining Index	Intensity	Percentage	Staining Index
						1	2	0.7	1.4	1	0.3	0.3
						2	2	0.8	1.6	2	0.4	0.8
						3	1	0.8	0.8	3	0.5	1.5
						4	2	0.5	1	2	0.3	0.6
						5	1	0.8	0.8	2	0.7	1.4
						6	1	0.9	0.9	3	0.4	1.2
						7	2	0.8	1.6	0	0	0
						8	2	0.6	1.2	2	0.2	0.4
						9	0	0	0	3	0.7	2.1
						10	2	0.8	1.6	1	0.2	0.2
						11	1	0.7	0.7	2	0.3	0.6
						12	2	0.6	1.2	3	0.5	1.5
						13	2	0.8	1.6	1	0.3	0.3
						14	1	0.1	0.1	2	0.7	1.4
						15	2	0.6	1.2	2	0.8	1.6
						16	3	0.7	2.1	1	0.2	0.2
						17	1	0.6	0.6	3	0.3	0.9
						18	2	0.8	1.6	2	0.6	1.2
						19	2	0.8	1.6	0	0	0
						20	3	0.7	2.1	1	0.1	0.1
	Fig. 3g					21	1	0.8	0.8	2	0.7	1.4
						22	1	0.2	0.2	2	0.7	1.4
						23	1	0.7	0.7	3	0.4	1.2
						24	2	0.8	1.6	0	0	0
						25	1	0.8	0.8	2	0.7	1.4
						26	1	0.7	0.7	1	0.5	0.5
						27	0	0	0	2	0.7	1.4
						28	2	0.5	1	2	0.1	0.2
						29	2	0.7	1.4	0	0	0
						30	3	0.5	1.5	2	0.6	1.2
						31	3	0.7	2.1	2	0.2	0.4
						32	2	0.6	1.2	1	0.6	0.6
						33	2	0.7	1.4	1	0.4	0.4
						34	2	0.8	1.6	2	0.6	1.2
						35	3	0.6	1.8	2	0.3	0.6
						36	2	0.5	1	3	0.6	1.8
						37	2	0.7	1.4	2	0.6	1.2
						38	2	0.9	1.8	0	0	0
						39	3	0.4	1.2	2	0.2	0.4
						40	1	0.8	0.8	2	0.5	1
	Fig. 3h
	Fig. 3i
	T24	1/(2^DCT) *1000	Relative mRNA expression
	shControl	0.282775	1.06831
		0.277174	1.04715
		0.234132	0.88454
	shKLHL42#1	0.333974	1.26174
		0.327672	1.23793
		0.291406	1.10092
	shKLHL42#2	0.286869	1.08378
		0.274472	1.03694
		0.32088	1.21227
	Fig. 3j
	Fig. 3k

## Sheet: Supplementary Figure 3
	Supplementary Fig. 3a								Supplementary Fig. 3h							Supplementary Fig. 3j
	Supplementary Fig. 3b
									Supplementary Fig. 3i							Supplementary Fig. 3k
									T24		Time after CHX (h)					UMUC14		Time after CHX (h)
									RB1	Flag-RB1	0	20646	20901	23264		RB1	shControl	0	30840	30991	30542
											2	18506	18463	20036				2	27109	27512	27112
											6	16011	15571	17309				6	24409	24703	24161
											10	10137	9733	10893				10	19789	19978	19853
											18	5525	6160	6005				18	9679	9535	9146
											24	2809	2505	3122				24	3121	2924	2867
										Flag-RB1+Myc-KLHL42	0	20186	20539	20904			shKLHL42#1	0	31581	32777	30332
											2	16857	17109	15375				2	30235	31459	29105
											6	9742	11064	10253				6	27011	28241	25795
											10	5505	6662	5766				10	27343	28007	25649
											18	3035	2210	3268				18	26705	27703	25339
											24	1888	864	1334				24	25355	25521	23211
									Actin	Flag-RB1	0	19667	18380	21234		Actin	shControl	0	20118	21664	19831
											2	20901	19456	21914				2	18387	19338	17754
											6	18271	16769	18969				6	18863	20285	18727
	Supplementary Fig. 3c										10	15361	13973	16257				10	17813	19182	17705
											18	14675	12976	15417				18	16366	17591	16279
											24	15790	13395	16618				24	14014	14981	13546
										Flag-RB1+Myc-KLHL42	0	16484	16977	17815			shKLHL42#1	0	16480	17869	17104
											2	17157	17713	18100				2	15711	17250	16329
											6	16273	16594	17464				6	16316	17855	15797
											10	18048	18514	18918				10	16958	18541	17758
											18	16179	16984	17304				18	16866	18421	17571
											24	17395	16860	17503				24	17169	18745	17930
									Supplementary Fig. 3l							Supplementary Fig. 3n
	Supplementary Fig. 3d		Supplementary Fig. 3e
	Supplementary Fig. 3f
	Supplementary Fig. 3g
	UMUC14	1/(2^DCT) *1000	Relative RB1 mRNA expression
	shControl	0.0764647	1.09704
		0.0628093	0.901126
		0.0698288	1.00183
	shKLHL42#1	0.0611806	0.877759
		0.0981547	1.40823
		0.0872967	1.25245
	shKLHL42#2	0.0726222	1.04191
		0.0737842	1.05858
		0.0810659	1.16305

## Sheet: Figure 4
	Fig. 4b
	T24					Percent Input=X% X2 ^(Ct Input Sample- Ct IP or IgG Sample)
		KLHL42-Ct					T24	UMUC14
	Input	22.23	22.15	21.74		IgG	0.0426317	0.0469761
	MYC	18.85	18.5	18.23			0.0243164	0.0817902
	IgG	22.46	23.19	22.73			0.0251739	0.0913831
						MYC	0.51883	0.414829
	UMUC14						0.641189	0.414829
		KLHL42-Ct					0.568209	0.338847
	Input	21.94	22.17	23.04
	MYC	18.89	19.12	20.3
	IgG	22.03	21.46	22.17
	Fig. 4c						Fig. 4d
							T24
								1/(2^DCT) *1000	Relative KLHL42 mRNA expression
							shControl	0.0904474	0.916513
								0.107308	1.08736
								0.0983039	0.996123
							shMYC#1	0.0226525	0.22954
								0.0185041	0.187504
								0.0202562	0.205258
							shMYC#2	0.0250133	0.253463
								0.0187484	0.189979
								0.0236919	0.240072
							UMUC14
								1/(2^DCT) *1000	Relative KLHL42 mRNA expression
							shControl	0.0259325	0.932597
								0.028663	1.03079
								0.0288248	1.03661
							shMYC#1	0.00428752	0.15419
								0.00487136	0.175186
								0.0034502	0.124078
							shMYC#2	0.00331798	0.119323
								0.00457039	0.164363
								0.00373376	0.134276
	Fig. 4f
			Rb1			Myc			Klhl42
			Intensity	Percentage	Staining Index	Intensity	Percentage	Staining Index	Intensity	Percentage	Staining Index
	Pbsn-Cre(5)	220001	3	0.6	1.8	2	0.1	0.2	1	0.2	0.2
		220002	2	0.5	1	1	0.2	0.2	1	0.2	0.2
		220003	2	0.5	1	1	0.1	0.1	1	0.1	0.1
		220004	3	0.4	1.2	1	0.2	0.2	0	0	0
		220005	2	0.5	1	1	0.1	0.1	1	0.2	0.2
	High-Myc tumor(8)	223006	1	0.1	0.1	3	0.8	2.4	2	0.8	1.6
		223009	0	0	0	3	0.7	2.1	2	0.8	1.6
		223012	0	0	0	3	0.6	1.8	3	0.6	1.8
		223015	1	0.1	0.1	3	0.6	1.8	3	0.8	2.4
		223019	1	0.1	0.1	3	0.8	2.4	3	0.5	1.5
		223038	0	0	0	3	0.5	1.5	3	0.8	2.4
		223039	1	0.1	0.1	2	0.7	1.4	3	0.7	2.1
		222997	1	0.1	0.1	2	0.5	1	2	0.8	1.6
	Fig. 4g						Fig. 4j
							T24	Palbociclib (μM, 48h)	0.01	0.78125	1.5625	3.125	6.25	12.5	25	50	100	200
								shControl	0.595	0.494	0.404	0.324	0.294	0.284	0.185	0.157	0.039	0.019
									0.532	0.475	0.434	0.383	0.323	0.25	0.194	0.129	0.075	0.021	LogIC50	0.9322
									0.513	0.445	0.458	0.391	0.276	0.157	0.157	0.107	0.089	0.012	IC50	8.555μM
								shKLHL42	0.605	0.496	0.324	0.26	0.204	0.105	0.032	0.025	0.027	0.019
									0.573	0.401	0.381	0.298	0.266	0.162	0.135	0.089	0.011	0.023	LogIC50	0.4676
									0.544	0.357	0.323	0.234	0.206	0.136	0.098	0.028	0.0106	0.013	IC50	2.935μM
								shMYC	0.514	0.475	0.297	0.189	0.108	0.088	0.023	0.0288	0.012	0.015
									0.579	0.42	0.264	0.156	0.143	0.018	0.013	0.0324	0.017	0.0153	LogIC50	0.1918
									0.593	0.401	0.223	0.125	0.102	0.012	0.023	0.0301	0.016	0.0195	IC50	1.555μM
								shKLHL42+shMyc	0.525	0.288	0.258	0.181	0.023	0.058	0.031	0.0298	0.022	0.0241
									0.533	0.333	0.233	0.191	0.091	0.031	0.018	0.027	0.0126	0.0259	LogIC50	0.06327
									0.545	0.302	0.206	0.153	0.027	0.041	0.006	0.0259	0.0144	0.0251	IC50	1.157μM
							Fig. 4k
							UMUC14	Palbociclib (μM, 48h)	0.01	0.78125	1.5625	3.125	6.25	12.5	25	50	100	200
								shControl	0.373	0.34	0.378	0.358	0.364	0.382	0.268	0.328	0.192	0.197
									0.468	0.43	0.376	0.398	0.381	0.435	0.314	0.293	0.239	0.236	LogIC50	2.195
									0.468	0.363	0.378	0.394	0.383	0.412	0.296	0.325	0.334	0.366	IC50	156.8μM
								shKLHL42	0.337	0.322	0.288	0.309	0.297	0.211	0.164	0.129	0.11	0.079
									0.336	0.292	0.309	0.303	0.29	0.234	0.159	0.121	0.094	0.078	LogIC50	1.466
									0.349	0.319	0.311	0.328	0.298	0.205	0.169	0.136	0.09	0.084	IC50	29.24μM
								shMYC	0.284	0.257	0.229	0.213	0.161	0.131	0.116	0.086	0.077	0.071
	Fig. 4i								0.277	0.261	0.214	0.205	0.187	0.14	0.125	0.108	0.102	0.074	LogIC50	1.214
		Colony number							0.287	0.266	0.231	0.212	0.193	0.133	0.118	0.109	0.102	0.074	IC50	16.36μM
	T24	Vehicle	Palbociclib					shKLHL42+shMyc	0.4	0.31	0.303	0.23	0.204	0.152	0.126	0.072	0.04	0.027
	shControl	442	315						0.311	0.318	0.27	0.29	0.211	0.177	0.116	0.081	0.034	0.012	LogIC50	1.051
		411	265						0.341	0.336	0.289	0.28	0.217	0.165	0.145	0.09	0.05	0.039	IC50	11.26μM
		459	277
	shKLHL42	275	56
		264	21
		277	53
	shMYC	192	44
		155	23
		191	46
	shKLHL42+shMYC	182	38
		152	40
		188	22
		Colony number
	UMUC14	Vehicle	Palbociclib
	shControl	462	457
		354	366
		391	382
	shKLHL42	289	14
		251	33
		235	15
	shMYC	267	35
		240	16
		210	14
	shKLHL42+shMYC	188	16
		244	41
		271	15

## Sheet: Figure 5
	Fig. 5c					Fig. 5k
	Fit_X	Fit_Y	NDH_Y					Colony number
	0.025777	32.9099						T24	UMUC14
	0.155417	32.6519				shControl	Vehicle	289	207
	0.286299	32.0895	34.191					277	198
	0.418426	31.264	32.322					255	233
	0.551796	30.0172	28.1703				A80.2HCl	94	93
	0.686409	28.0986	26.723					85	95
	0.822267	25.1795	24.236					77	107
	0.959368	21.0573	20.3902			shMYC	Vehicle	156	97
	1.09771	16.1141	18.1766					147	95
	1.2373	11.3929	12.5894					135	104
	1.37813	7.74786	8.55224				A80.2HCl	147	90
	1.52021	5.28288	3.45189					145	93
	1.66353	3.69528	2.07134					121	106
	1.80809	2.6699	-0.10848
	1.95389	1.99064	1.63571
	2.10094	1.52598	-0.476772			Fig. 5l
	2.24924	1.19777	0.842042			T24
	2.39877	0.958995	3.44773			A80.2HCl (nM, 24h)	0.1	3.9	7.8	15.6	31.3	62.5	125	250	500	1000
	2.54955	0.78063	4.84879			shControl	0.425	0.361	0.368	0.377	0.325	0.172	0.129	0.084	0.042	0.04	LogIC50	1.889
							0.387	0.379	0.386	0.357	0.302	0.239	0.134	0.095	0.036	0.036	IC50	77.4nM
							0.399	0.37	0.395	0.342	0.318	0.243	0.127	0.077	0.038	0.046
						shMYC	0.435	0.369	0.374	0.391	0.339	0.388	0.394	0.334	0.281	0.265
	Fig. 5d						0.372	0.417	0.4	0.374	0.378	0.388	0.388	0.359	0.311	0.225	LogIC50	3.136
	GT19870H,nM	Replicate1	Replicate2				0.41	0.402	0.387	0.414	0.426	0.349	0.329	0.322	0.273	0.257	IC50	1368nM
	100000	42.4	42.4
	33333.3	66.4	71.2
	11111.1	95.2	95.2			Fig. 5n
	3703.7	100	104.8				T24 Tumor volume(mm3)
	1234.57	104.8	100			Days	shControl+DMSO					shControl+A80.2HCl					shMYC+DMSO					shMYC+A80.2HCl
	411.523	95.2	95.2			1	145.42	134.78	120.99	99.5	91.3	127.21	122.87	118.81	104.23	92.55	138.56	133.45	115.15	105.87	98.25	138.8	132.02	122.01	108.57	93.89
	137.174	66.4	66.4			5	219.21	227.8	202.74	169.26	156.1	172.88	150.89	135.1	127.53	115.7	215.27	189.86	152.7	141.67	148.62	198.56	187.98	163.37	146.04	122.99
	45.7247	37.6	47.2			10	353.98	352.92	320.09	258.03	252	215.63	186.4	158.7	152.51	140.37	311.63	255.03	198.88	188.52	151.84	271.39	250.72	203.57	180.49	160.96
	15.2416	28	23.2			15	534.81	530.24	477.64	401.95	372.06	273.62	226.93	182.73	181.89	169.83	443.08	338.98	250.19	236	229.92	349.46	334.17	253.15	216.81	207.65
	5.08053	8.8	4			20	823.8	748.3	669.27	577.97	528.01	334.42	268.07	209.8	219.63	200.42	595.34	434.35	310.47	306.6	238.05	463.34	428.35	320.95	263.43	253.89
	0	4	4			25	1144.08	1004.96	976.57	804.14	735.83	405.41	315.79	236.3	251.57	231.74	797.54	544.62	376.15	369.77	296.98	579.29	537.35	385.51	318.19	308.56
						30	1430.36	1316.21	1157.56	1094.46	979.74	488.66	368.03	270.24	293.86	287.29	1008.37	673.8	450.18	440.66	346.88	709.62	651.2	456.59	385.81	360.89
	Fig. 5e
	Fig. 5f
																					Fig. 5H
	Fig. 5i

## Sheet: Supplementary Figure 9 
	Supplementary Fig. 9b					Supplementary Fig. 9c
						T24
						A80.2HCl(nM)	1/(2^DCT) *1000	Relative RB1 mRNA expression
						0	0.0786467	1.02076
							0.0821561	1.06631
							0.0703388	0.912931
						10	0.0753389	0.977828
							0.102468	1.32994
							0.0557828	0.724008
						50	0.0962867	1.24971
							0.0600098	0.778871
							0.0529166	0.686808
						UMUC14
						A80.2HCl(nM)	1/(2^DCT) *1000	Relative RB1 mRNA expression
						0	0.0803004	0.92057
							0.0888941	1.01909
							0.0924926	1.06034
						10	0.0844305	0.967918
							0.094347	1.0816
							0.0646945	0.741663
						50	0.0790213	0.905907
							0.0918221	1.05266
	Supplementary Fig. 9d						0.081436	0.933588
						T24
						A80.2HCl(nM)	1/(2^DCT) *1000	Relative KLHL42 mRNA expression
						0	0.0243945	1.09292
							0.0192226	0.861213
							0.023344	1.04586
						10	0.0104222	0.466935
							0.00899942	0.403193
							0.00601749	0.269597
						50	0.00283738	0.127121
							0.00245564	0.110018
							0.0027317	0.122386
						UMUC14	KLHL42
						A80.2HCl(nM)	1/(2^DCT) *1000	Relative KLHL42 mRNA expression
						0	0.0396556	0.982618
							0.0442115	1.09551
							0.0372041	0.921873
						10	0.0172816	0.428217
							0.0237909	0.58951
							0.00966062	0.239379
						50	0.00702671	0.174114
							0.00268483	0.066527
							0.00259451	0.0642888
						Supplementary Fig. 9i
	Supplementary Fig. 9e
						Supplementary Fig. 9j
						UMUC14		Time after CHX (h)
						RB1	DMSO	0	27565	31461	27309
								2	26558	30386	26278
								6	22941	27612	22167
								10	18973	24074	19234
								18	12861	17737	12135
								24	9028	13435	9356
	Supplementary Fig. 9f						A80.2HCl	0	29437	26729	24257
								2	27175	25041	23032
								6	28869	26427	24332
								10	26650	24382	22218
								18	26746	24587	22351
								24	26867	24666	22521
						Actin	DMSO	0	20637	20235	18707
								2	19068	19176	17789
								6	17412	17271	16179
								10	14375	14208	13198
								18	14300	14225	13315
								24	12645	12255	11524
							A80.2HCl	0	19794	21191	19626
								2	18812	19685	18615
								6	19177	19299	18258
								10	19419	19402	18871
								18	19053	19945	18884
								24	19666	19872	18490
	Supplementary Fig. 9g
						Supplementary Fig. 9k
	Supplementary Fig. 9h
	T24		Time after CHX (h)
	RB1	DMSO	0	32741	32393	34791
			2	31933	32172	33305
			6	29967	29552	30066
			10	26220	26113	27925
			18	22600	22447	24021
			24	10580	10243	12940
		A80.2HCl	0	48128	44104	48769
			2	47108	43411	46958
			6	46477	43082	46658
			10	46515	44106	47214
			18	41836	38396	41761
			24	40151	36876	41279
	Actin	DMSO	0	15418	16533	17563
			2	15121	16321	17379
			6	17022	18243	19419
			10	17106	18510	19693
			18	18523	19899	21086
			24	17402	18621	19961
		A80.2HCl	0	17083	17472	16712
			2	17929	18250	17255
			6	18074	18190	18086
			10	19714	20088	18245
			18	18947	18447	18348
			24	18986	18952	18583

## Sheet: Supplementary Figure 10
	Supplementary Figure 10b
		Colony number
		22RV1	C4-2	MDA-MB-231	T47D
	DMSO	211	245	195	396
		230	217	234	363
		247	255	159	355
	A80.2HCl	38	36	93	239
		52	28	57	201
		63	32	75	157
	Supplementary Figure 10c
	UMUC14
	A80.2HCl (nM, 24h)	0.1	3.9	7.8	15.6	31.3	62.5	125	250	500	1000
	shControl	0.598	0.543	0.422	0.343	0.204	0.115	0.06	0.072	0.039	0.033	LogIC50	1.347
		0.53	0.455	0.393	0.361	0.231	0.135	0.066	0.071	0.031	0.023	IC50	22.23nM
		0.533	0.525	0.402	0.342	0.187	0.117	0.064	0.067	0.068	0.021
	shMYC	0.613	0.66	0.649	0.682	0.668	0.625	0.653	0.47	0.399	0.321
		0.684	0.71	0.656	0.618	0.603	0.707	0.627	0.512	0.456	0.381	LogIC50	3.048
		0.681	0.611	0.682	0.676	0.646	0.636	0.641	0.544	0.467	0.362	IC50	1117nM
	Supplementary Figure 10d
	A80.2HCl (nM, 24h)	0.1	3.9	7.8	15.6	31.3	62.5	125	250	500	1000
	22RV1	0.408	0.471	0.366	0.35	0.247	0.148	0.065	0.045	0.041	0.008	LogIC50	1.518
		0.474	0.438	0.392	0.342	0.238	0.15	0.083	0.031	0.039	0.009	IC50	32.95nM
		0.545	0.458	0.416	0.345	0.238	0.144	0.093	0.048	0.038	0.013
	C4-2	0.361	0.347	0.357	0.347	0.235	0.159	0.053	0.06	0.05	0.027	LogIC50	1.764
		0.349	0.334	0.358	0.351	0.243	0.164	0.057	0.066	0.033	0.036	IC50	58.06nM
		0.368	0.345	0.347	0.366	0.242	0.149	0.05	0.055	0.03	0.028
	MDA-MB-231	0.395	0.393	0.359	0.336	0.274	0.227	0.156	0.027	0.026	0.036	LogIC50	1.838
		0.38	0.371	0.36	0.34	0.258	0.244	0.145	0.031	0.027	0.024	IC50	68.79nM
		0.389	0.369	0.351	0.34	0.241	0.214	0.136	0.035	0.029	0.026
	T47D	0.381	0.356	0.264	0.161	0.034	0.043	0.04	0.045	0.038	0.041	LogIC50	1.092
		0.387	0.347	0.253	0.165	0.031	0.055	0.041	0.042	0.034	0.052	IC50	12.36nM
		0.363	0.335	0.246	0.139	0.046	0.041	0.045	0.034	0.04	0.051
	Supplementary Figure 10f
		Tumor volume(mm3)
	Days	shControl+DMSO					shControl+A80.2HCl					shMYC+DMSO					shMYC+A80.2HCl
	1	133.68	128.77	113.39	103.69	98.17	126.38	121.96	114.92	102.62	93.25	135.14	128.98	127.49	101.15	96.86	128.88	125.57	111.53	102.41	96.84
	5	227.79	219.86	197.51	160.58	177.47	177.93	175.9	156.44	140.31	125.11	165.83	150.42	150.35	122.36	113.85	152.56	149.75	135.94	125.34	111.53
	10	349.01	346.95	320.61	230.53	234.93	242.13	242.09	213.16	185.18	167.91	201.68	178.85	181.65	147.41	134.52	181.69	177.13	211.16	150.26	127.79
	15	530.19	529.39	488.53	319.39	359.87	316.22	316.79	287.4	248.38	224.48	225	207.87	207.23	170.27	156.61	210.4	204.08	234.37	179.24	149.79
	20	769.14	738.7	705.24	443.41	442.71	401.38	408.99	391.61	318.06	295.24	270.82	241.52	237.84	203.29	179.92	248.97	239.31	259.44	207.35	165.32
	25	1061.73	992.33	955.43	590.61	580.21	492.5	517.46	503.59	399.72	375.73	324.61	276.99	263.63	235.07	209.31	280.92	281.1	242.17	211.79	185.08
	30	1411.79	1322.01	1278.27	755.31	751.54	601.46	650.44	626.08	492.7	473.53	373.93	315.35	301.46	263.55	242.06	324.98	320	266.27	260.99	207.74
	Supplementary Figure 10h
	T24 tumor		IHC score
			MYC	KLHL42	RB1
	DMSO	#1	2	2	1
		#2	2	2.5	1.5
		#3	2.5	3	1.5
		#4	3	3	0.5
		#5	2.5	2.5	1
	A80.2HCI	#1	1	0.5	2.5
		#2	1	1.5	1.5
		#3	0.5	1	1.5
		#4	1	0.5	1
		#5	0.5	1	1.5

[truncated: 6 more sheets: Supplementary Figure 11, Supplementary Figure 12, Supplementary Figure 13, Supplementary Figure 14, Figure 6, Supplementary Figure 15]
